# Supplementary material for: Anaerobic gut fungi are an untapped reservoir of natural products
Source: Proc Natl Acad Sci U S A. 2021 Apr 27;118(18):e2019855118. doi: 10.1073/pnas.2019855118 (PMC8106346; doi:10.1073/pnas.2019855118)
Supplement: Supplementary File [file pnas.2019855118.sd01.txt]

Result
 	
BLASTP 2.2.28+


Reference: Stephen F. Altschul, Thomas L. Madden, Alejandro A.
Schaffer, Jinghui Zhang, Zheng Zhang, Webb Miller, and David J.
Lipman (1997), "Gapped BLAST and PSI-BLAST: a new generation of
protein database search programs", Nucleic Acids Res. 25:3389-3402.


Reference for composition-based statistics: Alejandro A. Schaffer,
L. Aravind, Thomas L. Madden, Sergei Shavirin, John L. Spouge, Yuri
I. Wolf, Eugene V. Koonin, and Stephen F. Altschul (2001),
"Improving the accuracy of PSI-BLAST protein database searches with
composition-based statistics and other refinements", Nucleic Acids
Res. 29:2994-3005.


Database: AMPdb.fasta
           25,539 sequences; 1,471,037 total letters


Query= G1_scaffold_363

Length=128
                                                                      Score     E
Sequences producing significant alignment:				(bits)	Value	

  Bagel_II_192|199.2|putative_bacteriocin                             31.6    0.005
  Bagel_II_191|198.2|putative_bacteriocin                             30.0    0.019
  CAMPSQ6038                                                          24.3    3.6  
  CAMPSQ6249                                                          23.9    4.9  
  AMSDb_351|DEF1_ATEGE|PRIMATE ALPHA DEFENSIN                         23.1    5.5  
  DBAASP_68|123|                                                      21.9    6.2  
  CAMPSQ6026                                                          22.7    8.0  
  DBAASP_923|1036|MK5E                                                21.6    8.4  


 > Bagel_II_192|199.2|putative_bacteriocin 
Length=97

 Score = 31.6 bits (70),  Expect = 0.005
 Identities = 22/64 (34%), Positives = 31/64 (48%), Gaps = 2/64 (3%)

Query  45   GGTILTVLTNEQVHAFYYHSTKVHTVTAWGKTKSGRVCAEPGEWAHAISMSGKHSGGNKS  104
            GG     +    V ++Y H+ + H  TA GK  S    A PG  + A   + K  GGNK+
Sbjct  35   GGVWSHGIGKHYVWSYYSHNKRNHGSTAVGKYSSFSGVARPGVQSKA--SAPKAWGGNKT  92

Query  105  FCSI  108
            F S+
Sbjct  93   FYSL  96


 > Bagel_II_191|198.2|putative_bacteriocin 
Length=97

 Score = 30.0 bits (66),  Expect = 0.019
 Identities = 22/64 (34%), Positives = 30/64 (47%), Gaps = 2/64 (3%)

Query  45   GGTILTVLTNEQVHAFYYHSTKVHTVTAWGKTKSGRVCAEPGEWAHAISMSGKHSGGNKS  104
            GG     +    V + Y H+ + H  TA GK  S    A PG  + A   + K  GGNK+
Sbjct  35   GGVWSHGIGKHYVWSHYSHNKRNHGSTAVGKYSSFSGVARPGVQSKA--SAPKAWGGNKT  92

Query  105  FCSI  108
            F S+
Sbjct  93   FYSL  96


> CAMPSQ6038

Length=255

 Score = 24.3 bits (51),  Expect = 3.6
 Identities = 13/49 (27%), Positives = 20/49 (41%), Gaps = 1/49 (2%)

Query  38   GTPDGCEGGTILTVLTNEQVHAF-YYHSTKVHTVTAWGKTKSGRVCAEP  85
            GTPD C+  +   +  N   HA+ Y +  +  T T      +   C  P
Sbjct  201  GTPDTCKPSSYSQIFKNACPHAYSYAYDDRTSTFTCAAADYTITFCPSP  249


> CAMPSQ6249

Length=255

 Score = 23.9 bits (50),  Expect = 4.9
 Identities = 10/25 (40%), Positives = 17/25 (68%), Gaps = 1/25 (4%)

Query  91   AISMSGKHSGGNKSFCSIENYDKYC  115
            A+ ++GK + G +S C + N D+YC
Sbjct  165  AVKVNGK-TVGCRSACDVYNTDEYC  188


 > AMSDb_351|DEF1_ATEGE|PRIMATE ALPHA DEFENSIN . 
Length=88

 Score = 23.1 bits (48),  Expect = 5.5
 Identities = 10/39 (26%), Positives = 18/39 (46%), Gaps = 0/39 (0%)

Query  63   HSTKVHTVTAWGKTKSGRVCAEPGEWAHAISMSGKHSGG  101
            H+ +      W +  +G+V  E G+ A   S+ G+   G
Sbjct  39   HAQEASVSFVWDEGAAGQVSGERGQHAKLQSLEGQTGNG  77


 > DBAASP_68|123| 
Length=23

 Score = 21.9 bits (45),  Expect = 6.2
 Identities = 7/15 (47%), Positives = 10/15 (67%), Gaps = 0/15 (0%)

Query  67  VHTVTAWGKTKSGRV  81
           +H+V  WGKT  G +
Sbjct  6   IHSVKKWGKTFIGEI  20


> CAMPSQ6026

Length=95

 Score = 22.7 bits (47),  Expect = 8.0
 Identities = 8/19 (42%), Positives = 13/19 (68%), Gaps = 0/19 (0%)

Query  47  TILTVLTNEQVHAFYYHST  65
           T++T L  E VH  ++H+T
Sbjct  71  TLITYLEKETVHMKHFHTT  89


 > DBAASP_923|1036|MK5E 
Length=23

 Score = 21.6 bits (44),  Expect = 8.4
 Identities = 7/15 (47%), Positives = 9/15 (60%), Gaps = 0/15 (0%)

Query  67  VHTVTAWGKTKSGRV  81
           +H V  WGKT  G +
Sbjct  6   IHAVKKWGKTFIGEI  20


Lambda      K        H        a         alpha
   0.317    0.135    0.419    0.792     4.96 

Gapped
Lambda      K        H        a         alpha    sigma
   0.267   0.0410    0.140     1.90     42.6     43.6 

Effective search space used: 36882606


Query= G1_scaffold_388

Length=207
                                                                      Score     E
Sequences producing significant alignment:				(bits)	Value	

  Bagel_II_192|199.2|putative_bacteriocin                             36.6    2e-004
  Bagel_II_191|198.2|putative_bacteriocin                             35.8    4e-004
  CAMPSQ4529                                                          33.1    0.005 
  UniProtKb_1807|P00706|LYSC3_ANAPL                                   33.1    0.005 
  CAMPSQ4420                                                          28.1    0.28  
  CAMPSQ3898                                                          28.1    0.28  
  UniProtKb_1856|Q9DD65|LYSC_PAROL                                    28.1    0.31  
  DAMPD_593|11\DAMPD\DAMPD_422|LYSC2_ONCMY                            28.1    0.31  
  CAMPSQ4423                                                          25.8    1.7   
  UniProtKb_1864|Q9PU28|LYSC_PSEMX                                    25.8    1.8   
  CAMPSQ7428                                                          25.4    2.2   
  UniProtKb_1791|Q17005;Q4ZIL2;Q7PF88|LYSC1_ANOGA                     23.9    7.8   
  CAMPSQ4517                                                          23.5    9.6   


 > Bagel_II_192|199.2|putative_bacteriocin 
Length=97

 Score = 36.6 bits (83),  Expect = 2e-004
 Identities = 19/55 (35%), Positives = 30/55 (55%), Gaps = 0/55 (0%)

Query  78   LAEEQVISIYCHKTKGHTATAEGKTRTKPSCADPGECAYASAMRSFKDNYTYYSV  132
            + +  V S Y H  + H +TA GK  +    A PG  + ASA +++  N T+YS+
Sbjct  42   IGKHYVWSYYSHNKRNHGSTAVGKYSSFSGVARPGVQSKASAPKAWGGNKTFYSL  96


 > Bagel_II_191|198.2|putative_bacteriocin 
Length=97

 Score = 35.8 bits (81),  Expect = 4e-004
 Identities = 19/55 (35%), Positives = 30/55 (55%), Gaps = 0/55 (0%)

Query  78   LAEEQVISIYCHKTKGHTATAEGKTRTKPSCADPGECAYASAMRSFKDNYTYYSV  132
            + +  V S Y H  + H +TA GK  +    A PG  + ASA +++  N T+YS+
Sbjct  42   IGKHYVWSHYSHNKRNHGSTAVGKYSSFSGVARPGVQSKASAPKAWGGNKTFYSL  96


> CAMPSQ4529

Length=129

 Score = 33.1 bits (74),  Expect = 0.005
 Identities = 22/57 (39%), Positives = 31/57 (54%), Gaps = 5/57 (9%)

Query  114  CAYASAMRSFK-DNYTYYSVENYNRYCLADSASIFNN--TNDNTDNNYDFDDFNIDN  167
            C  A+AM+    DNY  YS+ N+   C A+  S FN   TN NTD + D+    I++
Sbjct  6    CELAAAMKRLGLDNYRGYSLGNW--VCAANYESSFNTQATNRNTDGSTDYGILEINS  60


 > UniProtKb_1807|P00706|LYSC3_ANAPL 
Length=129

 Score = 33.1 bits (74),  Expect = 0.005
 Identities = 22/57 (39%), Positives = 31/57 (54%), Gaps = 5/57 (9%)

Query  114  CAYASAMRSFK-DNYTYYSVENYNRYCLADSASIFNN--TNDNTDNNYDFDDFNIDN  167
            C  A+AM+    DNY  YS+ N+   C A+  S FN   TN NTD + D+    I++
Sbjct  6    CELAAAMKRLGLDNYRGYSLGNW--VCAANYESSFNTQATNRNTDGSTDYGILEINS  60


> CAMPSQ4420

Length=128

 Score = 28.1 bits (61),  Expect = 0.28
 Identities = 19/57 (33%), Positives = 30/57 (53%), Gaps = 5/57 (9%)

Query  114  CAYASAMRSF-KDNYTYYSVENYNRYCLADSASIFNN--TNDNTDNNYDFDDFNIDN  167
            C +A  +R+   D Y   S+ N+   CL +  S +N   TN NTD + D+  F I++
Sbjct  6    CEWARLLRNQGMDGYRGISLANW--VCLTEWESHYNTRATNHNTDGSTDYGIFQINS  60


> CAMPSQ3898

Length=129

 Score = 28.1 bits (61),  Expect = 0.28
 Identities = 20/57 (35%), Positives = 30/57 (53%), Gaps = 5/57 (9%)

Query  114  CAYASAMR-SFKDNYTYYSVENYNRYCLADSASIFNN--TNDNTDNNYDFDDFNIDN  167
            C  A A++ S  D Y   S+ N+   CL+   S +N   TN NTD + D+  F I++
Sbjct  6    CELARALKASGMDGYAGNSLPNW--VCLSKWESSYNTQATNRNTDGSTDYGIFQINS  60


 > UniProtKb_1856|Q9DD65|LYSC_PAROL 
Length=143

 Score = 28.1 bits (61),  Expect = 0.31
 Identities = 19/57 (33%), Positives = 30/57 (53%), Gaps = 5/57 (9%)

Query  114  CAYASAMRSF-KDNYTYYSVENYNRYCLADSASIFNN--TNDNTDNNYDFDDFNIDN  167
            C +A  +R+   D Y   S+ N+   CL +  S +N   TN NTD + D+  F I++
Sbjct  21   CEWARLLRNQGMDGYRGISLANW--VCLTEWESHYNTRATNHNTDGSTDYGIFQINS  75


 > DAMPD_593|11\DAMPD\DAMPD_422|LYSC2_ONCMY 
Length=144

 Score = 28.1 bits (61),  Expect = 0.31
 Identities = 20/57 (35%), Positives = 30/57 (53%), Gaps = 5/57 (9%)

Query  114  CAYASAMR-SFKDNYTYYSVENYNRYCLADSASIFNN--TNDNTDNNYDFDDFNIDN  167
            C  A A++ S  D Y   S+ N+   CL+   S +N   TN NTD + D+  F I++
Sbjct  21   CELARALKASGMDGYAGNSLPNW--VCLSKWESSYNTQATNRNTDGSTDYGIFQINS  75


> CAMPSQ4423

Length=128

 Score = 25.8 bits (55),  Expect = 1.7
 Identities = 18/57 (32%), Positives = 30/57 (53%), Gaps = 5/57 (9%)

Query  114  CAYASAM-RSFKDNYTYYSVENYNRYCLADSASIFNN--TNDNTDNNYDFDDFNIDN  167
            C +A  + R+   NY   S+ ++   CL+   S +N   TN NTD + D+  F I++
Sbjct  6    CEWARLLKRNGMSNYRGISLADW--VCLSQWESSYNTRATNRNTDGSTDYGIFQINS  60


 > UniProtKb_1864|Q9PU28|LYSC_PSEMX 
Length=143

 Score = 25.8 bits (55),  Expect = 1.8
 Identities = 18/57 (32%), Positives = 30/57 (53%), Gaps = 5/57 (9%)

Query  114  CAYASAM-RSFKDNYTYYSVENYNRYCLADSASIFNN--TNDNTDNNYDFDDFNIDN  167
            C +A  + R+   NY   S+ ++   CL+   S +N   TN NTD + D+  F I++
Sbjct  21   CEWARLLKRNGMSNYRGISLADW--VCLSQWESSYNTRATNRNTDGSTDYGIFQINS  75


> CAMPSQ7428

Length=122

 Score = 25.4 bits (54),  Expect = 2.2
 Identities = 17/50 (34%), Positives = 24/50 (48%), Gaps = 1/50 (2%)

Query  85   SIYCHKTKGHTATAEGKTRTKPSCADPGECAYASAM-RSFKDNYTYYSVE  133
            S Y H    H++TA+  + T  + AD GE + A A     K  Y Y+  E
Sbjct  68   SHYNHPENYHSSTAKVGSSTDKAYADAGEYSKADAYGPKDKTGYAYWDNE  117


 > UniProtKb_1791|Q17005;Q4ZIL2;Q7PF88|LYSC1_ANOGA 
Length=140

 Score = 23.9 bits (50),  Expect = 7.8
 Identities = 23/80 (29%), Positives = 36/80 (45%), Gaps = 14/80 (18%)

Query  96   ATAEGKTRTKPSCADPGECAYASAMRSFKDNYTYYSVENYNRYCLADSASIFNN--TNDN  153
            A AE KT         G+C  A A+ +  +     S+ ++   CL  + S F+   TN N
Sbjct  16   AVAEAKTF--------GKCELAKALAN--NGIAKASLPDW--VCLVQNESAFSTSATNKN  63

Query  154  TDNNYDFDDFNIDNGIAYDS  173
             + + D+  F I+N    DS
Sbjct  64   KNGSTDYGIFQINNKYWCDS  83


> CAMPSQ4517

Length=120

 Score = 23.5 bits (49),  Expect = 9.6
 Identities = 13/37 (35%), Positives = 19/37 (51%), Gaps = 2/37 (5%)

Query  139  CLADSASIFNN--TNDNTDNNYDFDDFNIDNGIAYDS  173
            CL  + S F+   TN N + + D+  F I+N    DS
Sbjct  27   CLVQNESAFSTSATNKNKNGSTDYGIFQINNKYWCDS  63


Lambda      K        H        a         alpha
   0.322    0.137    0.411    0.792     4.96 

Gapped
Lambda      K        H        a         alpha    sigma
   0.267   0.0410    0.140     1.90     42.6     43.6 

Effective search space used: 38981235


Query= Caeco_cluster5

Length=218
                                                                      Score     E
Sequences producing significant alignment:				(bits)	Value	

  Bagel_II_192|199.2|putative_bacteriocin                             37.4    1e-004
  Bagel_II_191|198.2|putative_bacteriocin                             36.6    2e-004
  Bagel_II_118|122.2|Lactococcin_972                                  35.8    4e-004
  CAMPSQ7428                                                          32.0    0.013 
  APD_2399|AP02399|Sil                                                29.3    0.053 
  AMPer_435|DEF5_MOUSE|Defensin-related cryptdin 5 precursor          24.3    4.4   
  DADP_1183|SP_E3SYN1|Lividin-5-RA                                    23.1    7.4   
  AMPer_487|DFRC_MOUSE|Defensin-related sequence cryptdin peptide...  23.9    7.4   
  CAMPST144                                                           23.5    7.5   
  CAMPST143                                                           23.5    7.5   
  CAMPST142                                                           23.5    7.5   


 > Bagel_II_192|199.2|putative_bacteriocin 
Length=97

 Score = 37.4 bits (85),  Expect = 1e-004
 Identities = 22/65 (34%), Positives = 31/65 (48%), Gaps = 4/65 (6%)

Query  79   GGRWISINAKESGHLISAYY-HPTERHYARAIGKTDPGRSYADAGQWAIAIVPRKWMGNK  137
            GG W     K   H + +YY H    H + A+GK       A  G  + A  P+ W GNK
Sbjct  35   GGVWSHGIGK---HYVWSYYSHNKRNHGSTAVGKYSSFSGVARPGVQSKASAPKAWGGNK  91

Query  138  TYYNI  142
            T+Y++
Sbjct  92   TFYSL  96


 > Bagel_II_191|198.2|putative_bacteriocin 
Length=97

 Score = 36.6 bits (83),  Expect = 2e-004
 Identities = 21/64 (33%), Positives = 30/64 (47%), Gaps = 2/64 (3%)

Query  79   GGRWISINAKESGHLISAYYHPTERHYARAIGKTDPGRSYADAGQWAIAIVPRKWMGNKT  138
            GG W     K   ++ S Y H    H + A+GK       A  G  + A  P+ W GNKT
Sbjct  35   GGVWSHGIGKH--YVWSHYSHNKRNHGSTAVGKYSSFSGVARPGVQSKASAPKAWGGNKT  92

Query  139  YYNI  142
            +Y++
Sbjct  93   FYSL  96


 > Bagel_II_118|122.2|Lactococcin_972 
Length=96

 Score = 35.8 bits (81),  Expect = 4e-004
 Identities = 22/62 (35%), Positives = 32/62 (52%), Gaps = 3/62 (5%)

Query  79   GGRWISINAKESGHLISAYYHPTERHYARAIGKTDPGRSYADAGQWAIAIVPRKWMGNKT  138
            GG W   +   S  + S YYH +  H + A+G T   R+ A AG W++A  PR    N+ 
Sbjct  34   GGIWD--HGLTSSIVYSDYYHGSVCHGSTAVG-TKTVRASAPAGYWSLADAPRAIANNQA  90

Query  139  YY  140
            Y+
Sbjct  91   YW  92


> CAMPSQ7428

Length=122

 Score = 32.0 bits (71),  Expect = 0.013
 Identities = 23/75 (31%), Positives = 35/75 (47%), Gaps = 5/75 (7%)

Query  56   EVTGKVIDIVYTPTEVTDISPEEGGRWISINAKESG---HLISAYYHPTERHYARAIGKT  112
            +  GKV ++V +      +    GG W     K SG   H  S Y HP   H + A   +
Sbjct  28   QTKGKV-ELVNSKVSPFAVENVGGGTW-DYGTKNSGSQKHCWSHYNHPENYHSSTAKVGS  85

Query  113  DPGRSYADAGQWAIA  127
               ++YADAG+++ A
Sbjct  86   STDKAYADAGEYSKA  100


 > APD_2399|AP02399|Sil 
Length=76

 Score = 29.3 bits (64),  Expect = 0.053
 Identities = 16/53 (30%), Positives = 22/53 (42%), Gaps = 2/53 (4%)

Query  91   GHLISAYYHPTERHYARAIGKTDPGRSYADAGQ--WAIAIVPRKWMGNKTYYN  141
            G   S Y H    H A+ +   +  + Y +AG   WA A +   W     YYN
Sbjct  17   GQAYSHYKHDYNNHGAKVVNSNNGVKDYKNAGPGVWAKASIGTVWDPATFYYN  69


 > AMPer_435|DEF5_MOUSE|Defensin-related cryptdin 5 precursor. 
Length=93

 Score = 24.3 bits (51),  Expect = 4.4
 Identities = 8/22 (36%), Positives = 15/22 (68%), Gaps = 0/22 (0%)

Query  1   MKVFYFLVSIIIFCFSVKANPV  22
           MK F  L ++++  F V+A+P+
Sbjct  1   MKTFVLLSALVLLAFQVQADPI  22


 > DADP_1183|SP_E3SYN1|Lividin-5-RA 
Length=69

 Score = 23.1 bits (48),  Expect = 7.4
 Identities = 9/36 (25%), Positives = 18/36 (50%), Gaps = 0/36 (0%)

Query  168  DEDASAAEQNDKQENGNATKNEPVNSGIESIKFFSL  203
            + DA+   +++ +ENG   K E +   +   K  S+
Sbjct  25   ERDANEERRSENEENGGEAKVEEIKRALRGCKTKSI  60


 > AMPer_487|DFRC_MOUSE|Defensin-related sequence cryptdin peptide 
precursor . 
Length=116

 Score = 23.9 bits (50),  Expect = 7.4
 Identities = 8/22 (36%), Positives = 15/22 (68%), Gaps = 0/22 (0%)

Query  1   MKVFYFLVSIIIFCFSVKANPV  22
           MK    L ++++ CF V+A+P+
Sbjct  1   MKTLVLLSALVLPCFQVQADPI  22


> CAMPST144

Length=87

 Score = 23.5 bits (49),  Expect = 7.5
 Identities = 18/63 (29%), Positives = 30/63 (48%), Gaps = 13/63 (21%)

Query  36  LENVNINADVNINDLVDTIFEVTGKVI------DIVYTPTEVTDISPE----EGGRWISI  85
           +E  N+ A    +D++D + E   K+       D++Y P++  D SPE    E   W + 
Sbjct  22  IEKENVAAT---DDVLDVLLEHFVKITEHPDGTDLIYYPSDNRDDSPEGIVKEIKEWRAA  78

Query  86  NAK  88
           N K
Sbjct  79  NGK  81


> CAMPST143

Length=87

 Score = 23.5 bits (49),  Expect = 7.5
 Identities = 18/63 (29%), Positives = 30/63 (48%), Gaps = 13/63 (21%)

Query  36  LENVNINADVNINDLVDTIFEVTGKVI------DIVYTPTEVTDISPE----EGGRWISI  85
           +E  N+ A    +D++D + E   K+       D++Y P++  D SPE    E   W + 
Sbjct  22  IEKENVAAT---DDVLDVLLEHFVKITEHPDGTDLIYYPSDNRDDSPEGIVKEIKEWRAA  78

Query  86  NAK  88
           N K
Sbjct  79  NGK  81


> CAMPST142

Length=87

 Score = 23.5 bits (49),  Expect = 7.5
 Identities = 18/63 (29%), Positives = 30/63 (48%), Gaps = 13/63 (21%)

Query  36  LENVNINADVNINDLVDTIFEVTGKVI------DIVYTPTEVTDISPE----EGGRWISI  85
           +E  N+ A    +D++D + E   K+       D++Y P++  D SPE    E   W + 
Sbjct  22  IEKENVAAT---DDVLDVLLEHFVKITEHPDGTDLIYYPSDNRDDSPEGIVKEIKEWRAA  78

Query  86  NAK  88
           N K
Sbjct  79  NGK  81


Lambda      K        H        a         alpha
   0.317    0.134    0.395    0.792     4.96 

Gapped
Lambda      K        H        a         alpha    sigma
   0.267   0.0410    0.140     1.90     42.6     43.6 

Effective search space used: 37116794


Query= Caeco_cluster6

Length=103
                                                                      Score     E
Sequences producing significant alignment:				(bits)	Value	

  Bagel_II_118|122.2|Lactococcin_972                                  34.3    3e-004
  DADP_339|SP_A6MWS9|Riparin-1.5                                      21.9    6.4   


 > Bagel_II_118|122.2|Lactococcin_972 
Length=96

 Score = 34.3 bits (77),  Expect = 3e-004
 Identities = 24/94 (26%), Positives = 41/94 (44%), Gaps = 9/94 (10%)

Query  18   LNQVERLIGTTIYRSGITSSSPKGYDKFVSVMNG---------QQVISLYFHPTCKHSAT  68
            +N ++R   T +  +G+T+ +       V  + G           V S Y+H +  H +T
Sbjct  1    MNALKRTCATLLISAGLTAGAVGVAAAAVEYVGGGIWDHGLTSSIVYSDYYHGSVCHGST  60

Query  69   ANGKTKAKSVANPGQWAVAVAMRGIFGNATNYDT  102
            A G    ++ A  G W++A A R I  N   + T
Sbjct  61   AVGTKTVRASAPAGYWSLADAPRAIANNQAYWRT  94


 > DADP_339|SP_A6MWS9|Riparin-1.5 
Length=55

 Score = 21.9 bits (45),  Expect = 6.4
 Identities = 6/22 (27%), Positives = 12/22 (55%), Gaps = 0/22 (0%)

Query  49  MNGQQVISLYFHPTCKHSATAN  70
           ++ + ++  +F P C H  T N
Sbjct  33  LSSRDLVKRFFLPPCAHKGTCN  54


Lambda      K        H        a         alpha
   0.316    0.131    0.379    0.792     4.96 

Gapped
Lambda      K        H        a         alpha    sigma
   0.267   0.0410    0.140     1.90     42.6     43.6 

Effective search space used: 36959411


Query= Caeco_cluster23

Length=185
                                                                      Score     E
Sequences producing significant alignment:				(bits)	Value	

  AMSDb_8|ABF6_CAEEL|ABF-6, ANTIBACTERIAL FACTOR PRECURSOR; NEMAT...  35.8    0.001
  AVPdb_1959|AVP1962|Picornaviridae                                   28.9    0.049
  CAMPST208                                                           28.9    0.052
  CAMPSQ2807                                                          28.9    0.052
  APD_1880|AP00594|Lactococcin 972                                    28.9    0.052
  Bagel_II_119|123.2|Lactococcin_972_                                 28.9    0.077
  UniProtKb_1885|Q8T2I5;Q551J0|LYSG3_DICDI                            29.3    0.18 
  Bactibase_134|BAC134|helveticin-J                                   28.5    0.27 
  Bagel_III_70|70.3|Helveticin-J                                      28.5    0.29 
  Bagel_II_118|122.2|Lactococcin_972                                  26.2    0.77 
  Bactibase_132|BAC132|Colicin-N                                      25.4    2.7  
  UniProtKb_403|P08083|CEAN_ECOLX                                     25.4    3.0  
  CAMPSQ4828                                                          24.3    3.9  
  Bagel_III_1|1.3|alveicin_A_Bacteriocintoxin                         24.6    4.9  
  UniProtKb_2715|P15132|VG13_BPPH2                                    24.6    5.3  
  Bactibase_186|BAC186|Dysgalacticin                                  24.3    5.9  
  Bagel_III_61|61.3|Dysgalacticin                                     24.3    6.2  
  UniProtKb_2714|Q37894|VG13_BPB03                                    24.3    7.1  
  CAMPST434                                                           24.3    7.2  
  CAMPST433                                                           24.3    7.2  
  CAMPSQ4841                                                          23.5    7.2  
  CAMPSQ4779                                                          23.1    9.8  
  CAMPSQ4278                                                          23.1    9.8  


 > AMSDb_8|ABF6_CAEEL|ABF-6, ANTIBACTERIAL FACTOR PRECURSOR; NEMATODE 
DEFENCE PEPTIDE 
Length=195

 Score = 35.8 bits (81),  Expect = 0.001
 Identities = 23/68 (34%), Positives = 29/68 (43%), Gaps = 15/68 (22%)

Query  132  NNDNDNNNDNNDNDNDNDNDNDNNNDNNNND-------NDNNNNNNDNDND--------N  176
            N  N+N  +N  N+ +N   NDNN  N NN           N+N+N N N         N
Sbjct  103  NYGNNNGYNNGYNNGNNMRYNDNNGYNTNNGYRGQPTPGYGNSNSNFNSNQQYSYQQYYN  162

Query  177  NNNNNNNN  184
            N NN   N
Sbjct  163  NRNNQYGN  170


 Score = 35.0 bits (79),  Expect = 0.002
 Identities = 17/54 (31%), Positives = 25/54 (46%), Gaps = 0/54 (0%)

Query  130  DNNNDNDNNNDNNDNDNDNDNDNDNNNDNNNNDNDNNNNNNDNDNDNNNNNNNN  183
            D+N++   +       +  +    N  +NN  +N  NN NN   NDNN  N NN
Sbjct  79   DSNSNQPVSGQYYAGGSGGEMATPNYGNNNGYNNGYNNGNNMRYNDNNGYNTNN  132


 Score = 34.7 bits (78),  Expect = 0.002
 Identities = 20/64 (31%), Positives = 30/64 (47%), Gaps = 1/64 (2%)

Query  123  YYNSDLKDNNNDNDNNNDNNDNDNDNDNDNDNNNDNNNNDNDNNN-NNNDNDNDNNNNNN  181
            Y N++  +N  +N NN   NDN+  N N+           N N+N N+N   +     NN
Sbjct  104  YGNNNGYNNGYNNGNNMRYNDNNGYNTNNGYRGQPTPGYGNSNSNFNSNQQYSYQQYYNN  163

Query  182  NNNK  185
             NN+
Sbjct  164  RNNQ  167


 Score = 34.7 bits (78),  Expect = 0.002
 Identities = 22/66 (33%), Positives = 30/66 (45%), Gaps = 12/66 (18%)

Query  131  NNNDNDN--NNDNNDNDNDNDNDNDNNN----------DNNNNDNDNNNNNNDNDNDNNN  178
            NNN  +N  NN NN   NDN+  N NN           ++N+N N N   +     +N N
Sbjct  106  NNNGYNNGYNNGNNMRYNDNNGYNTNNGYRGQPTPGYGNSNSNFNSNQQYSYQQYYNNRN  165

Query  179  NNNNNN  184
            N   N+
Sbjct  166  NQYGNS  171


 Score = 33.1 bits (74),  Expect = 0.007
 Identities = 22/70 (31%), Positives = 27/70 (39%), Gaps = 10/70 (14%)

Query  120  NKTYYNSDLKDNNND--NDNNNDNNDN--------DNDNDNDNDNNNDNNNNDNDNNNNN  169
            N   YN+   + NN   NDNN  N +N           N N N N+N   +     NN N
Sbjct  106  NNNGYNNGYNNGNNMRYNDNNGYNTNNGYRGQPTPGYGNSNSNFNSNQQYSYQQYYNNRN  165

Query  170  NDNDNDNNNN  179
            N   N    N
Sbjct  166  NQYGNSGYGN  175


 Score = 31.2 bits (69),  Expect = 0.030
 Identities = 20/70 (29%), Positives = 23/70 (33%), Gaps = 3/70 (4%)

Query  115  NKKKRNKTYYNSD---LKDNNNDNDNNNDNNDNDNDNDNDNDNNNDNNNNDNDNNNNNND  171
            N    N  Y N +     DNN  N NN           N N N N N         NN +
Sbjct  106  NNNGYNNGYNNGNNMRYNDNNGYNTNNGYRGQPTPGYGNSNSNFNSNQQYSYQQYYNNRN  165

Query  172  NDNDNNNNNN  181
            N   N+   N
Sbjct  166  NQYGNSGYGN  175


 > AVPdb_1959|AVP1962|Picornaviridae 
Length=61

 Score = 28.9 bits (63),  Expect = 0.049
 Identities = 12/23 (52%), Positives = 15/23 (65%), Gaps = 1/23 (4%)

Query  143  DNDNDNDNDNDNNNDNNNNDNDN  165
            DND+ +DND D   +NN  D DN
Sbjct  9    DNDDGDDND-DGGGENNGGDGDN  30


 Score = 27.7 bits (60),  Expect = 0.12
 Identities = 9/22 (41%), Positives = 15/22 (68%), Gaps = 0/22 (0%)

Query  151  DNDNNNDNNNNDNDNNNNNNDN  172
            DND+ +DN++   +NN  + DN
Sbjct  9    DNDDGDDNDDGGGENNGGDGDN  30


 Score = 27.3 bits (59),  Expect = 0.17
 Identities = 10/27 (37%), Positives = 16/27 (59%), Gaps = 0/27 (0%)

Query  131  NNNDNDNNNDNNDNDNDNDNDNDNNND  157
            +N+D D+N+D    +N  D DN   +D
Sbjct  9    DNDDGDDNDDGGGENNGGDGDNYATDD  35


 Score = 26.6 bits (57),  Expect = 0.31
 Identities = 9/22 (41%), Positives = 14/22 (64%), Gaps = 0/22 (0%)

Query  153  DNNNDNNNNDNDNNNNNNDNDN  174
            DN++ ++N+D    NN  D DN
Sbjct  9    DNDDGDDNDDGGGENNGGDGDN  30


 Score = 25.8 bits (55),  Expect = 0.57
 Identities = 8/22 (36%), Positives = 15/22 (68%), Gaps = 0/22 (0%)

Query  162  DNDNNNNNNDNDNDNNNNNNNN  183
            DND+ ++N+D   +NN  + +N
Sbjct  9    DNDDGDDNDDGGGENNGGDGDN  30


 Score = 25.4 bits (54),  Expect = 0.78
 Identities = 9/27 (33%), Positives = 16/27 (59%), Gaps = 0/27 (0%)

Query  137  NNNDNNDNDNDNDNDNDNNNDNNNNDN  163
            +N+D +DND+    +N  + DN   D+
Sbjct  9    DNDDGDDNDDGGGENNGGDGDNYATDD  35


 Score = 25.0 bits (53),  Expect = 1.1
 Identities = 8/22 (36%), Positives = 14/22 (64%), Gaps = 0/22 (0%)

Query  155  NNDNNNNDNDNNNNNNDNDNDN  176
            +ND+ ++++D    NN  D DN
Sbjct  9    DNDDGDDNDDGGGENNGGDGDN  30


 Score = 23.9 bits (50),  Expect = 2.7
 Identities = 9/27 (33%), Positives = 15/27 (56%), Gaps = 0/27 (0%)

Query  127  DLKDNNNDNDNNNDNNDNDNDNDNDND  153
            D  D ++++D   +NN  D DN   +D
Sbjct  9    DNDDGDDNDDGGGENNGGDGDNYATDD  35


 Score = 22.7 bits (47),  Expect = 7.2
 Identities = 9/27 (33%), Positives = 15/27 (56%), Gaps = 0/27 (0%)

Query  125  NSDLKDNNNDNDNNNDNNDNDNDNDND  151
            ++D  D+N+D    N+  D DN   +D
Sbjct  9    DNDDGDDNDDGGGENNGGDGDNYATDD  35


> CAMPST208

Length=66

 Score = 28.9 bits (63),  Expect = 0.052
 Identities = 17/52 (33%), Positives = 25/52 (48%), Gaps = 4/52 (8%)

Query  77   FSCFYHSTKRHSATACGKT---EGKSIAGPGEWAIVIVIKSNKKKRNKTYYN  125
            +S ++H +K HSAT        +GK     G WA   V + N  ++   YYN
Sbjct  14   YSNYHHGSKTHSATVVNNNTGRQGKDTQRAGVWAKATVGR-NLTEKASFYYN  64


> CAMPSQ2807

Length=66

 Score = 28.9 bits (63),  Expect = 0.052
 Identities = 17/52 (33%), Positives = 25/52 (48%), Gaps = 4/52 (8%)

Query  77   FSCFYHSTKRHSATACGKT---EGKSIAGPGEWAIVIVIKSNKKKRNKTYYN  125
            +S ++H +K HSAT        +GK     G WA   V + N  ++   YYN
Sbjct  14   YSNYHHGSKTHSATVVNNNTGRQGKDTQRAGVWAKATVGR-NLTEKASFYYN  64


 > APD_1880|AP00594|Lactococcin 972 
Length=66

 Score = 28.9 bits (63),  Expect = 0.052
 Identities = 17/52 (33%), Positives = 25/52 (48%), Gaps = 4/52 (8%)

Query  77   FSCFYHSTKRHSATACGKT---EGKSIAGPGEWAIVIVIKSNKKKRNKTYYN  125
            +S ++H +K HSAT        +GK     G WA   V + N  ++   YYN
Sbjct  14   YSNYHHGSKTHSATVVNNNTGRQGKDTQRAGVWAKATVGR-NLTEKASFYYN  64


 > Bagel_II_119|123.2|Lactococcin_972_ 
Length=91

 Score = 28.9 bits (63),  Expect = 0.077
 Identities = 17/52 (33%), Positives = 25/52 (48%), Gaps = 4/52 (8%)

Query  77   FSCFYHSTKRHSATACGKT---EGKSIAGPGEWAIVIVIKSNKKKRNKTYYN  125
            +S ++H +K HSAT        +GK     G WA   V + N  ++   YYN
Sbjct  39   YSNYHHGSKTHSATVVNNNTGRQGKDTQRAGVWAKATVGR-NLTEKASFYYN  89


 > UniProtKb_1885|Q8T2I5;Q551J0|LYSG3_DICDI 
Length=480

 Score = 29.3 bits (64),  Expect = 0.18
 Identities = 8/60 (13%), Positives = 34/60 (57%), Gaps = 0/60 (0%)

Query  125  NSDLKDNNNDNDNNNDNNDNDNDNDNDNDNNNDNNNNDNDNNNNNNDNDNDNNNNNNNNN  184
            +S    +   +  +ND+  ND+ + + ++N+  ++ ++N  +++ + + + ++ ++ + N
Sbjct  409  SSSTGSSTGSSSGSNDSGSNDSGSSSGSNNSGSSSGSNNSGSSSGSASSSGSSGSSGSGN  468


 Score = 25.8 bits (55),  Expect = 2.4
 Identities = 7/64 (11%), Positives = 37/64 (58%), Gaps = 0/64 (0%)

Query  120  NKTYYNSDLKDNNNDNDNNNDNNDNDNDNDNDNDNNNDNNNNDNDNNNNNNDNDNDNNNN  179
            + T  ++    +++   +   ++ +++   ND+ +++ +NN+ + + +NN+ + + + ++
Sbjct  398  SSTASSTSATGSSSTGSSTGSSSGSNDSGSNDSGSSSGSNNSGSSSGSNNSGSSSGSASS  457

Query  180  NNNN  183
            + ++
Sbjct  458  SGSS  461


 > Bactibase_134|BAC134|helveticin-J 
Length=255

 Score = 28.5 bits (62),  Expect = 0.27
 Identities = 21/86 (24%), Positives = 35/86 (41%), Gaps = 3/86 (3%)

Query  95   TEGKSIAGPGEWAIVIVIKSNKKKRNKTYYNSDLKDNNNDNDNNNDNNDNDNDNDNDN--  152
            T  ++   P     +I    N    + T YN D  +   D   N+++ + +     D+  
Sbjct  151  THAEAAVSPDYTKFLIATVENNCIGHFTIYNLDTINEKLDEKGNSEDVNLETVKYEDSFI  210

Query  153  -DNNNDNNNNDNDNNNNNNDNDNDNN  177
             DN   ++NN   N+    D DND N
Sbjct  211  IDNLYGDDNNSIVNSIQGYDLDNDGN  236


 > Bagel_III_70|70.3|Helveticin-J 
Length=333

 Score = 28.5 bits (62),  Expect = 0.29
 Identities = 21/86 (24%), Positives = 35/86 (41%), Gaps = 3/86 (3%)

Query  95   TEGKSIAGPGEWAIVIVIKSNKKKRNKTYYNSDLKDNNNDNDNNNDNNDNDNDNDNDN--  152
            T  ++   P     +I    N    + T YN D  +   D   N+++ + +     D+  
Sbjct  151  THAEAAVSPDYTKFLIATVENNCIGHFTIYNLDTINEKLDEKGNSEDVNLETVKYEDSFI  210

Query  153  -DNNNDNNNNDNDNNNNNNDNDNDNN  177
             DN   ++NN   N+    D DND N
Sbjct  211  IDNLYGDDNNSIVNSIQGYDLDNDGN  236


 > Bagel_II_118|122.2|Lactococcin_972 
Length=96

 Score = 26.2 bits (56),  Expect = 0.77
 Identities = 10/33 (30%), Positives = 19/33 (58%), Gaps = 0/33 (0%)

Query  76   LFSCFYHSTKRHSATACGKTEGKSIAGPGEWAI  108
            ++S +YH +  H +TA G    ++ A  G W++
Sbjct  46   VYSDYYHGSVCHGSTAVGTKTVRASAPAGYWSL  78


 > Bactibase_132|BAC132|Colicin-N 
Length=255

 Score = 25.4 bits (54),  Expect = 2.7
 Identities = 12/53 (23%), Positives = 22/53 (42%), Gaps = 0/53 (0%)

Query  131  NNNDNDNNNDNNDNDNDNDNDNDNNNDNNNNDNDNNNNNNDNDNDNNNNNNNN  183
            +N  N N    ++  + ND  + + + +     DNN+      N  N  NN +
Sbjct  36   SNRGNSNGWSWSNKPHKNDGFHSDGSYHITFHGDNNSKPKPGGNSGNRGNNGD  88


 > UniProtKb_403|P08083|CEAN_ECOLX 
Length=387

 Score = 25.4 bits (54),  Expect = 3.0
 Identities = 12/53 (23%), Positives = 22/53 (42%), Gaps = 0/53 (0%)

Query  131  NNNDNDNNNDNNDNDNDNDNDNDNNNDNNNNDNDNNNNNNDNDNDNNNNNNNN  183
            +N  N N    ++  + ND  + + + +     DNN+      N  N  NN +
Sbjct  36   SNRGNSNGWSWSNKPHKNDGFHSDGSYHITFHGDNNSKPKPGGNSGNRGNNGD  88


> CAMPSQ4828

Length=100

 Score = 24.3 bits (51),  Expect = 3.9
 Identities = 10/26 (38%), Positives = 15/26 (58%), Gaps = 0/26 (0%)

Query  150  NDNDNNNDNNNNDNDNNNNNNDNDND  175
            N ND NN+ +N+   N  +N D + D
Sbjct  73   NVNDKNNEMDNSPKMNEMDNLDQEMD  98


 > Bagel_III_1|1.3|alveicin_A_Bacteriocintoxin 
Length=255

 Score = 24.6 bits (52),  Expect = 4.9
 Identities = 11/40 (28%), Positives = 23/40 (58%), Gaps = 0/40 (0%)

Query  16   KFRYSRQDLTNLMVNGNLNMNEWMRLLHQWEIDEKEKIRN  55
            K+  S ++ ++ ++N NLN    +    + E D +EK++N
Sbjct  182  KYYKSMREASDEVINSNLNQGHGVGEAARAERDYREKVKN  221


 > UniProtKb_2715|P15132|VG13_BPPH2 
Length=365

 Score = 24.6 bits (52),  Expect = 5.3
 Identities = 12/32 (38%), Positives = 18/32 (56%), Gaps = 1/32 (3%)

Query  125  NSDLKDNNNDNDNNNDNNDNDN-DNDNDNDNN  155
            N ++ + N  +   +D  D D  D D+DNDNN
Sbjct  315  NVEIINGNGYDWKTSDWQDGDGGDGDDDNDNN  346


 Score = 24.6 bits (52),  Expect = 5.3
 Identities = 11/31 (35%), Positives = 16/31 (52%), Gaps = 1/31 (3%)

Query  152  NDNNNDNNNND-NDNNNNNNDNDNDNNNNNN  181
            N N  D   +D  D +  + D+DNDNN   +
Sbjct  320  NGNGYDWKTSDWQDGDGGDGDDDNDNNKTKD  350


 Score = 23.9 bits (50),  Expect = 9.4
 Identities = 8/18 (44%), Positives = 11/18 (61%), Gaps = 0/18 (0%)

Query  140  DNNDNDNDNDNDNDNNND  157
            D +  D D+DNDN+   D
Sbjct  333  DGDGGDGDDDNDNNKTKD  350


 > Bactibase_186|BAC186|Dysgalacticin 
Length=192

 Score = 24.3 bits (51),  Expect = 5.9
 Identities = 18/66 (27%), Positives = 30/66 (45%), Gaps = 1/66 (2%)

Query  119  RNKTYYNSDLKDNN-NDNDNNNDNNDNDNDNDNDNDNNNDNNNNDNDNNNNNNDNDNDNN  177
            +NK Y + D  +   N +D +        D+ ND  NNN+++N     N   ++ D    
Sbjct  47   KNKFYVDEDKTEQYYNYDDESIKGVYLMKDSLNDELNNNNSSNYSEIINQKISEIDYVLQ  106

Query  178  NNNNNN  183
             N+ NN
Sbjct  107  GNDINN  112


 > Bagel_III_61|61.3|Dysgalacticin 
Length=220

 Score = 24.3 bits (51),  Expect = 6.2
 Identities = 18/66 (27%), Positives = 30/66 (45%), Gaps = 1/66 (2%)

Query  119  RNKTYYNSDLKDNN-NDNDNNNDNNDNDNDNDNDNDNNNDNNNNDNDNNNNNNDNDNDNN  177
            +NK Y + D  +   N +D +        D+ ND  NNN+++N     N   ++ D    
Sbjct  75   KNKFYVDEDKTEQYYNYDDESIKGVYLMKDSLNDELNNNNSSNYSEIINQKISEIDYVLQ  134

Query  178  NNNNNN  183
             N+ NN
Sbjct  135  GNDINN  140


 > UniProtKb_2714|Q37894|VG13_BPB03 
Length=365

 Score = 24.3 bits (51),  Expect = 7.1
 Identities = 8/20 (40%), Positives = 12/20 (60%), Gaps = 0/20 (0%)

Query  136  DNNNDNNDNDNDNDNDNDNN  155
            D +++NN +D D D D   N
Sbjct  333  DGSDENNGDDKDKDKDETKN  352


> CAMPST434

Length=397

 Score = 24.3 bits (51),  Expect = 7.2
 Identities = 8/25 (32%), Positives = 13/25 (52%), Gaps = 0/25 (0%)

Query  38   WMRLLHQWEIDEKEKIRNITAYCPD  62
            W   L  W++  KE+I  +  +C D
Sbjct  311  WDGKLRFWDVKTKERITTLNMHCDD  335


> CAMPST433

Length=407

 Score = 24.3 bits (51),  Expect = 7.2
 Identities = 8/25 (32%), Positives = 13/25 (52%), Gaps = 0/25 (0%)

Query  38   WMRLLHQWEIDEKEKIRNITAYCPD  62
            W   L  W++  KE+I  +  +C D
Sbjct  321  WDGKLRFWDVKTKERITTLNMHCDD  345


> CAMPSQ4841

Length=100

 Score = 23.5 bits (49),  Expect = 7.2
 Identities = 10/26 (38%), Positives = 14/26 (54%), Gaps = 0/26 (0%)

Query  150  NDNDNNNDNNNNDNDNNNNNNDNDND  175
            N ND NN+ +N+   N   N D + D
Sbjct  73   NVNDRNNEMDNSPKMNEVENLDQEMD  98


> CAMPSQ4779

Length=100

 Score = 23.1 bits (48),  Expect = 9.8
 Identities = 10/26 (38%), Positives = 15/26 (58%), Gaps = 0/26 (0%)

Query  150  NDNDNNNDNNNNDNDNNNNNNDNDND  175
            N ND NN+ +N+   N  +N D + D
Sbjct  73   NVNDKNNEMDNSPVMNEMDNLDQEMD  98


> CAMPSQ4278

Length=100

 Score = 23.1 bits (48),  Expect = 9.8
 Identities = 10/26 (38%), Positives = 14/26 (54%), Gaps = 0/26 (0%)

Query  150  NDNDNNNDNNNNDNDNNNNNNDNDND  175
            N ND NN+ +N+   N   N D + D
Sbjct  73   NGNDKNNEMDNSPVMNEIENLDQEMD  98


Lambda      K        H        a         alpha
   0.309    0.129    0.389    0.792     4.96 

Gapped
Lambda      K        H        a         alpha    sigma
   0.267   0.0410    0.140     1.90     42.6     43.6 

Effective search space used: 37357152


Query= Caeco_cluster

Length=245
                                                                      Score     E
Sequences producing significant alignment:				(bits)	Value	

  Bagel_II_118|122.2|Lactococcin_972                                  35.0    8e-004
  Bagel_II_192|199.2|putative_bacteriocin                             34.7    0.001 
  Bagel_II_191|198.2|putative_bacteriocin                             34.7    0.001 
  CAMPSQ7428                                                          32.0    0.015 
  DADP_1680|SP_Q571V3|Frenatin 4.1                                    26.9    0.36  
  CAMPSQ6657                                                          25.0    1.7   
  DADP_1729|SP_Q5K0E3|Aurein 3.1                                      25.0    1.7   
  CAMPSQ6660                                                          25.0    1.8   
  CAMPSQ6658                                                          25.0    1.8   
  DADP_1732|SP_Q5K0E6|Aurein 2.2                                      25.0    1.8   
  DADP_1730|SP_Q5K0E4|Aurein 2.5                                      25.0    1.8   
  CAMPSQ7413                                                          25.4    2.0   
  DADP_524|SP_B5LUQ6|Fallaxidin-5.1 Preprofallaxidin-5                24.6    2.3   
  CAMPSQ6659                                                          23.9    4.7   
  DADP_1731|SP_Q5K0E5|Aurein 2.3                                      23.9    4.7   
  CAMPSQ7422                                                          24.3    4.9   
  CAMPSQ7419                                                          24.3    4.9   
  CAMPSQ7423                                                          24.3    5.1   
  CAMPSQ7417                                                          24.3    5.1   
  UniProtKb_1097|P82724|DF146_ARATH                                   23.9    5.4   
  CAMPSQ7420                                                          23.9    6.9   
  CAMPSQ7418                                                          23.9    6.9   
  Bagel_II_169|176.2|Plantaricin_F                                    22.7    8.3   
  CAMPSQ4115                                                          23.1    8.8   
  CAMPSQ3904                                                          23.9    8.8   
  DAMPD_599|11\DAMPD\DAMPD_428|LYS_BOMMO                              23.9    9.6   
  CAMPSQ5818                                                          23.1    9.7   
  DADP_1494|SP_F1T153|Brevinin-2ISa                                   23.1    9.7   


 > Bagel_II_118|122.2|Lactococcin_972 
Length=96

 Score = 35.0 bits (79),  Expect = 8e-004
 Identities = 22/59 (37%), Positives = 31/59 (53%), Gaps = 3/59 (5%)

Query  86   GGRWISINAKQSGHVFSAYYHPTKRHYARAIGKTDPGRSYAGPGEWAIAVVPRKIMGNK  144
            GG W   +   S  V+S YYH +  H + A+G T   R+ A  G W++A  PR I  N+
Sbjct  34   GGIWD--HGLTSSIVYSDYYHGSVCHGSTAVG-TKTVRASAPAGYWSLADAPRAIANNQ  89


 > Bagel_II_192|199.2|putative_bacteriocin 
Length=97

 Score = 34.7 bits (78),  Expect = 0.001
 Identities = 22/64 (34%), Positives = 30/64 (47%), Gaps = 2/64 (3%)

Query  86   GGRWISINAKQSGHVFSAYYHPTKRHYARAIGKTDPGRSYAGPGEWAIAVVPRKIMGNKT  145
            GG W     K   +V+S Y H  + H + A+GK       A PG  + A  P+   GNKT
Sbjct  35   GGVWSHGIGKH--YVWSYYSHNKRNHGSTAVGKYSSFSGVARPGVQSKASAPKAWGGNKT  92

Query  146  NYGV  149
             Y +
Sbjct  93   FYSL  96


 > Bagel_II_191|198.2|putative_bacteriocin 
Length=97

 Score = 34.7 bits (78),  Expect = 0.001
 Identities = 22/64 (34%), Positives = 30/64 (47%), Gaps = 2/64 (3%)

Query  86   GGRWISINAKQSGHVFSAYYHPTKRHYARAIGKTDPGRSYAGPGEWAIAVVPRKIMGNKT  145
            GG W     K   +V+S Y H  + H + A+GK       A PG  + A  P+   GNKT
Sbjct  35   GGVWSHGIGKH--YVWSHYSHNKRNHGSTAVGKYSSFSGVARPGVQSKASAPKAWGGNKT  92

Query  146  NYGV  149
             Y +
Sbjct  93   FYSL  96


> CAMPSQ7428

Length=122

 Score = 32.0 bits (71),  Expect = 0.015
 Identities = 26/100 (26%), Positives = 45/100 (45%), Gaps = 10/100 (10%)

Query  64   ESKNAIKIVFTPTEVTDITPEKGGRWISINAKQSG---HVFSAYYHPTKRHYARAIGKTD  120
            ++K  +++V +      +    GG W     K SG   H +S Y HP   H + A   + 
Sbjct  28   QTKGKVELVNSKVSPFAVENVGGGTW-DYGTKNSGSQKHCWSHYNHPENYHSSTAKVGSS  86

Query  121  PGRSYAGPGEW--AIAVVPRKIMGNKTNYGVCEDDESENK  158
              ++YA  GE+  A A  P+    +KT Y   +++ +  K
Sbjct  87   TDKAYADAGEYSKADAYGPK----DKTGYAYWDNEATPPK  122


 > DADP_1680|SP_Q571V3|Frenatin 4.1 
Length=70

 Score = 26.9 bits (58),  Expect = 0.36
 Identities = 11/26 (42%), Positives = 19/26 (73%), Gaps = 2/26 (8%)

Query  146  NYGVCEDD--ESENKEPEIDNESVND  169
            N  +CE++  E ENKE E +NE++++
Sbjct  18   NLSICEEEKREEENKEEEDENEALSE  43


> CAMPSQ6657

Length=70

 Score = 25.0 bits (53),  Expect = 1.7
 Identities = 8/20 (40%), Positives = 15/20 (75%), Gaps = 0/20 (0%)

Query  149  VCEDDESENKEPEIDNESVN  168
            +CE ++ +N+E E +NE+ N
Sbjct  21   ICEKEKRQNEEDEDENEAAN  40


 > DADP_1729|SP_Q5K0E3|Aurein 3.1 
Length=70

 Score = 25.0 bits (53),  Expect = 1.7
 Identities = 8/20 (40%), Positives = 15/20 (75%), Gaps = 0/20 (0%)

Query  149  VCEDDESENKEPEIDNESVN  168
            +CE ++ +N+E E +NE+ N
Sbjct  21   ICEKEKRQNEEDEDENEAAN  40


> CAMPSQ6660

Length=72

 Score = 25.0 bits (53),  Expect = 1.8
 Identities = 8/20 (40%), Positives = 15/20 (75%), Gaps = 0/20 (0%)

Query  149  VCEDDESENKEPEIDNESVN  168
            +CE ++ +N+E E +NE+ N
Sbjct  21   ICEKEKRQNEEDEDENEAAN  40


> CAMPSQ6658

Length=72

 Score = 25.0 bits (53),  Expect = 1.8
 Identities = 8/20 (40%), Positives = 15/20 (75%), Gaps = 0/20 (0%)

Query  149  VCEDDESENKEPEIDNESVN  168
            +CE ++ +N+E E +NE+ N
Sbjct  21   ICEKEKRQNEEDEDENEAAN  40


 > DADP_1732|SP_Q5K0E6|Aurein 2.2 
Length=72

 Score = 25.0 bits (53),  Expect = 1.8
 Identities = 8/20 (40%), Positives = 15/20 (75%), Gaps = 0/20 (0%)

Query  149  VCEDDESENKEPEIDNESVN  168
            +CE ++ +N+E E +NE+ N
Sbjct  21   ICEKEKRQNEEDEDENEAAN  40


 > DADP_1730|SP_Q5K0E4|Aurein 2.5 
Length=72

 Score = 25.0 bits (53),  Expect = 1.8
 Identities = 8/20 (40%), Positives = 15/20 (75%), Gaps = 0/20 (0%)

Query  149  VCEDDESENKEPEIDNESVN  168
            +CE ++ +N+E E +NE+ N
Sbjct  21   ICEKEKRQNEEDEDENEAAN  40


> CAMPSQ7413

Length=94

 Score = 25.4 bits (54),  Expect = 2.0
 Identities = 16/39 (41%), Positives = 22/39 (56%), Gaps = 1/39 (3%)

Query  37  AAAAALLQSVKVDATVDVNSLVDTVIDESKNAIKIVFTP  75
           +AA A   S    A+V+ NS + T  D   NAIK+V +P
Sbjct  19  SAAPAFAASPTASASVE-NSPISTKADAGINAIKLVQSP  56


 > DADP_524|SP_B5LUQ6|Fallaxidin-5.1 Preprofallaxidin-5 
Length=68

 Score = 24.6 bits (52),  Expect = 2.3
 Identities = 8/21 (38%), Positives = 15/21 (71%), Gaps = 0/21 (0%)

Query  149  VCEDDESENKEPEIDNESVND  169
            +CE+++ E+KE E +NE   +
Sbjct  21   ICEEEKREDKEDEGENEEAEE  41


> CAMPSQ6659

Length=72

 Score = 23.9 bits (50),  Expect = 4.7
 Identities = 8/20 (40%), Positives = 14/20 (70%), Gaps = 0/20 (0%)

Query  149  VCEDDESENKEPEIDNESVN  168
            +CE ++ +N E E +NE+ N
Sbjct  21   ICEKEKRQNGEDEDENEAAN  40


 > DADP_1731|SP_Q5K0E5|Aurein 2.3 
Length=72

 Score = 23.9 bits (50),  Expect = 4.7
 Identities = 8/20 (40%), Positives = 14/20 (70%), Gaps = 0/20 (0%)

Query  149  VCEDDESENKEPEIDNESVN  168
            +CE ++ +N E E +NE+ N
Sbjct  21   ICEKEKRQNGEDEDENEAAN  40


> CAMPSQ7422

Length=92

 Score = 24.3 bits (51),  Expect = 4.9
 Identities = 21/53 (40%), Positives = 26/53 (49%), Gaps = 6/53 (11%)

Query  29  KFNKFKRGAAAA-ALLQSVK----VDATVDV-NSLVDTVIDESKNAIKIVFTP  75
           KF K   G+A + ALL S         T  V NS + T  D   NAIK+V +P
Sbjct  2   KFKKVLTGSALSLALLMSAAPAFAASPTASVENSPISTKADAGINAIKLVQSP  54


> CAMPSQ7419

Length=92

 Score = 24.3 bits (51),  Expect = 4.9
 Identities = 21/53 (40%), Positives = 26/53 (49%), Gaps = 6/53 (11%)

Query  29  KFNKFKRGAAAA-ALLQSVK----VDATVDV-NSLVDTVIDESKNAIKIVFTP  75
           KF K   G+A + ALL S         T  V NS + T  D   NAIK+V +P
Sbjct  2   KFKKVLTGSALSLALLMSAAPAFAASPTASVENSPISTKADAGINAIKLVQSP  54


> CAMPSQ7423

Length=94

 Score = 24.3 bits (51),  Expect = 5.1
 Identities = 15/39 (38%), Positives = 22/39 (56%), Gaps = 1/39 (3%)

Query  37  AAAAALLQSVKVDATVDVNSLVDTVIDESKNAIKIVFTP  75
           +AA A   S    A+++ NS + T  D   NAIK+V +P
Sbjct  19  SAAPAFAASPTASASME-NSPISTKADAGINAIKLVQSP  56


> CAMPSQ7417

Length=94

 Score = 24.3 bits (51),  Expect = 5.1
 Identities = 15/39 (38%), Positives = 22/39 (56%), Gaps = 1/39 (3%)

Query  37  AAAAALLQSVKVDATVDVNSLVDTVIDESKNAIKIVFTP  75
           +AA A   S    A+++ NS + T  D   NAIK+V +P
Sbjct  19  SAAPAFAASPTASASME-NSPISTKADAGINAIKLVQSP  56


 > UniProtKb_1097|P82724|DF146_ARATH 
Length=79

 Score = 23.9 bits (50),  Expect = 5.4
 Identities = 11/23 (48%), Positives = 14/23 (61%), Gaps = 0/23 (0%)

Query  7   ILTFIILLCFGVKANEYEIKNSK  29
           ILTF ILL  GV  N  ++K  +
Sbjct  12  ILTFFILLELGVMGNVQQVKREQ  34


> CAMPSQ7420

Length=94

 Score = 23.9 bits (50),  Expect = 6.9
 Identities = 15/39 (38%), Positives = 21/39 (54%), Gaps = 1/39 (3%)

Query  37  AAAAALLQSVKVDATVDVNSLVDTVIDESKNAIKIVFTP  75
           +AA A   S    A+ + NS + T  D   NAIK+V +P
Sbjct  19  SAAPAFAASPTASASAE-NSPISTKADAGINAIKLVQSP  56


> CAMPSQ7418

Length=94

 Score = 23.9 bits (50),  Expect = 6.9
 Identities = 15/39 (38%), Positives = 21/39 (54%), Gaps = 1/39 (3%)

Query  37  AAAAALLQSVKVDATVDVNSLVDTVIDESKNAIKIVFTP  75
           +AA A   S    A+ + NS + T  D   NAIK+V +P
Sbjct  19  SAAPAFAASPTASASAE-NSPISTKADAGINAIKLVQSP  56


 > Bagel_II_169|176.2|Plantaricin_F 
Length=52

 Score = 22.7 bits (47),  Expect = 8.3
 Identities = 16/46 (35%), Positives = 20/46 (43%), Gaps = 9/46 (20%)

Query  97   SGHVFSAYYHPTKRHYARAIGKTDPGRSYAGPGEWAIAVVPRKIMG  142
            SG VF AY          A G  +  +S  GP +W I+ V   I G
Sbjct  16   SGGVFHAY---------SARGVRNNYKSAVGPADWVISAVRGFIHG  52


> CAMPSQ4115

Length=71

 Score = 23.1 bits (48),  Expect = 8.8
 Identities = 10/31 (32%), Positives = 16/31 (52%), Gaps = 0/31 (0%)

Query  141  MGNKTNYGVCEDDESENKEPEIDNESVNDGQ  171
            MG +      E++E ENKE E + E   + +
Sbjct  21   MGEREKREEEEEEEEENKEEEANEEGKGESE  51


> CAMPSQ3904

Length=119

 Score = 23.9 bits (50),  Expect = 8.8
 Identities = 19/64 (30%), Positives = 32/64 (50%), Gaps = 4/64 (6%)

Query  162  IDNESVNDGQLNTTNQNGKQEQTAGNDLNNSNQEQAVGNNLNKDTENIPKDELVTDGI-E  220
            +++ES  D     TN+NG ++   G    N     + G +  KD  N+   +L+TD I +
Sbjct  29   VEHESSRDTSKTNTNRNGSKDY--GLFQINDRYWCSKGASPGKDC-NVKCSDLLTDDITK  85

Query  221  SLKC  224
            + KC
Sbjct  86   AAKC  89


 > DAMPD_599|11\DAMPD\DAMPD_428|LYS_BOMMO 
Length=137

 Score = 23.9 bits (50),  Expect = 9.6
 Identities = 19/64 (30%), Positives = 32/64 (50%), Gaps = 4/64 (6%)

Query  162  IDNESVNDGQLNTTNQNGKQEQTAGNDLNNSNQEQAVGNNLNKDTENIPKDELVTDGI-E  220
            +++ES  D     TN+NG ++   G    N     + G +  KD  N+   +L+TD I +
Sbjct  47   VEHESSRDTSKTNTNRNGSKDY--GLFQINDRYWCSKGASPGKDC-NVKCSDLLTDDITK  103

Query  221  SLKC  224
            + KC
Sbjct  104  AAKC  107


> CAMPSQ5818

Length=76

 Score = 23.1 bits (48),  Expect = 9.7
 Identities = 13/32 (41%), Positives = 16/32 (50%), Gaps = 0/32 (0%)

Query  17  GVKANEYEIKNSKFNKFKRGAAAAALLQSVKV  48
           GV+  E E+K S  + FK  A  AA    V V
Sbjct  33  GVEMTEEEVKRSLLDTFKNLAVNAAKSAGVSV  64


 > DADP_1494|SP_F1T153|Brevinin-2ISa 
Length=76

 Score = 23.1 bits (48),  Expect = 9.7
 Identities = 13/32 (41%), Positives = 16/32 (50%), Gaps = 0/32 (0%)

Query  17  GVKANEYEIKNSKFNKFKRGAAAAALLQSVKV  48
           GV+  E E+K S  + FK  A  AA    V V
Sbjct  33  GVEMTEEEVKRSLLDTFKNLAVNAAKSAGVSV  64


Lambda      K        H        a         alpha
   0.314    0.132    0.380    0.792     4.96 

Gapped
Lambda      K        H        a         alpha    sigma
   0.267   0.0410    0.140     1.90     42.6     43.6 

Effective search space used: 37846965


Query= Caeco_cluster29

Length=260
                                                                      Score     E
Sequences producing significant alignment:				(bits)	Value	

  Bagel_II_118|122.2|Lactococcin_972                                  35.0    9e-004
  Bagel_II_192|199.2|putative_bacteriocin                             34.7    0.001 
  Bagel_II_191|198.2|putative_bacteriocin                             34.7    0.001 
  CAMPSQ7428                                                          32.0    0.016 
  DADP_1680|SP_Q571V3|Frenatin 4.1                                    26.9    0.39  
  CAMPSQ5818                                                          25.4    1.5   
  DADP_1494|SP_F1T153|Brevinin-2ISa                                   25.4    1.5   
  CAMPSQ6657                                                          25.0    1.8   
  DADP_1729|SP_Q5K0E3|Aurein 3.1                                      25.0    1.8   
  CAMPSQ6660                                                          25.0    1.9   
  CAMPSQ6658                                                          25.0    1.9   
  DADP_1732|SP_Q5K0E6|Aurein 2.2                                      25.0    1.9   
  DADP_1730|SP_Q5K0E4|Aurein 2.5                                      25.0    1.9   
  CAMPSQ7413                                                          25.4    2.1   
  DADP_524|SP_B5LUQ6|Fallaxidin-5.1 Preprofallaxidin-5                24.6    2.4   
  UniProtKb_1097|P82724|DF146_ARATH                                   24.6    3.0   
  CAMPSQ6659                                                          23.9    5.0   
  DADP_1731|SP_Q5K0E5|Aurein 2.3                                      23.9    5.0   
  CAMPSQ7422                                                          24.3    5.3   
  CAMPSQ7419                                                          24.3    5.3   
  CAMPSQ7423                                                          24.3    5.4   
  CAMPSQ7417                                                          24.3    5.4   
  CAMPSQ7420                                                          23.9    7.4   
  CAMPSQ7418                                                          23.9    7.4   
  Bagel_II_169|176.2|Plantaricin_F                                    22.7    8.9   
  CAMPSQ4115                                                          23.1    9.3   
  CAMPSQ3904                                                          23.9    9.4   


 > Bagel_II_118|122.2|Lactococcin_972 
Length=96

 Score = 35.0 bits (79),  Expect = 9e-004
 Identities = 22/59 (37%), Positives = 31/59 (53%), Gaps = 3/59 (5%)

Query  104  GGRWISINAKQSGHVFSAYYHPTKRHYARAIGKTDPGRSYAGPGEWAIAVVPRKIMGNK  162
            GG W   +   S  V+S YYH +  H + A+G T   R+ A  G W++A  PR I  N+
Sbjct  34   GGIWD--HGLTSSIVYSDYYHGSVCHGSTAVG-TKTVRASAPAGYWSLADAPRAIANNQ  89


 > Bagel_II_192|199.2|putative_bacteriocin 
Length=97

 Score = 34.7 bits (78),  Expect = 0.001
 Identities = 22/64 (34%), Positives = 30/64 (47%), Gaps = 2/64 (3%)

Query  104  GGRWISINAKQSGHVFSAYYHPTKRHYARAIGKTDPGRSYAGPGEWAIAVVPRKIMGNKT  163
            GG W     K   +V+S Y H  + H + A+GK       A PG  + A  P+   GNKT
Sbjct  35   GGVWSHGIGKH--YVWSYYSHNKRNHGSTAVGKYSSFSGVARPGVQSKASAPKAWGGNKT  92

Query  164  NYGV  167
             Y +
Sbjct  93   FYSL  96


 > Bagel_II_191|198.2|putative_bacteriocin 
Length=97

 Score = 34.7 bits (78),  Expect = 0.001
 Identities = 22/64 (34%), Positives = 30/64 (47%), Gaps = 2/64 (3%)

Query  104  GGRWISINAKQSGHVFSAYYHPTKRHYARAIGKTDPGRSYAGPGEWAIAVVPRKIMGNKT  163
            GG W     K   +V+S Y H  + H + A+GK       A PG  + A  P+   GNKT
Sbjct  35   GGVWSHGIGKH--YVWSHYSHNKRNHGSTAVGKYSSFSGVARPGVQSKASAPKAWGGNKT  92

Query  164  NYGV  167
             Y +
Sbjct  93   FYSL  96


> CAMPSQ7428

Length=122

 Score = 32.0 bits (71),  Expect = 0.016
 Identities = 26/100 (26%), Positives = 45/100 (45%), Gaps = 10/100 (10%)

Query  82   ESKNAIKIVFTPTEVTDITPEKGGRWISINAKQSG---HVFSAYYHPTKRHYARAIGKTD  138
            ++K  +++V +      +    GG W     K SG   H +S Y HP   H + A   + 
Sbjct  28   QTKGKVELVNSKVSPFAVENVGGGTW-DYGTKNSGSQKHCWSHYNHPENYHSSTAKVGSS  86

Query  139  PGRSYAGPGEW--AIAVVPRKIMGNKTNYGVCEDDESENK  176
              ++YA  GE+  A A  P+    +KT Y   +++ +  K
Sbjct  87   TDKAYADAGEYSKADAYGPK----DKTGYAYWDNEATPPK  122


 > DADP_1680|SP_Q571V3|Frenatin 4.1 
Length=70

 Score = 26.9 bits (58),  Expect = 0.39
 Identities = 11/26 (42%), Positives = 19/26 (73%), Gaps = 2/26 (8%)

Query  164  NYGVCEDD--ESENKEPEIDNESVND  187
            N  +CE++  E ENKE E +NE++++
Sbjct  18   NLSICEEEKREEENKEEEDENEALSE  43


> CAMPSQ5818

Length=76

 Score = 25.4 bits (54),  Expect = 1.5
 Identities = 20/63 (32%), Positives = 29/63 (46%), Gaps = 10/63 (16%)

Query  14  FNINK-MLKTYYILTFIILLCF---------GVKANEYEIKNSKFNKFKRGAAAAALLQS  63
           FN+ K +L  +++ T  + LC          GV+  E E+K S  + FK  A  AA    
Sbjct  2   FNMKKSLLLLFFLGTISLSLCEEERDADEDDGVEMTEEEVKRSLLDTFKNLAVNAAKSAG  61

Query  64  VKV  66
           V V
Sbjct  62  VSV  64


 > DADP_1494|SP_F1T153|Brevinin-2ISa 
Length=76

 Score = 25.4 bits (54),  Expect = 1.5
 Identities = 20/63 (32%), Positives = 29/63 (46%), Gaps = 10/63 (16%)

Query  14  FNINK-MLKTYYILTFIILLCF---------GVKANEYEIKNSKFNKFKRGAAAAALLQS  63
           FN+ K +L  +++ T  + LC          GV+  E E+K S  + FK  A  AA    
Sbjct  2   FNMKKSLLLLFFLGTISLSLCEEERDADEDDGVEMTEEEVKRSLLDTFKNLAVNAAKSAG  61

Query  64  VKV  66
           V V
Sbjct  62  VSV  64


> CAMPSQ6657

Length=70

 Score = 25.0 bits (53),  Expect = 1.8
 Identities = 8/20 (40%), Positives = 15/20 (75%), Gaps = 0/20 (0%)

Query  167  VCEDDESENKEPEIDNESVN  186
            +CE ++ +N+E E +NE+ N
Sbjct  21   ICEKEKRQNEEDEDENEAAN  40


 > DADP_1729|SP_Q5K0E3|Aurein 3.1 
Length=70

 Score = 25.0 bits (53),  Expect = 1.8
 Identities = 8/20 (40%), Positives = 15/20 (75%), Gaps = 0/20 (0%)

Query  167  VCEDDESENKEPEIDNESVN  186
            +CE ++ +N+E E +NE+ N
Sbjct  21   ICEKEKRQNEEDEDENEAAN  40


> CAMPSQ6660

Length=72

 Score = 25.0 bits (53),  Expect = 1.9
 Identities = 8/20 (40%), Positives = 15/20 (75%), Gaps = 0/20 (0%)

Query  167  VCEDDESENKEPEIDNESVN  186
            +CE ++ +N+E E +NE+ N
Sbjct  21   ICEKEKRQNEEDEDENEAAN  40


> CAMPSQ6658

Length=72

 Score = 25.0 bits (53),  Expect = 1.9
 Identities = 8/20 (40%), Positives = 15/20 (75%), Gaps = 0/20 (0%)

Query  167  VCEDDESENKEPEIDNESVN  186
            +CE ++ +N+E E +NE+ N
Sbjct  21   ICEKEKRQNEEDEDENEAAN  40


 > DADP_1732|SP_Q5K0E6|Aurein 2.2 
Length=72

 Score = 25.0 bits (53),  Expect = 1.9
 Identities = 8/20 (40%), Positives = 15/20 (75%), Gaps = 0/20 (0%)

Query  167  VCEDDESENKEPEIDNESVN  186
            +CE ++ +N+E E +NE+ N
Sbjct  21   ICEKEKRQNEEDEDENEAAN  40


 > DADP_1730|SP_Q5K0E4|Aurein 2.5 
Length=72

 Score = 25.0 bits (53),  Expect = 1.9
 Identities = 8/20 (40%), Positives = 15/20 (75%), Gaps = 0/20 (0%)

Query  167  VCEDDESENKEPEIDNESVN  186
            +CE ++ +N+E E +NE+ N
Sbjct  21   ICEKEKRQNEEDEDENEAAN  40


> CAMPSQ7413

Length=94

 Score = 25.4 bits (54),  Expect = 2.1
 Identities = 16/39 (41%), Positives = 22/39 (56%), Gaps = 1/39 (3%)

Query  55  AAAAALLQSVKVDATVDVNSLVDTVIDESKNAIKIVFTP  93
           +AA A   S    A+V+ NS + T  D   NAIK+V +P
Sbjct  19  SAAPAFAASPTASASVE-NSPISTKADAGINAIKLVQSP  56


 > DADP_524|SP_B5LUQ6|Fallaxidin-5.1 Preprofallaxidin-5 
Length=68

 Score = 24.6 bits (52),  Expect = 2.4
 Identities = 8/21 (38%), Positives = 15/21 (71%), Gaps = 0/21 (0%)

Query  167  VCEDDESENKEPEIDNESVND  187
            +CE+++ E+KE E +NE   +
Sbjct  21   ICEEEKREDKEDEGENEEAEE  41


 > UniProtKb_1097|P82724|DF146_ARATH 
Length=79

 Score = 24.6 bits (52),  Expect = 3.0
 Identities = 12/31 (39%), Positives = 17/31 (55%), Gaps = 0/31 (0%)

Query  17  NKMLKTYYILTFIILLCFGVKANEYEIKNSK  47
           N+   +  ILTF ILL  GV  N  ++K  +
Sbjct  4   NQFQLSLIILTFFILLELGVMGNVQQVKREQ  34


> CAMPSQ6659

Length=72

 Score = 23.9 bits (50),  Expect = 5.0
 Identities = 8/20 (40%), Positives = 14/20 (70%), Gaps = 0/20 (0%)

Query  167  VCEDDESENKEPEIDNESVN  186
            +CE ++ +N E E +NE+ N
Sbjct  21   ICEKEKRQNGEDEDENEAAN  40


 > DADP_1731|SP_Q5K0E5|Aurein 2.3 
Length=72

 Score = 23.9 bits (50),  Expect = 5.0
 Identities = 8/20 (40%), Positives = 14/20 (70%), Gaps = 0/20 (0%)

Query  167  VCEDDESENKEPEIDNESVN  186
            +CE ++ +N E E +NE+ N
Sbjct  21   ICEKEKRQNGEDEDENEAAN  40


> CAMPSQ7422

Length=92

 Score = 24.3 bits (51),  Expect = 5.3
 Identities = 21/53 (40%), Positives = 26/53 (49%), Gaps = 6/53 (11%)

Query  47  KFNKFKRGAAAA-ALLQSVK----VDATVDV-NSLVDTVIDESKNAIKIVFTP  93
           KF K   G+A + ALL S         T  V NS + T  D   NAIK+V +P
Sbjct  2   KFKKVLTGSALSLALLMSAAPAFAASPTASVENSPISTKADAGINAIKLVQSP  54


> CAMPSQ7419

Length=92

 Score = 24.3 bits (51),  Expect = 5.3
 Identities = 21/53 (40%), Positives = 26/53 (49%), Gaps = 6/53 (11%)

Query  47  KFNKFKRGAAAA-ALLQSVK----VDATVDV-NSLVDTVIDESKNAIKIVFTP  93
           KF K   G+A + ALL S         T  V NS + T  D   NAIK+V +P
Sbjct  2   KFKKVLTGSALSLALLMSAAPAFAASPTASVENSPISTKADAGINAIKLVQSP  54


> CAMPSQ7423

Length=94

 Score = 24.3 bits (51),  Expect = 5.4
 Identities = 15/39 (38%), Positives = 22/39 (56%), Gaps = 1/39 (3%)

Query  55  AAAAALLQSVKVDATVDVNSLVDTVIDESKNAIKIVFTP  93
           +AA A   S    A+++ NS + T  D   NAIK+V +P
Sbjct  19  SAAPAFAASPTASASME-NSPISTKADAGINAIKLVQSP  56


> CAMPSQ7417

Length=94

 Score = 24.3 bits (51),  Expect = 5.4
 Identities = 15/39 (38%), Positives = 22/39 (56%), Gaps = 1/39 (3%)

Query  55  AAAAALLQSVKVDATVDVNSLVDTVIDESKNAIKIVFTP  93
           +AA A   S    A+++ NS + T  D   NAIK+V +P
Sbjct  19  SAAPAFAASPTASASME-NSPISTKADAGINAIKLVQSP  56


> CAMPSQ7420

Length=94

 Score = 23.9 bits (50),  Expect = 7.4
 Identities = 15/39 (38%), Positives = 21/39 (54%), Gaps = 1/39 (3%)

Query  55  AAAAALLQSVKVDATVDVNSLVDTVIDESKNAIKIVFTP  93
           +AA A   S    A+ + NS + T  D   NAIK+V +P
Sbjct  19  SAAPAFAASPTASASAE-NSPISTKADAGINAIKLVQSP  56


> CAMPSQ7418

Length=94

 Score = 23.9 bits (50),  Expect = 7.4
 Identities = 15/39 (38%), Positives = 21/39 (54%), Gaps = 1/39 (3%)

Query  55  AAAAALLQSVKVDATVDVNSLVDTVIDESKNAIKIVFTP  93
           +AA A   S    A+ + NS + T  D   NAIK+V +P
Sbjct  19  SAAPAFAASPTASASAE-NSPISTKADAGINAIKLVQSP  56


 > Bagel_II_169|176.2|Plantaricin_F 
Length=52

 Score = 22.7 bits (47),  Expect = 8.9
 Identities = 16/46 (35%), Positives = 20/46 (43%), Gaps = 9/46 (20%)

Query  115  SGHVFSAYYHPTKRHYARAIGKTDPGRSYAGPGEWAIAVVPRKIMG  160
            SG VF AY          A G  +  +S  GP +W I+ V   I G
Sbjct  16   SGGVFHAY---------SARGVRNNYKSAVGPADWVISAVRGFIHG  52


> CAMPSQ4115

Length=71

 Score = 23.1 bits (48),  Expect = 9.3
 Identities = 10/31 (32%), Positives = 16/31 (52%), Gaps = 0/31 (0%)

Query  159  MGNKTNYGVCEDDESENKEPEIDNESVNDGQ  189
            MG +      E++E ENKE E + E   + +
Sbjct  21   MGEREKREEEEEEEEENKEEEANEEGKGESE  51


> CAMPSQ3904

Length=119

 Score = 23.9 bits (50),  Expect = 9.4
 Identities = 19/64 (30%), Positives = 32/64 (50%), Gaps = 4/64 (6%)

Query  180  IDNESVNDGQLNTTNQNGKQEQTAGNDLNNSNQEQAVGNNLNKDTENIPKDELVTDGI-E  238
            +++ES  D     TN+NG ++   G    N     + G +  KD  N+   +L+TD I +
Sbjct  29   VEHESSRDTSKTNTNRNGSKDY--GLFQINDRYWCSKGASPGKDC-NVKCSDLLTDDITK  85

Query  239  SLKC  242
            + KC
Sbjct  86   AAKC  89


Lambda      K        H        a         alpha
   0.315    0.133    0.387    0.792     4.96 

Gapped
Lambda      K        H        a         alpha    sigma
   0.267   0.0410    0.140     1.90     42.6     43.6 

Effective search space used: 40758270


Query= Caeco_cluster30

Length=242
                                                                      Score     E
Sequences producing significant alignment:				(bits)	Value	

  Bagel_II_118|122.2|Lactococcin_972                                  35.0    8e-004
  Bagel_II_192|199.2|putative_bacteriocin                             34.7    0.001 
  Bagel_II_191|198.2|putative_bacteriocin                             34.7    0.001 
  CAMPSQ7428                                                          32.0    0.014 
  DADP_1680|SP_Q571V3|Frenatin 4.1                                    26.9    0.35  
  CAMPSQ6657                                                          25.0    1.7   
  DADP_1729|SP_Q5K0E3|Aurein 3.1                                      25.0    1.7   
  CAMPSQ6660                                                          25.0    1.8   
  CAMPSQ6658                                                          25.0    1.8   
  DADP_1732|SP_Q5K0E6|Aurein 2.2                                      25.0    1.8   
  DADP_1730|SP_Q5K0E4|Aurein 2.5                                      25.0    1.8   
  CAMPSQ7413                                                          25.4    1.9   
  DADP_524|SP_B5LUQ6|Fallaxidin-5.1 Preprofallaxidin-5                24.6    2.2   
  CAMPSQ6659                                                          23.9    4.6   
  DADP_1731|SP_Q5K0E5|Aurein 2.3                                      23.9    4.6   
  CAMPSQ7422                                                          24.3    4.9   
  CAMPSQ7419                                                          24.3    4.9   
  CAMPSQ7423                                                          24.3    5.0   
  CAMPSQ7417                                                          24.3    5.0   
  UniProtKb_1097|P82724|DF146_ARATH                                   23.9    5.3   
  CAMPSQ7420                                                          23.9    6.8   
  CAMPSQ7418                                                          23.9    6.8   
  Bagel_II_169|176.2|Plantaricin_F                                    22.7    8.2   
  CAMPSQ3904                                                          23.9    8.6   
  CAMPSQ4115                                                          23.1    8.6   
  DAMPD_599|11\DAMPD\DAMPD_428|LYS_BOMMO                              23.9    9.5   
  CAMPSQ5818                                                          23.1    9.6   
  DADP_1494|SP_F1T153|Brevinin-2ISa                                   23.1    9.6   


 > Bagel_II_118|122.2|Lactococcin_972 
Length=96

 Score = 35.0 bits (79),  Expect = 8e-004
 Identities = 22/59 (37%), Positives = 31/59 (53%), Gaps = 3/59 (5%)

Query  86   GGRWISINAKQSGHVFSAYYHPTKRHYARAIGKTDPGRSYAGPGEWAIAVVPRKIMGNK  144
            GG W   +   S  V+S YYH +  H + A+G T   R+ A  G W++A  PR I  N+
Sbjct  34   GGIWD--HGLTSSIVYSDYYHGSVCHGSTAVG-TKTVRASAPAGYWSLADAPRAIANNQ  89


 > Bagel_II_192|199.2|putative_bacteriocin 
Length=97

 Score = 34.7 bits (78),  Expect = 0.001
 Identities = 22/64 (34%), Positives = 30/64 (47%), Gaps = 2/64 (3%)

Query  86   GGRWISINAKQSGHVFSAYYHPTKRHYARAIGKTDPGRSYAGPGEWAIAVVPRKIMGNKT  145
            GG W     K   +V+S Y H  + H + A+GK       A PG  + A  P+   GNKT
Sbjct  35   GGVWSHGIGKH--YVWSYYSHNKRNHGSTAVGKYSSFSGVARPGVQSKASAPKAWGGNKT  92

Query  146  NYGV  149
             Y +
Sbjct  93   FYSL  96


 > Bagel_II_191|198.2|putative_bacteriocin 
Length=97

 Score = 34.7 bits (78),  Expect = 0.001
 Identities = 22/64 (34%), Positives = 30/64 (47%), Gaps = 2/64 (3%)

Query  86   GGRWISINAKQSGHVFSAYYHPTKRHYARAIGKTDPGRSYAGPGEWAIAVVPRKIMGNKT  145
            GG W     K   +V+S Y H  + H + A+GK       A PG  + A  P+   GNKT
Sbjct  35   GGVWSHGIGKH--YVWSHYSHNKRNHGSTAVGKYSSFSGVARPGVQSKASAPKAWGGNKT  92

Query  146  NYGV  149
             Y +
Sbjct  93   FYSL  96


> CAMPSQ7428

Length=122

 Score = 32.0 bits (71),  Expect = 0.014
 Identities = 26/100 (26%), Positives = 45/100 (45%), Gaps = 10/100 (10%)

Query  64   ESKNAIKIVFTPTEVTDITPEKGGRWISINAKQSG---HVFSAYYHPTKRHYARAIGKTD  120
            ++K  +++V +      +    GG W     K SG   H +S Y HP   H + A   + 
Sbjct  28   QTKGKVELVNSKVSPFAVENVGGGTW-DYGTKNSGSQKHCWSHYNHPENYHSSTAKVGSS  86

Query  121  PGRSYAGPGEW--AIAVVPRKIMGNKTNYGVCEDDESENK  158
              ++YA  GE+  A A  P+    +KT Y   +++ +  K
Sbjct  87   TDKAYADAGEYSKADAYGPK----DKTGYAYWDNEATPPK  122


 > DADP_1680|SP_Q571V3|Frenatin 4.1 
Length=70

 Score = 26.9 bits (58),  Expect = 0.35
 Identities = 11/26 (42%), Positives = 19/26 (73%), Gaps = 2/26 (8%)

Query  146  NYGVCEDD--ESENKEPEIDNESVND  169
            N  +CE++  E ENKE E +NE++++
Sbjct  18   NLSICEEEKREEENKEEEDENEALSE  43


> CAMPSQ6657

Length=70

 Score = 25.0 bits (53),  Expect = 1.7
 Identities = 8/20 (40%), Positives = 15/20 (75%), Gaps = 0/20 (0%)

Query  149  VCEDDESENKEPEIDNESVN  168
            +CE ++ +N+E E +NE+ N
Sbjct  21   ICEKEKRQNEEDEDENEAAN  40


 > DADP_1729|SP_Q5K0E3|Aurein 3.1 
Length=70

 Score = 25.0 bits (53),  Expect = 1.7
 Identities = 8/20 (40%), Positives = 15/20 (75%), Gaps = 0/20 (0%)

Query  149  VCEDDESENKEPEIDNESVN  168
            +CE ++ +N+E E +NE+ N
Sbjct  21   ICEKEKRQNEEDEDENEAAN  40


> CAMPSQ6660

Length=72

 Score = 25.0 bits (53),  Expect = 1.8
 Identities = 8/20 (40%), Positives = 15/20 (75%), Gaps = 0/20 (0%)

Query  149  VCEDDESENKEPEIDNESVN  168
            +CE ++ +N+E E +NE+ N
Sbjct  21   ICEKEKRQNEEDEDENEAAN  40


> CAMPSQ6658

Length=72

 Score = 25.0 bits (53),  Expect = 1.8
 Identities = 8/20 (40%), Positives = 15/20 (75%), Gaps = 0/20 (0%)

Query  149  VCEDDESENKEPEIDNESVN  168
            +CE ++ +N+E E +NE+ N
Sbjct  21   ICEKEKRQNEEDEDENEAAN  40


 > DADP_1732|SP_Q5K0E6|Aurein 2.2 
Length=72

 Score = 25.0 bits (53),  Expect = 1.8
 Identities = 8/20 (40%), Positives = 15/20 (75%), Gaps = 0/20 (0%)

Query  149  VCEDDESENKEPEIDNESVN  168
            +CE ++ +N+E E +NE+ N
Sbjct  21   ICEKEKRQNEEDEDENEAAN  40


 > DADP_1730|SP_Q5K0E4|Aurein 2.5 
Length=72

 Score = 25.0 bits (53),  Expect = 1.8
 Identities = 8/20 (40%), Positives = 15/20 (75%), Gaps = 0/20 (0%)

Query  149  VCEDDESENKEPEIDNESVN  168
            +CE ++ +N+E E +NE+ N
Sbjct  21   ICEKEKRQNEEDEDENEAAN  40


> CAMPSQ7413

Length=94

 Score = 25.4 bits (54),  Expect = 1.9
 Identities = 16/39 (41%), Positives = 22/39 (56%), Gaps = 1/39 (3%)

Query  37  AAAAALLQSVKVDATVDVNSLVDTVIDESKNAIKIVFTP  75
           +AA A   S    A+V+ NS + T  D   NAIK+V +P
Sbjct  19  SAAPAFAASPTASASVE-NSPISTKADAGINAIKLVQSP  56


 > DADP_524|SP_B5LUQ6|Fallaxidin-5.1 Preprofallaxidin-5 
Length=68

 Score = 24.6 bits (52),  Expect = 2.2
 Identities = 8/21 (38%), Positives = 15/21 (71%), Gaps = 0/21 (0%)

Query  149  VCEDDESENKEPEIDNESVND  169
            +CE+++ E+KE E +NE   +
Sbjct  21   ICEEEKREDKEDEGENEEAEE  41


> CAMPSQ6659

Length=72

 Score = 23.9 bits (50),  Expect = 4.6
 Identities = 8/20 (40%), Positives = 14/20 (70%), Gaps = 0/20 (0%)

Query  149  VCEDDESENKEPEIDNESVN  168
            +CE ++ +N E E +NE+ N
Sbjct  21   ICEKEKRQNGEDEDENEAAN  40


 > DADP_1731|SP_Q5K0E5|Aurein 2.3 
Length=72

 Score = 23.9 bits (50),  Expect = 4.6
 Identities = 8/20 (40%), Positives = 14/20 (70%), Gaps = 0/20 (0%)

Query  149  VCEDDESENKEPEIDNESVN  168
            +CE ++ +N E E +NE+ N
Sbjct  21   ICEKEKRQNGEDEDENEAAN  40


> CAMPSQ7422

Length=92

 Score = 24.3 bits (51),  Expect = 4.9
 Identities = 21/53 (40%), Positives = 26/53 (49%), Gaps = 6/53 (11%)

Query  29  KFNKFKRGAAAA-ALLQSVK----VDATVDV-NSLVDTVIDESKNAIKIVFTP  75
           KF K   G+A + ALL S         T  V NS + T  D   NAIK+V +P
Sbjct  2   KFKKVLTGSALSLALLMSAAPAFAASPTASVENSPISTKADAGINAIKLVQSP  54


> CAMPSQ7419

Length=92

 Score = 24.3 bits (51),  Expect = 4.9
 Identities = 21/53 (40%), Positives = 26/53 (49%), Gaps = 6/53 (11%)

Query  29  KFNKFKRGAAAA-ALLQSVK----VDATVDV-NSLVDTVIDESKNAIKIVFTP  75
           KF K   G+A + ALL S         T  V NS + T  D   NAIK+V +P
Sbjct  2   KFKKVLTGSALSLALLMSAAPAFAASPTASVENSPISTKADAGINAIKLVQSP  54


> CAMPSQ7423

Length=94

 Score = 24.3 bits (51),  Expect = 5.0
 Identities = 15/39 (38%), Positives = 22/39 (56%), Gaps = 1/39 (3%)

Query  37  AAAAALLQSVKVDATVDVNSLVDTVIDESKNAIKIVFTP  75
           +AA A   S    A+++ NS + T  D   NAIK+V +P
Sbjct  19  SAAPAFAASPTASASME-NSPISTKADAGINAIKLVQSP  56


> CAMPSQ7417

Length=94

 Score = 24.3 bits (51),  Expect = 5.0
 Identities = 15/39 (38%), Positives = 22/39 (56%), Gaps = 1/39 (3%)

Query  37  AAAAALLQSVKVDATVDVNSLVDTVIDESKNAIKIVFTP  75
           +AA A   S    A+++ NS + T  D   NAIK+V +P
Sbjct  19  SAAPAFAASPTASASME-NSPISTKADAGINAIKLVQSP  56


 > UniProtKb_1097|P82724|DF146_ARATH 
Length=79

 Score = 23.9 bits (50),  Expect = 5.3
 Identities = 11/23 (48%), Positives = 14/23 (61%), Gaps = 0/23 (0%)

Query  7   ILTFIILLCFGVKANEYEIKNSK  29
           ILTF ILL  GV  N  ++K  +
Sbjct  12  ILTFFILLELGVMGNVQQVKREQ  34


> CAMPSQ7420

Length=94

 Score = 23.9 bits (50),  Expect = 6.8
 Identities = 15/39 (38%), Positives = 21/39 (54%), Gaps = 1/39 (3%)

Query  37  AAAAALLQSVKVDATVDVNSLVDTVIDESKNAIKIVFTP  75
           +AA A   S    A+ + NS + T  D   NAIK+V +P
Sbjct  19  SAAPAFAASPTASASAE-NSPISTKADAGINAIKLVQSP  56


> CAMPSQ7418

Length=94

 Score = 23.9 bits (50),  Expect = 6.8
 Identities = 15/39 (38%), Positives = 21/39 (54%), Gaps = 1/39 (3%)

Query  37  AAAAALLQSVKVDATVDVNSLVDTVIDESKNAIKIVFTP  75
           +AA A   S    A+ + NS + T  D   NAIK+V +P
Sbjct  19  SAAPAFAASPTASASAE-NSPISTKADAGINAIKLVQSP  56


 > Bagel_II_169|176.2|Plantaricin_F 
Length=52

 Score = 22.7 bits (47),  Expect = 8.2
 Identities = 16/46 (35%), Positives = 20/46 (43%), Gaps = 9/46 (20%)

Query  97   SGHVFSAYYHPTKRHYARAIGKTDPGRSYAGPGEWAIAVVPRKIMG  142
            SG VF AY          A G  +  +S  GP +W I+ V   I G
Sbjct  16   SGGVFHAY---------SARGVRNNYKSAVGPADWVISAVRGFIHG  52


> CAMPSQ3904

Length=119

 Score = 23.9 bits (50),  Expect = 8.6
 Identities = 19/64 (30%), Positives = 32/64 (50%), Gaps = 4/64 (6%)

Query  162  IDNESVNDGQLNTTNQNGKQEQTAGNDLNNSNQEQAVGNNLNKDTENIPKDELVTDGI-E  220
            +++ES  D     TN+NG ++   G    N     + G +  KD  N+   +L+TD I +
Sbjct  29   VEHESSRDTSKTNTNRNGSKDY--GLFQINDRYWCSKGASPGKDC-NVKCSDLLTDDITK  85

Query  221  SLKC  224
            + KC
Sbjct  86   AAKC  89


> CAMPSQ4115

Length=71

 Score = 23.1 bits (48),  Expect = 8.6
 Identities = 10/31 (32%), Positives = 16/31 (52%), Gaps = 0/31 (0%)

Query  141  MGNKTNYGVCEDDESENKEPEIDNESVNDGQ  171
            MG +      E++E ENKE E + E   + +
Sbjct  21   MGEREKREEEEEEEEENKEEEANEEGKGESE  51


 > DAMPD_599|11\DAMPD\DAMPD_428|LYS_BOMMO 
Length=137

 Score = 23.9 bits (50),  Expect = 9.5
 Identities = 19/64 (30%), Positives = 32/64 (50%), Gaps = 4/64 (6%)

Query  162  IDNESVNDGQLNTTNQNGKQEQTAGNDLNNSNQEQAVGNNLNKDTENIPKDELVTDGI-E  220
            +++ES  D     TN+NG ++   G    N     + G +  KD  N+   +L+TD I +
Sbjct  47   VEHESSRDTSKTNTNRNGSKDY--GLFQINDRYWCSKGASPGKDC-NVKCSDLLTDDITK  103

Query  221  SLKC  224
            + KC
Sbjct  104  AAKC  107


> CAMPSQ5818

Length=76

 Score = 23.1 bits (48),  Expect = 9.6
 Identities = 13/32 (41%), Positives = 16/32 (50%), Gaps = 0/32 (0%)

Query  17  GVKANEYEIKNSKFNKFKRGAAAAALLQSVKV  48
           GV+  E E+K S  + FK  A  AA    V V
Sbjct  33  GVEMTEEEVKRSLLDTFKNLAVNAAKSAGVSV  64


 > DADP_1494|SP_F1T153|Brevinin-2ISa 
Length=76

 Score = 23.1 bits (48),  Expect = 9.6
 Identities = 13/32 (41%), Positives = 16/32 (50%), Gaps = 0/32 (0%)

Query  17  GVKANEYEIKNSKFNKFKRGAAAAALLQSVKV  48
           GV+  E E+K S  + FK  A  AA    V V
Sbjct  33  GVEMTEEEVKRSLLDTFKNLAVNAAKSAGVSV  64


Lambda      K        H        a         alpha
   0.314    0.132    0.383    0.792     4.96 

Gapped
Lambda      K        H        a         alpha    sigma
   0.267   0.0410    0.140     1.90     42.6     43.6 

Effective search space used: 37264704


Query= Caeco_cluster31

Length=242
                                                                      Score     E
Sequences producing significant alignment:				(bits)	Value	

  Bagel_II_118|122.2|Lactococcin_972                                  35.0    8e-004
  Bagel_II_192|199.2|putative_bacteriocin                             34.7    0.001 
  Bagel_II_191|198.2|putative_bacteriocin                             34.7    0.001 
  CAMPSQ7428                                                          32.0    0.014 
  DADP_1680|SP_Q571V3|Frenatin 4.1                                    26.9    0.35  
  CAMPSQ6657                                                          25.0    1.7   
  DADP_1729|SP_Q5K0E3|Aurein 3.1                                      25.0    1.7   
  CAMPSQ6660                                                          25.0    1.8   
  CAMPSQ6658                                                          25.0    1.8   
  DADP_1732|SP_Q5K0E6|Aurein 2.2                                      25.0    1.8   
  DADP_1730|SP_Q5K0E4|Aurein 2.5                                      25.0    1.8   
  CAMPSQ7413                                                          25.4    1.9   
  DADP_524|SP_B5LUQ6|Fallaxidin-5.1 Preprofallaxidin-5                24.6    2.2   
  CAMPSQ6659                                                          23.9    4.6   
  DADP_1731|SP_Q5K0E5|Aurein 2.3                                      23.9    4.6   
  CAMPSQ7422                                                          24.3    4.9   
  CAMPSQ7419                                                          24.3    4.9   
  CAMPSQ7423                                                          24.3    5.0   
  CAMPSQ7417                                                          24.3    5.0   
  UniProtKb_1097|P82724|DF146_ARATH                                   23.9    5.3   
  CAMPSQ7420                                                          23.9    6.8   
  CAMPSQ7418                                                          23.9    6.8   
  Bagel_II_169|176.2|Plantaricin_F                                    22.7    8.2   
  CAMPSQ3904                                                          23.9    8.6   
  CAMPSQ4115                                                          23.1    8.6   
  DAMPD_599|11\DAMPD\DAMPD_428|LYS_BOMMO                              23.9    9.5   
  CAMPSQ5818                                                          23.1    9.6   
  DADP_1494|SP_F1T153|Brevinin-2ISa                                   23.1    9.6   


 > Bagel_II_118|122.2|Lactococcin_972 
Length=96

 Score = 35.0 bits (79),  Expect = 8e-004
 Identities = 22/59 (37%), Positives = 31/59 (53%), Gaps = 3/59 (5%)

Query  86   GGRWISINAKQSGHVFSAYYHPTKRHYARAIGKTDPGRSYAGPGEWAIAVVPRKIMGNK  144
            GG W   +   S  V+S YYH +  H + A+G T   R+ A  G W++A  PR I  N+
Sbjct  34   GGIWD--HGLTSSIVYSDYYHGSVCHGSTAVG-TKTVRASAPAGYWSLADAPRAIANNQ  89


 > Bagel_II_192|199.2|putative_bacteriocin 
Length=97

 Score = 34.7 bits (78),  Expect = 0.001
 Identities = 22/64 (34%), Positives = 30/64 (47%), Gaps = 2/64 (3%)

Query  86   GGRWISINAKQSGHVFSAYYHPTKRHYARAIGKTDPGRSYAGPGEWAIAVVPRKIMGNKT  145
            GG W     K   +V+S Y H  + H + A+GK       A PG  + A  P+   GNKT
Sbjct  35   GGVWSHGIGKH--YVWSYYSHNKRNHGSTAVGKYSSFSGVARPGVQSKASAPKAWGGNKT  92

Query  146  NYGV  149
             Y +
Sbjct  93   FYSL  96


 > Bagel_II_191|198.2|putative_bacteriocin 
Length=97

 Score = 34.7 bits (78),  Expect = 0.001
 Identities = 22/64 (34%), Positives = 30/64 (47%), Gaps = 2/64 (3%)

Query  86   GGRWISINAKQSGHVFSAYYHPTKRHYARAIGKTDPGRSYAGPGEWAIAVVPRKIMGNKT  145
            GG W     K   +V+S Y H  + H + A+GK       A PG  + A  P+   GNKT
Sbjct  35   GGVWSHGIGKH--YVWSHYSHNKRNHGSTAVGKYSSFSGVARPGVQSKASAPKAWGGNKT  92

Query  146  NYGV  149
             Y +
Sbjct  93   FYSL  96


> CAMPSQ7428

Length=122

 Score = 32.0 bits (71),  Expect = 0.014
 Identities = 26/100 (26%), Positives = 45/100 (45%), Gaps = 10/100 (10%)

Query  64   ESKNAIKIVFTPTEVTDITPEKGGRWISINAKQSG---HVFSAYYHPTKRHYARAIGKTD  120
            ++K  +++V +      +    GG W     K SG   H +S Y HP   H + A   + 
Sbjct  28   QTKGKVELVNSKVSPFAVENVGGGTW-DYGTKNSGSQKHCWSHYNHPENYHSSTAKVGSS  86

Query  121  PGRSYAGPGEW--AIAVVPRKIMGNKTNYGVCEDDESENK  158
              ++YA  GE+  A A  P+    +KT Y   +++ +  K
Sbjct  87   TDKAYADAGEYSKADAYGPK----DKTGYAYWDNEATPPK  122


 > DADP_1680|SP_Q571V3|Frenatin 4.1 
Length=70

 Score = 26.9 bits (58),  Expect = 0.35
 Identities = 11/26 (42%), Positives = 19/26 (73%), Gaps = 2/26 (8%)

Query  146  NYGVCEDD--ESENKEPEIDNESVND  169
            N  +CE++  E ENKE E +NE++++
Sbjct  18   NLSICEEEKREEENKEEEDENEALSE  43


> CAMPSQ6657

Length=70

 Score = 25.0 bits (53),  Expect = 1.7
 Identities = 8/20 (40%), Positives = 15/20 (75%), Gaps = 0/20 (0%)

Query  149  VCEDDESENKEPEIDNESVN  168
            +CE ++ +N+E E +NE+ N
Sbjct  21   ICEKEKRQNEEDEDENEAAN  40


 > DADP_1729|SP_Q5K0E3|Aurein 3.1 
Length=70

 Score = 25.0 bits (53),  Expect = 1.7
 Identities = 8/20 (40%), Positives = 15/20 (75%), Gaps = 0/20 (0%)

Query  149  VCEDDESENKEPEIDNESVN  168
            +CE ++ +N+E E +NE+ N
Sbjct  21   ICEKEKRQNEEDEDENEAAN  40


> CAMPSQ6660

Length=72

 Score = 25.0 bits (53),  Expect = 1.8
 Identities = 8/20 (40%), Positives = 15/20 (75%), Gaps = 0/20 (0%)

Query  149  VCEDDESENKEPEIDNESVN  168
            +CE ++ +N+E E +NE+ N
Sbjct  21   ICEKEKRQNEEDEDENEAAN  40


> CAMPSQ6658

Length=72

 Score = 25.0 bits (53),  Expect = 1.8
 Identities = 8/20 (40%), Positives = 15/20 (75%), Gaps = 0/20 (0%)

Query  149  VCEDDESENKEPEIDNESVN  168
            +CE ++ +N+E E +NE+ N
Sbjct  21   ICEKEKRQNEEDEDENEAAN  40


 > DADP_1732|SP_Q5K0E6|Aurein 2.2 
Length=72

 Score = 25.0 bits (53),  Expect = 1.8
 Identities = 8/20 (40%), Positives = 15/20 (75%), Gaps = 0/20 (0%)

Query  149  VCEDDESENKEPEIDNESVN  168
            +CE ++ +N+E E +NE+ N
Sbjct  21   ICEKEKRQNEEDEDENEAAN  40


 > DADP_1730|SP_Q5K0E4|Aurein 2.5 
Length=72

 Score = 25.0 bits (53),  Expect = 1.8
 Identities = 8/20 (40%), Positives = 15/20 (75%), Gaps = 0/20 (0%)

Query  149  VCEDDESENKEPEIDNESVN  168
            +CE ++ +N+E E +NE+ N
Sbjct  21   ICEKEKRQNEEDEDENEAAN  40


> CAMPSQ7413

Length=94

 Score = 25.4 bits (54),  Expect = 1.9
 Identities = 16/39 (41%), Positives = 22/39 (56%), Gaps = 1/39 (3%)

Query  37  AAAAALLQSVKVDATVDVNSLVDTVIDESKNAIKIVFTP  75
           +AA A   S    A+V+ NS + T  D   NAIK+V +P
Sbjct  19  SAAPAFAASPTASASVE-NSPISTKADAGINAIKLVQSP  56


 > DADP_524|SP_B5LUQ6|Fallaxidin-5.1 Preprofallaxidin-5 
Length=68

 Score = 24.6 bits (52),  Expect = 2.2
 Identities = 8/21 (38%), Positives = 15/21 (71%), Gaps = 0/21 (0%)

Query  149  VCEDDESENKEPEIDNESVND  169
            +CE+++ E+KE E +NE   +
Sbjct  21   ICEEEKREDKEDEGENEEAEE  41


> CAMPSQ6659

Length=72

 Score = 23.9 bits (50),  Expect = 4.6
 Identities = 8/20 (40%), Positives = 14/20 (70%), Gaps = 0/20 (0%)

Query  149  VCEDDESENKEPEIDNESVN  168
            +CE ++ +N E E +NE+ N
Sbjct  21   ICEKEKRQNGEDEDENEAAN  40


 > DADP_1731|SP_Q5K0E5|Aurein 2.3 
Length=72

 Score = 23.9 bits (50),  Expect = 4.6
 Identities = 8/20 (40%), Positives = 14/20 (70%), Gaps = 0/20 (0%)

Query  149  VCEDDESENKEPEIDNESVN  168
            +CE ++ +N E E +NE+ N
Sbjct  21   ICEKEKRQNGEDEDENEAAN  40


> CAMPSQ7422

Length=92

 Score = 24.3 bits (51),  Expect = 4.9
 Identities = 21/53 (40%), Positives = 26/53 (49%), Gaps = 6/53 (11%)

Query  29  KFNKFKRGAAAA-ALLQSVK----VDATVDV-NSLVDTVIDESKNAIKIVFTP  75
           KF K   G+A + ALL S         T  V NS + T  D   NAIK+V +P
Sbjct  2   KFKKVLTGSALSLALLMSAAPAFAASPTASVENSPISTKADAGINAIKLVQSP  54


> CAMPSQ7419

Length=92

 Score = 24.3 bits (51),  Expect = 4.9
 Identities = 21/53 (40%), Positives = 26/53 (49%), Gaps = 6/53 (11%)

Query  29  KFNKFKRGAAAA-ALLQSVK----VDATVDV-NSLVDTVIDESKNAIKIVFTP  75
           KF K   G+A + ALL S         T  V NS + T  D   NAIK+V +P
Sbjct  2   KFKKVLTGSALSLALLMSAAPAFAASPTASVENSPISTKADAGINAIKLVQSP  54


> CAMPSQ7423

Length=94

 Score = 24.3 bits (51),  Expect = 5.0
 Identities = 15/39 (38%), Positives = 22/39 (56%), Gaps = 1/39 (3%)

Query  37  AAAAALLQSVKVDATVDVNSLVDTVIDESKNAIKIVFTP  75
           +AA A   S    A+++ NS + T  D   NAIK+V +P
Sbjct  19  SAAPAFAASPTASASME-NSPISTKADAGINAIKLVQSP  56


> CAMPSQ7417

Length=94

 Score = 24.3 bits (51),  Expect = 5.0
 Identities = 15/39 (38%), Positives = 22/39 (56%), Gaps = 1/39 (3%)

Query  37  AAAAALLQSVKVDATVDVNSLVDTVIDESKNAIKIVFTP  75
           +AA A   S    A+++ NS + T  D   NAIK+V +P
Sbjct  19  SAAPAFAASPTASASME-NSPISTKADAGINAIKLVQSP  56


 > UniProtKb_1097|P82724|DF146_ARATH 
Length=79

 Score = 23.9 bits (50),  Expect = 5.3
 Identities = 11/23 (48%), Positives = 14/23 (61%), Gaps = 0/23 (0%)

Query  7   ILTFIILLCFGVKANEYEIKNSK  29
           ILTF ILL  GV  N  ++K  +
Sbjct  12  ILTFFILLELGVMGNVQQVKREQ  34


> CAMPSQ7420

Length=94

 Score = 23.9 bits (50),  Expect = 6.8
 Identities = 15/39 (38%), Positives = 21/39 (54%), Gaps = 1/39 (3%)

Query  37  AAAAALLQSVKVDATVDVNSLVDTVIDESKNAIKIVFTP  75
           +AA A   S    A+ + NS + T  D   NAIK+V +P
Sbjct  19  SAAPAFAASPTASASAE-NSPISTKADAGINAIKLVQSP  56


> CAMPSQ7418

Length=94

 Score = 23.9 bits (50),  Expect = 6.8
 Identities = 15/39 (38%), Positives = 21/39 (54%), Gaps = 1/39 (3%)

Query  37  AAAAALLQSVKVDATVDVNSLVDTVIDESKNAIKIVFTP  75
           +AA A   S    A+ + NS + T  D   NAIK+V +P
Sbjct  19  SAAPAFAASPTASASAE-NSPISTKADAGINAIKLVQSP  56


 > Bagel_II_169|176.2|Plantaricin_F 
Length=52

 Score = 22.7 bits (47),  Expect = 8.2
 Identities = 16/46 (35%), Positives = 20/46 (43%), Gaps = 9/46 (20%)

Query  97   SGHVFSAYYHPTKRHYARAIGKTDPGRSYAGPGEWAIAVVPRKIMG  142
            SG VF AY          A G  +  +S  GP +W I+ V   I G
Sbjct  16   SGGVFHAY---------SARGVRNNYKSAVGPADWVISAVRGFIHG  52


> CAMPSQ3904

Length=119

 Score = 23.9 bits (50),  Expect = 8.6
 Identities = 19/64 (30%), Positives = 32/64 (50%), Gaps = 4/64 (6%)

Query  162  IDNESVNDGQLNTTNQNGKQEQTAGNDLNNSNQEQAVGNNLNKDTENIPKDELVTDGI-E  220
            +++ES  D     TN+NG ++   G    N     + G +  KD  N+   +L+TD I +
Sbjct  29   VEHESSRDTSKTNTNRNGSKDY--GLFQINDRYWCSKGASPGKDC-NVKCSDLLTDDITK  85

Query  221  SLKC  224
            + KC
Sbjct  86   AAKC  89


> CAMPSQ4115

Length=71

 Score = 23.1 bits (48),  Expect = 8.6
 Identities = 10/31 (32%), Positives = 16/31 (52%), Gaps = 0/31 (0%)

Query  141  MGNKTNYGVCEDDESENKEPEIDNESVNDGQ  171
            MG +      E++E ENKE E + E   + +
Sbjct  21   MGEREKREEEEEEEEENKEEEANEEGKGESE  51


 > DAMPD_599|11\DAMPD\DAMPD_428|LYS_BOMMO 
Length=137

 Score = 23.9 bits (50),  Expect = 9.5
 Identities = 19/64 (30%), Positives = 32/64 (50%), Gaps = 4/64 (6%)

Query  162  IDNESVNDGQLNTTNQNGKQEQTAGNDLNNSNQEQAVGNNLNKDTENIPKDELVTDGI-E  220
            +++ES  D     TN+NG ++   G    N     + G +  KD  N+   +L+TD I +
Sbjct  47   VEHESSRDTSKTNTNRNGSKDY--GLFQINDRYWCSKGASPGKDC-NVKCSDLLTDDITK  103

Query  221  SLKC  224
            + KC
Sbjct  104  AAKC  107


> CAMPSQ5818

Length=76

 Score = 23.1 bits (48),  Expect = 9.6
 Identities = 13/32 (41%), Positives = 16/32 (50%), Gaps = 0/32 (0%)

Query  17  GVKANEYEIKNSKFNKFKRGAAAAALLQSVKV  48
           GV+  E E+K S  + FK  A  AA    V V
Sbjct  33  GVEMTEEEVKRSLLDTFKNLAVNAAKSAGVSV  64


 > DADP_1494|SP_F1T153|Brevinin-2ISa 
Length=76

 Score = 23.1 bits (48),  Expect = 9.6
 Identities = 13/32 (41%), Positives = 16/32 (50%), Gaps = 0/32 (0%)

Query  17  GVKANEYEIKNSKFNKFKRGAAAAALLQSVKV  48
           GV+  E E+K S  + FK  A  AA    V V
Sbjct  33  GVEMTEEEVKRSLLDTFKNLAVNAAKSAGVSV  64


Lambda      K        H        a         alpha
   0.314    0.132    0.383    0.792     4.96 

Gapped
Lambda      K        H        a         alpha    sigma
   0.267   0.0410    0.140     1.90     42.6     43.6 

Effective search space used: 37264704


  Database: AMPdb.fasta
    Posted date:  Dec 10, 2015  11:41 AM
  Number of letters in database: 1,471,037
  Number of sequences in database:  25,539


Matrix: BLOSUM62
Gap Penalties: Existence: 11, Extension: 1
Neighboring words threshold: 11
Window for multiple hits: 40
