# Supplementary material for: Anaerobic gut fungi are an untapped reservoir of natural products
Source: Proc Natl Acad Sci U S A. 2021 Apr 27;118(18):e2019855118. doi: 10.1073/pnas.2019855118 (PMC8106346; doi:10.1073/pnas.2019855118)
Supplement: Supplementary File [file pnas.2019855118.sd02.xlsx]

## Sheet: P_finnis
qeqid	sseqid	pident	evalue	length	positives	qcovs	qcovhsp	qcovus	qframe	sframe	mismatch	gapopen	qstart	qend	sstart	send	bitscore
Finn_cluster1	316229|Pirfi3	100	0	734	734	53	53	N/A	1	1	0	0	614	1347	1882	2615	1815
Finn_cluster6	411080|Pirfi3	100	0	3586	3586	100	100	N/A	1	1	0	0	1	3586	256	3841	8757
Finn_cluster9	99854|Pirfi3	100	0	3994	3994	98	98	N/A	1	1	0	0	75	4068	147	4140	9827
Finn_cluster11	414372|Pirfi3	100	0	2589	2589	100	100	N/A	1	1	0	0	1	2589	383	2971	6373
Finn_cluster2	342883|Pirfi3	99.953	0	2116	2116	99	99	N/A	1	1	1	0	23	2138	120	2235	5223
Finn_cluster12	357934|Pirfi3	99.746	0	787	786	63	63	N/A	1	1	2	0	2	788	123	909	1914
Finn_cluster7	412264|Pirfi3	99.658	0	1463	1460	73	73	N/A	1	1	5	0	1	1463	73	1535	3597
Finn_cluster15	416967|Pirfi3	99.344	0	915	912	99	99	N/A	1	1	6	0	1	915	966	1880	2107
Finn_cluster8	83739|Pirfi3	97.495	0	918	903	29	29	N/A	1	1	23	0	2200	3117	3226	4143	2212
Finn_cluster4	414372|Pirfi3	41.176	4.1	17	12	11	11	N/A	1	1	10	0	93	109	876	892	19.9
Finn_cluster3	99854|Pirfi3	38.889	0.16	36	19	6	6	N/A	1	1	22	0	76	111	1577	1612	26.7
Finn_cluster14	315942|Pirfi3	28.571	1.3	28	17	8	8	N/A	1	1	20	0	203	230	1293	1320	23.1
Finn_cluster5	412264|Pirfi3	27.5	0.27	40	20	24	24	N/A	1	1	29	0	56	95	388	427	24

## Sheet: A_robustus
Query antiSMASH cluster	qeqid	sseqid	pident	evalue	length	positives	qcovs	qcovhsp	qcovus	qframe	sframe	mismatch	gapopen	qstart	qend	sstart	send	bitscore
1	ctg5_allorf000927	Anasp1.14_NRPS	100	0	2047	2047	100	100	N/A	1	1	0	0	1	2047	321	2367	5048
3	ctg21_allorf002400	Anasp1.7_PKS	100	0	2685	2685	100	100	N/A	1	1	0	0	1	2685	383	3067	6565
4	ctg35_allorf000654	Anasp1.44_NRPS	100	0	6100	6100	100	100	N/A	1	1	0	0	1	6100	1	6100	14561
5	ctg49_allorf000739	Anasp1.42_PKS-like	100	0	898	898	92	59	N/A	1	1	0	0	618	1515	879	1776	2180
6	ctg58_allorf000706	Anasp1.24_NRPS-like	100	0	1010	1010	100	100	N/A	1	1	0	0	1	1010	1	1010	2466
6	ctg58_allorf000922	Anasp1.25_NRPS-like	100	0	1009	1009	100	100	N/A	1	1	0	0	1	1009	1	1009	2477
7	ctg63_allorf000159	Anasp1.12_NRPS	100	0	1133	1133	74	30	N/A	1	1	0	0	1165	2297	1	1133	2686
8	ctg76_allorf000812	Anasp1.46_NRPS-like	100	0	938	938	100	100	N/A	1	1	0	0	1	938	62	999	2295
10	ctg100_allorf000040	Anasp1.29_NRPS	100	0	965	965	76	20	N/A	1	1	0	0	2663	3627	1	965	2295
11	ctg107_allorf000315	Anasp1.28_NRPS	100	0	2228	2228	99	99	N/A	1	1	0	0	1	2228	1	2228	5312
12	ctg127_allorf000908	Anasp1.4_NRPS	100	0	423	423	19	19	N/A	1	1	0	0	322	744	1	423	1046
13	ctg129_orf00001	Anasp1.2_PKS	100	4.62e-173	243	243	99	9	N/A	1	1	0	0	917	1159	1709	1951	599
15	ctg140_allorf000950	Anasp1.22_NRPS	100	0	4157	4157	99	91	N/A	1	1	0	0	12	4168	1	4157	9860
17	ctg147_allorf000732	Anasp1.23_NRPS	100	0	1925	1925	100	100	N/A	1	1	0	0	1	1925	2436	4360	4561
18	ctg151_allorf000297	Anasp1.38_NRPS	100	0	1233	1233	99	99	N/A	1	1	0	0	1	1233	1	1233	2884
20	ctg182_allorf000069	Anasp1.16_NRPS	100	0	2211	2211	99	18	N/A	1	1	0	0	8216	10426	8183	10393	5200
22	ctg198_allorf000612	Anasp1.32_PKS-like	100	0	1596	1596	100	100	N/A	1	1	0	0	1	1596	402	1997	3879
24	ctg240_allorf000208	Anasp1.15_NRPS	100	0	6933	6933	100	99	N/A	1	1	0	0	8	6940	1	6933	16357
26	ctg258_allorf000323	Anasp1.37_PKS	100	0	3478	3478	100	100	N/A	1	1	0	0	1	3478	256	3733	8555
27	ctg279_allorf000249	Anasp1.9_NRPS	100	0	1629	1629	100	100	N/A	1	1	0	0	1	1629	1	1629	3821
28	ctg305_allorf000001	Anasp1.13_NRPS	100	0	3462	3462	99	75	N/A	1	1	0	0	1	3462	1	3462	8135
29	ctg326_allorf000118	Anasp1.43_NRPS	100	0	2351	2351	99	97	N/A	1	1	0	0	1	2351	1	2351	5628
30	ctg331_allorf000573	Anasp1.5_NRPS	100	0	1116	1116	100	100	N/A	1	1	0	0	1	1116	1	1116	2701
32	ctg373_allorf000225	Anasp1.10_NRPS	100	0	1775	1775	99	99	N/A	1	1	0	0	1	1775	273	2047	4236
33	ctg375_allorf000279	Anasp1.11_NRPS	100	0	3855	3855	99	99	N/A	1	1	0	0	18	3872	1	3855	8983
34	ctg443_allorf000145	Anasp1.19_NRPS	100	0	1217	1217	99	99	N/A	1	1	0	0	4	1220	1	1217	2840
35	ctg459_allorf000397	Anasp1.30_NRPS	100	0	1152	1152	100	99	N/A	1	1	0	0	9	1160	1	1152	2731
36	ctg480_allorf000146	Anasp1.40_NRPS	100	1.17e-93	138	138	90	2	N/A	1	1	0	0	3694	3831	1	138	337
38	ctg487_allorf000123	Anasp1.41_NRPS	100	0	1032	1032	100	28	N/A	1	1	0	0	2618	3649	4553	5584	2422
40	ctg540_allorf000242	Anasp1.26_NRPS	100	0	1160	1160	100	100	N/A	1	1	0	0	1	1160	1	1160	2732
41	ctg588_allorf000114	Anasp1.27_NRPS	100	0	2221	2221	99	99	N/A	1	1	0	0	6	2226	1	2221	5285
21	ctg194_allorf000529	Anasp1.35_NRPS	99.978	0	4562	4561	98	98	N/A	1	1	1	0	1	4562	1	4562	10965
25	ctg248_allorf000217	Anasp1.3_NRPS	99.897	0	1951	1950	99	99	N/A	1	1	2	0	1	1951	3464	5414	4637
23	ctg211_allorf000654	Anasp1.33_NRPS	99.81	0	1579	1577	99	99	N/A	1	1	3	0	11	1589	774	2352	3702
43	ctg871_allorf000008	Anasp1.18_NRPS	99.62	0	1315	1310	98	98	N/A	1	1	5	0	31	1345	73	1387	3092
37	ctg483_orf00001	Anasp1.39_PKS	99.482	0	2122	2115	98	98	N/A	1	1	11	0	42	2163	75	2196	5214
16	ctg143_allorf000128	Anasp1.20_NRPS	93.617	1.25e-90	141	136	99	2	N/A	1	1	9	0	6185	6325	3986	4126	328
2	ctg13_orf0002	Anasp1.29_NRPS	77.778	3.3	9	7	3	3	N/A	1	1	2	0	146	154	299	307	23.5
9	ctg77_allorf001303	Anasp1.33_NRPS	73.333	0.15	15	12	94	1	N/A	1	1	4	0	479	493	1807	1821	29.9
25	ctg248_allorf000217	Anasp1.3_NRPS	72.857	9.99e-73	140	124	99	7	N/A	1	1	38	0	66	205	1447	1586	266
42	ctg722_allorf000062	Anasp1.22_NRPS	31.579	0.14	38	25	4	4	N/A	1	1	26	0	39	76	1420	1457	29.9
19	ctg155_allorf000129	Anasp1.29_NRPS	29.167	1.9	24	16	15	15	N/A	1	1	17	0	48	71	30	53	23.1
21	ctg194_allorf000529	Anasp1.35_NRPS	28.767	0.36	73	37	98	2	N/A	1	1	52	0	1277	1349	4497	4569	30.8

## Sheet: N_californiae
Query antiSMASH cluster	qeqid	sseqid	pident	evalue	length	positives	qcovs	qcovhsp	qcovus	qframe	sframe	mismatch	gapopen	qstart	qend	sstart	send	bitscore
scaffold 257 Cluster 15	ctg116_allorf001278	Neosp1.31_NRPS	99.974	0	11516	11514	99	99	N/A	1	1	3	0	1	11516	1	11516	27198
scaffold_142 Cluster 15	ctg116_allorf001229	Neosp1.31_NRPS	99.947	0	1871	1871	86	86	N/A	1	1	1	0	305	2175	11833	13703	4423
scaffold_177 Cluster 7	ctg36_allorf001583	Neosp1.8_NRPS	100	0	4876	4876	100	100	N/A	1	1	0	0	1	4876	695	5570	11389
scaffold_510 cluster 8	ctg200_allorf000314	Neosp1.30_PKS-like	99.854	0	686	686	99	99	N/A	1	1	1	0	1	686	254	939	1673
scaffold_510 cluster8	ctg200_allorf000286	Neosp1.30_PKS-like	99.87	0	768	768	99	99	N/A	1	1	1	0	5	772	939	1706	1871
scaffold12 cluster4	ctg12_allorf001186	Neosp1.19_PKS	99.872	0	1564	1562	99	99	N/A	1	1	2	0	10	1573	66	1629	3843
scaffold123 cluster14	ctg72_allorf000233	Neosp1.3_NRPS	100	0	15892	15892	99	99	N/A	1	1	0	0	10	15901	1	15892	37532
scaffold137 cluster15	ctg86_orf0002	Neosp1.12_PKS	99.945	0	1819	1818	53	53	N/A	1	1	1	0	1634	3452	2330	4148	4467
scaffold146 cluster1	ctg5_orf0002	Neosp1.20_PKS	100	0	1090	1090	36	36	N/A	1	1	0	0	1913	3002	3001	4090	2702
scaffold161 cluster4	ctg20_orf000000	Neosp1.37_PKS	100	0	1400	1400	96	96	N/A	1	1	0	0	55	1454	1788	3187	3452
scaffold161 cluster4	ctg20_allorf002104	Neosp1.38_NRPS	100	0	8039	8039	99	99	N/A	1	1	0	0	10	8048	1	8039	19020
scaffold17 cluster7	ctg17_orf7	Neosp1.17_PKS-like	100	0	606	606	49	49	N/A	1	1	0	0	424	1029	839	1444	1504
scaffold177 cluster6	ctg36_allorf000899	Neosp1.7_NRPS	100	0	8148	8148	99	99	N/A	1	1	0	0	8	8155	1	8148	19357
scaffold18 cluster8	ctg18_orf003	Neosp1.18_PKS	99.597	2.26e-178	248	247	13	13	N/A	1	1	1	0	222	469	490	737	599
scaffold182 cluster9	ctg41_allorf002517	Neosp1.16_PKS	100	0	4034	4034	100	100	N/A	1	1	0	0	1	4034	243	4276	9867
scaffold222 cluster11	ctg81_orf04	Neosp1.15_NRPS	99.593	0	983	979	88	88	N/A	1	1	4	0	29	1011	190	1172	2407
scaffold242 cluster13	ctg101_orf5	Neosp1.2_PKS-like	99.643	0	1120	1117	90	90	N/A	1	1	4	0	1	1120	473	1592	2722
scaffold26 cluster9	ctg26_allorf000372	Neosp1.4_PKS	100	0	3592	3592	100	100	N/A	1	1	0	0	1	3592	248	3839	8827
scaffold278 cluster10	ctg27_allorf002207	Neosp1.5_PKS	100	0	2005	2005	100	100	N/A	1	1	0	0	1	2005	145	2149	4966
scaffold278 cluster17	ctg137_allorf000524	Neosp1.6_PKS	100	0	3437	3437	100	100	N/A	1	1	0	0	1	3437	163	3599	8441
scaffold319 cluster1	ctg9_allorf000813	Neosp1.27_NRPS	100	0	3707	3707	100	100	N/A	1	1	0	0	1	3707	1	3707	8751
scaffold329 cluster2	ctg19_allorf000605	Neosp1.33_PKS-like	99.933	0	1482	1482	99	99	N/A	1	1	1	0	4	1485	253	1734	3648
scaffold428 cluster6	ctg118_orf000000	Neosp1.29_PKS	100	0	2132	2132	99	99	N/A	1	1	0	0	1	2132	82	2213	5271
scaffold43 cluster11	ctg43_orf7	Neosp1.32_PKS	99.962	0	2605	2605	63	63	N/A	1	1	1	0	1501	4105	1436	4040	6346
scaffold503 cluster7	ctg193_allorf000018	Neosp1.11_NRPS	100	0	14508	14508	99	99	N/A	1	1	0	0	10	14517	1	14508	34159
scaffold52 cluster1	ctg1_allorf001846	Neosp1.22_NRPS	100	0	900	900	99	99	N/A	1	1	0	0	5	904	1	900	2150
scaffold54 cluster2	ctg3_orf5	Neosp1.23_PKS	99.962	0	2599	2599	64	64	N/A	1	1	1	0	1435	4033	1436	4034	6337
scaffold6 cluster2	ctg6_orf20	Neosp1.13_PKS	99.948	0	1927	1927	92	92	N/A	1	1	1	0	162	2088	337	2263	4742
scaffold62 cluster4	ctg11_allorf002782	Neosp1.9_NRPS	100	0	3628	3628	98	98	N/A	1	1	0	0	58	3685	1	3628	8752
scaffold71 cluster6	ctg20_allorf000721	Neosp1.39_PKS-like	100	0	1360	1360	100	100	N/A	1	1	0	0	1	1360	238	1597	3324
scaffold88 cluster9	ctg37_allorf003378	Neosp1.10_NRPS-like	99.896	0	962	962	93	93	N/A	1	1	1	0	73	1034	6	967	2358
scaffold90 cluster11	ctg39_allorf002968	Neosp1.28_PKS	99.93	0	2843	2842	99	99	N/A	1	1	2	0	12	2854	360	3202	7014
scaffold177_cluster7	ctg36_allorf001771	Neosp1.7_NRPS	95.358	0	1982	1941	44	44	N/A	1	1	92	0	2517	4498	1417	3398	4453
scaffold66_cluster5	ctg15_allorf003557	Neosp1.15_NRPS	62.5	1.31e-81	176	138	15	15	N/A	1	1	66	0	881	1056	1095	1270	294
scaffold388_cluster5	ctg73_allorf000731	Neosp1.28_PKS	61.111	0.16	18	14	9	9	N/A	1	1	7	0	173	190	589	606	27.2
scaffold261_cluster16	ctg120_allorf000271	Neosp1.9_NRPS	58.607	7.92e-101	244	182	21	21	N/A	1	1	101	0	905	1148	3236	3479	358
scaffold284_cluster18	ctg143_allorf001287	Neosp1.31_NRPS	50	0.41	20	15	8	8	N/A	1	1	10	0	34	53	7037	7056	26.3
scaffold152_cluster3	ctg11_allorf000959	Neosp1.28_PKS	47.368	0.25	19	12	7	7	N/A	1	1	10	0	83	101	2636	2654	26.7
scaffold137_cluster5	ctg13_orf10	Neosp1.27_NRPS	47.368	0.79	19	11	7	7	N/A	1	1	10	0	64	82	2763	2781	25.4
scaffold10_cluster3	ctg10_allorf003830	Neosp1.14_NRPS-like	46.429	0.055	28	18	7	7	N/A	1	1	15	0	257	284	113	140	29.9
scaffold363_cluster4	ctg53_allorf000394	Neosp1.29_PKS	46.154	4.8	13	7	10	10	N/A	1	1	7	0	73	85	118	130	21.2
scaffold178_cluster8	ctg37_allorf000846	Neosp1.11_NRPS	41.935	0.006	31	21	13	13	N/A	1	1	18	0	149	179	13207	13237	32.2
scaffold82_cluster7	ctg31_orf0002	Neosp1.32_PKS	40.909	2	22	14	2	2	N/A	1	1	13	0	379	400	3853	3874	25.8
scaffold88_cluster10	ctg37_allorf003677	Neosp1.3_NRPS	37.5	2	24	17	14	14	N/A	1	1	15	0	130	153	12669	12692	23.1
scaffold254_cluster14	ctg113_orf000000	Neosp1.37_PKS	35.294	1.4	34	19	6	6	N/A	1	1	22	0	42	75	154	187	25.8
scaffold560_cluster9	ctg250_orf000000	Neosp1.23_PKS	34.783	1	23	17	1	1	N/A	1	1	15	0	1015	1037	2036	2058	28.1
scaffold101_cluster12	ctg50_allorf002890	Neosp1.3_NRPS	33.333	3.3	24	17	16	16	N/A	1	1	16	0	130	153	12669	12692	22.1
scaffold357_cluster3	ctg47_allorf000614	Neosp1.13_PKS	33.333	0.14	33	16	13	13	N/A	1	1	22	0	174	206	139	171	27.6
scaffold239_cluster12	ctg98_orf000001	Neosp1.3_NRPS	28.07	0.35	57	28	14	14	N/A	1	1	41	0	177	233	13311	13367	27.2
scaffold172_cluster5	ctg31_orf000000	Neosp1.13_PKS	27.273	0.87	44	23	10	10	N/A	1	1	32	0	213	256	88	131	25.8
scaffold284_cluster19	ctg143_allorf001612	Neosp1.4_PKS	26.923	0.92	52	22	20	20	N/A	1	1	38	0	128	179	1321	1372	24.9
scaffold191_cluster10	ctg50_orf17	Neosp1.8_NRPS	26.667	0.94	45	23	5	5	N/A	1	1	33	0	129	173	2702	2746	27.2

## Sheet: C_churrovis
qeqid	sseqid	pident	evalue	length	positives	qcovs	qcovhsp	qcovus	qframe	sframe	mismatch	gapopen	qstart	qend	sstart	send	bitscore
Caecom_cluster11	Caecom1.10	100	0	2234	2234	100	100	N/A	1	1	0	0	1	2234	1	2234	5531
Caecom_cluster10	Caecom1.11	99.91	0	2220	2219	54	54	N/A	1	1	2	0	115	2334	1	2220	5492
Caecom_cluster13	Caecom1.12	100	0	1834	1834	100	100	N/A	1	1	0	0	1	1834	206	2039	4536
Caecom_cluster9	Caecom1.13	100	0	2038	2038	99	99	N/A	1	1	0	0	21	2058	279	2316	5014
Caecom_cluster17	Caecom1.14	100	0	3482	3482	100	100	N/A	1	1	0	0	1	3482	119	3600	8588
Caeco_cluster32	Caecom1.14	99.854	0	687	687	99	99	N/A	1	1	1	0	1	687	119	805	1694
Caecom_cluster21	Caecom1.2	100	0	1071	1071	100	100	N/A	1	1	0	0	1	1071	1	1071	2609
Caecom_cluster15	Caecom1.4	100	0	2557	2557	100	100	N/A	1	1	0	0	1	2557	381	2937	6280
Caecom_cluster8	Caecom1.5	100	0	4147	4147	100	100	N/A	1	1	0	0	1	4147	1	4147	10223
Caecom_cluster1	Caecom1.6	100	0	1536	1536	100	100	N/A	1	1	0	0	1	1536	118	1653	3767
Caecom_cluster2	Caecom1.7	100	0	3652	3652	100	100	N/A	1	1	0	0	1	3652	256	3907	8895
Caeco_cluster27	Caecom1.8	100	0	535	535	100	100	N/A	1	1	0	0	1	535	480	1014	1303
Caecom_cluster3	Caecom1.8	100	0	1014	1014	100	100	N/A	1	1	0	0	1	1014	1	1014	2477
Caecom_cluster19	Caecom1.9	100	0	900	900	100	100	N/A	1	1	0	0	1	900	465	1364	2224
Caecom_cluster23	Caecom1.4	72.727	2.7	11	8	6	6	N/A	1	1	3	0	49	59	2875	2885	20.8
Caecom_cluster6	Caecom1.1	60	3.7	15	11	15	15	N/A	1	1	6	0	11	25	1177	1191	19.4
Caecom_cluster22	Caecom1.4	58.333	3.8	12	9	8	8	N/A	1	1	5	0	38	49	1901	1912	20.3
Caeco_cluster12	Caecom1.11	52	0.007	25	17	2	2	N/A	1	1	12	0	241	265	59	83	32.2
Caecom_cluster12	Caecom1.11	52	0.007	25	17	2	2	N/A	1	1	12	0	241	265	59	83	32.2
Caecom_cluster18	Caecom1.8	45.455	0.017	22	15	6	6	N/A	1	1	12	0	12	33	669	690	29.5
Caecom_cluster20	Caecom1.2	41.667	0.032	24	16	7	7	N/A	1	1	14	0	12	35	726	749	28.1
Caecom_cluster5	Caecom1.14	40.909	4.8	22	13	10	10	N/A	1	1	13	0	138	159	147	168	20.3
Caecom_cluster7	Caecom1.5	36.842	2.2	19	14	6	6	N/A	1	1	12	0	73	91	3856	3874	22.1
Caeco_cluster14	Caecom1.6	35.294	0.67	34	15	13	13	N/A	1	1	22	0	83	116	928	961	23.5
Caeco_cluster31	Caecom1.5	30.435	2.8	23	12	10	10	N/A	1	1	16	0	87	109	1669	1691	21.2
Caecom_cluster28	Caecom1.5	30.435	2.7	23	12	9	9	N/A	1	1	16	0	87	109	1669	1691	21.2
Caecom_cluster29	Caecom1.5	30.435	2.9	23	12	9	9	N/A	1	1	16	0	105	127	1669	1691	21.2
Caecom_cluster30	Caecom1.5	30.435	2.8	23	12	10	10	N/A	1	1	16	0	87	109	1669	1691	21.2
