# Supplementary material for: Anaerobic gut fungi are an untapped reservoir of natural products
Source: Proc Natl Acad Sci U S A. 2021 Apr 27;118(18):e2019855118. doi: 10.1073/pnas.2019855118 (PMC8106346; doi:10.1073/pnas.2019855118)
Supplement: Supplementary File [file pnas.2019855118.sd03.xlsx]

## Sheet: all_transcribed_PKS
PKS family	Gene order	Protein ID and orthologs	antiSMASH or MycoCosm Annotation
PKS1		Cluster for A. robustus 248107 size 13 scaffold_258 PKS:		C. churrovis ortholog	N. californiae ortholog	P. finnis ortholog
	1	270773	Vinculin/catenin IPR domain, EC: 6.5.1.1 DNA ligase (ATP)	496456	87860	323453
	2	295743	palmitoyltrfase_DHHC IPR001594	496454	674017	349088
	3	283391		460123	705610	396565
	4	295744	WD40_repeat IPR001680	209162	665904	24152
	5	329005	Conserved uncharacterized protein	620984	674020	349079
	6	248107	Type I PKS	489529	502166	411080
	7	329007	peptidylprolyl isomerase E.C.:5.2.1.8	448460	516452	24025
	8	270778	RNA-binding rotein contains RRM and Pumilio-like repeats KOG4574	489531	676535	285015
	9	189660	no annotation	407906	none	none
	10	270780	ankyrin repeat	581179	none	none
	11	63084	no annotation	none	none	none
	12	208131	D-isomer specific 2-hydroxyacid dehydrogenase, NAD binding domain, catalytic domain IPR006139, PF02826, PF00389	454611	706681	585720
	13	270782	myosin ATPase EC:3.6.4.1, acetyl_CoA_acyltransferase IPR016181	620990	707682	323420
PKS1		Cluster for C. churrovis 489529 size 11 scaffold_52 PKS:		A. robustus ortholog	N. californiae ortholog	P. finnis ortholog
	1	448450	Regulatory protein MLP and related LIM proteins KOG1700	none	none	265224
	2	489525	no annotation	none	none	24152
	3	209162	WD40_repeat IPR001680	295744	87893	none
	4	448453	hypothetical protein	none	none	none
	5	620984	hypothetical protein	329005	674020	349079
	6	489529	Type I PKS	248107	512986	411080
	7	209258	no annotation	none	none	24087
	8	448460	SWAP mRNA splicing regulator KOG2548	329007	516452	24025
	9	489531	PIG-X/PBN1 PF08320, Glycosylphosphatidylinositol-mannosyltransferase I IPR013233	270778	676535	285015
	10	209456	no annotation	none	none	none
	11	620990	Acetyltransferase (GNAT) domain IPR000182	270782	707682	323420
PKS1		Cluster for N. californiae 502166 size 3 scaffold_26 PKS:		A. robustus ortholog	C. churrovis ortholog	P. finnis ortholog
	1	502166	Type I PKS	248107	none	none
	2	502167	C-type lectin KOG4297	none	none	none
	3	665904	WD40_repeat IPR001680, KOG0274 Cdc4 and related F-box and WD-50 proteins	295744	none	24152
PKS1		Cluster for N. californiae 512986 size 4 scaffold_182 PKS:		A. robustus ortholog	C. churrovis ortholog	P. finnis ortholog
	1	705610	Rap1-GTPase-activating protein (rap1GAP) KOG3686	283391	none	none
	2	87893	Cdc4 and related F-box and WD-40 proteins KOG0274	none	209162	none
	3	674020	C-type lectin KOG4297	329005	620984	349079
	4	512986	Type I PKS	none	489529	411080
PKS1		Cluster for P. finnis 411080 size 4 scaffold_13 PKS:		A. robustus ortholog	C. churrovis ortholog	N. californiae ortholog
	1	411080	Type I PKS	248107	489529	512986
	2	349079	KOG4297 C-type lectin	329005	620984	674020
	3	24152	WD40_repeat IPR001680; KOG0274 Cdc4 and related F-box and WD-40 proteins	295744	489525	665904
	4	265224	KOG1700 Regulatory protein MLP and related LIM proteins; IPR001781 Znf_LIM	none	448450	none
PKS2		Cluster for A. robustus 228921 size 10 scaffold_21 PKS:		C. churrovis ortholog	N. californiae ortholog	P. finnis ortholog
	1	241017	cAMP-dependent protein kinase types I and II, regulatory subnit KOG1113	517134	523176	399139
	2	290039	EC:2.6.1.1 aspartate transaminase	454149	701466	358188
	3	228914	none	623332	448740	414487
	4	324984	unassigned peptidase	449324	none	none
	5	324985	none	none	none	none
	6	228917	EC:1.3.1.74 2-alkenal reductase [NAD(P)+]	203228	409017	333040
	7	324987	carbohydrate binding module CM13; glycoside hydrolase family 43 GH43	435971	none	582100
	8	290044	IPR006059 SBP; PF01547 Bacterial extracellular solute-binding protein	none	677474	none
	9	265004	IPR017853 Glycoside_hydrolase_SF	618564	663803	none
	10	228921	Type I PKS	433454	673129	414372
PKS fam 2		Cluster for C. churrovis 433454 size 7 scaffold_143 PKS-Like:		A. robustus ortholog	N. californiae ortholog	P. finnis ortholog
	1	40212	TCDB 1.A.26.1.1 Mg2+, Co2+ transporter MgtE (Smith et al.)	199259	399082	298678
	2	419242	dCMP deaminase EC:3.5.4.12	229105	662287	357858
	3	433445	Type I PKS	none	376780	358210
	4	454210	mRNA splicing protein CDC5 (Myb superfamily) KOG0050	216447	462038	358207
	5	577253	no annotation	none	none	none
	6	402783	EC:3.4.21.105 rhomboid protease	211734	413473	108329
	7	433454	Type I PKS	228921	673129	414372
PKS2		Cluster for P. finnis 414372 size 16 scaffold_38 PKS:		A. robustus ortholog	C. churrovis ortholog	N. californiae ortholog
	1	357858	EC:3.5.4.12 dCMP deaminase	229105	419242	662287
	2	298678	TCDB 1.A.26.1.1 Mg2+, Co2+ transporter, MgtE (Smith et al.)	199529	40212	399082
	3	357866	KOG1938 Protein with predicted involvement in meiosis (GSG1)	265161	526777	376767
	4	414361	GTPase-activating protein	290188	526776	none
	5	585526	KOG2992 Nucleolar GTPase/ATPase p130	290187	514005	113404
	6	332724	Glycoside Hydrolase Family 11	none	none	none
	7	357877	Glycosyl Hydrolase Family 11	none	none	none
	8	262633	Glycoside Hydrolase Family 11	none	none	none
	9	585527	Glycoside Hydrolase Family 11	none	none	none
	10	357891	Glycoside Hydrolase Family 11	none	none	none
	11	357893	Glycoside Hydrolase Family 11; PF00734 fungal cellulose binding domain, Carbohydrate-Binding Module Family 1	none	none	none
	12	108329	PF01694 Rhomboid family	211734	402783	413473
	13	414372	Type I PKS	228921	433454	383336
	14	405914	EC:3.1.4.12 sphingomyelin phosphodiesterase	272063	623369	326655
	15	332756	no annotation	285425	526787	507990
	16	357910	EC:6.3.1.2 glutamine synthetase	210626	402773	383338
PKS2		Cluster for N. californiae 383336 size 1 scaffold_90 PKS:		N. californiae ortholog	C. churrovis ortholog	P. finnis ortholog
	1	383336	Type I PKS	228921	433454	414372
PKS3		Cluster for A. robustus 289077 size 8 scaffold_5 PKS:		C. churrovis ortholog	N. californiae ortholog	P. finnis ortholog
	1	215005	WD40 repeat stress protein/actin interactin protein	622791	383662	331442
	2	289073	DNA-directed RNA polymerase	452817	665109	356649
	3	227736	3' exoribunuclease	452816	376887	356647
	4	289075	Projectin/switchin related proteins (KOG), DNA ligase (ATP) (EC:6.5.1.1)	452813	698401	413922
	5	289076	5'-3' exoribonuclease-interacting protein, Rai1p	18485	665111	413920
	6	289077	Type I PKS	547760	399385	413919
	7	324292	EC:2.7.1.67 1-phosphatidylinositol 4-kinase	none	none	none
	8	262221	small GTPase; 9A.50.1.1 The tRNA nuclear export machinery, t-Exporter	417844	498823	402888
PKS3		Cluster for C. churrovis 547760 size 7 scaffold_118 PKS:		A. robustus ortholog	N. californiae ortholog	P. finnis ortholog
	1	547760	Type I PKS	289077	none	413919
	2	452810	KOG1773 Stress response protein; PF01679 Proteolipid membrane potential modulator; IPR000612 PMP3	none	699600	none
	3	18485	KOG1982 Nuclear 5'-3' exoribonuclease-interacting protein, Rai1p	289076	665111	413920
	4	452813	no annotation	289075	698401	413922
	5	452816	3' exoribonuclease	227736	376887	356647
	6	452817	PF05132 RNA polymerase III RPC4	289073	665109	356649
	7	622791	IPR017986 WD40_repeat_dom; IPR020472 G-protein_beta_WD-40_rep	215005	383662	331442
PKS3		Cluster for N. californiae 399385 size 1 scaffold_18 PKS:		A. robustus ortholog	C. churrovis ortholog	P. finnis ortholog
	1	399385	Type I PKS	289077	547760	413919
PKS4		Cluster for A. robustus 204091 size 6 scaffold_127 PKS:		C. churrovis ortholog	N. californiae ortholog	P. finnis ortholog
	1	261330	KOG0393 Ras-related small GTPase Rho type	433121	393774	408658
	2	245162	EC:2.3.1.31 homoserine O-acetyltransferase	519544	514736	366319
	3	245163	none	453480	428964	366321
	4	204091	Type I PKS	none	none	none
	5	268489	Uncharacterized conserved protein; zinc finger ZZ type	453455	697271	408647
	6	327446	Histidine phosphatase superfamily (branch 1) PF00300	453457	663745	579757
PKS4		Cluster for N. californiae 697270 size 3 scaffold_6 PKS:		A. robustus ortholog	C. churrovis ortholog	P. finnis ortholog
	1	697270	Type I PKS	none	27727	342883
	2	697271	Homeobox-like_sf IPR009057; Znf_ZZ IPR00433	268489	453455	408647
	3	663745	Histidine phosphatase superfamily (branch 1) PF00300; His_Pase_superF_clade-1 IPR013078	327446	453457	579757
PKS4		Cluster for N. californiae 206001 size 1 scaffold_428 PKS:		A. robustus ortholog	C. churrovis ortholog	P. finnis ortholog
	1	206001	Type I PKS	none	none	none
PKS4		Cluster for C. churrovis 27727 size 12 scaffold_129 PKS:		A. robustus ortholog	N. californiae ortholog	P. finnis ortholog
	1	548086	EC:2.7.11.11 cAMP-dependent protein kinase	54361	390560	276229
	2	492493	no annotation	nono	none	none
	3	433113	TCDB 3.A.1.201.1 Broad specificity multidrug resistance (MDR1, ABCB1; P-glycoprotein) efflux pump (exports organic cations and amphiphilic compounds of unrelated chemical structure) (These include: antibiotics, antiviral agents, cancer chemotherapeutic agents)	nono	none	none
	4	623016	none	nono	none	none
	5	27727	Type I PKS	nono	697270	342883
	6	453455	Zinc finger, ZZ type PF00569	268489nf	697271	408647
	7	453457	Histidine phosphatase superfamily (branch 1) PF00300Herpetosiphon aurantiacus hit% 95 %id 39	327446nf	663745	579757
	8	418904	Uncharacterized conserved protein; PF12397 U3 small nucleolar RNA-associated protein 10; BP28CT (NUC211) domain PF08146	293476	499477	316975
	9	519541	putative esterase PF00756 S09.UPW MEROPS unassigned peptidase	327448nf	709593	579759
	10	526396	none	293464f	663742	408653
	11	526397	KOG1555 26S proteasome regulatory complex subunit RPN11	293465f	240671	408654
	12	453469	KOG0070 GTP-binding ADP-ribosylation factor Arf1 (InterPro: "Arf small GTPases. GTP-binding proteins involved in protein trafficking by modulating vesicle budding and uncoating within the Golgi apparatus."	262905f	709128	316989
PKS4		Cluster for P. finnis 342883 size 8 scaffold_3 PKS:		A. robustus ortholog	C. churrovis ortholog	N. californiae ortholog
	1	276229	EC:2.7.11.11 cAMP-dependent protein kinase	54361	548086	390560
	2	579751	Phosphatidylinositol-4-phsphate 5-kinase and related FYVE finger-containing proteins KOG0230	none	none	none
	3	342883	Type I PKS	none	27727	697270
	4	408647	uncharacterzed conserved protein, contains ZZ-type Zn-finger KOG4582	268489	453455	697271
	5	579757	Histidine phosphatase superfamily (branch 1) PF00300 IPR001345 PG/BPGM_mutase_AS	327446	453457	663745
	6	316975	Uncharacterized conserved protein; HEAT repeat (PF02985); BP28_C_dom (IPR012954); ARM-type_fold (IPR016024)	293476	418904	499477
	7	579759	Carbohydrate esterase 1 (CE1)	327448nf	519541	709593
	8	275292	Subtilase family PF00082; Peptidase_S8/S53_dom IPR000209; MEROPS S08.120: cuticle-degrading peptidase of nematode-trapping fungus
	8	241287	Subtilase family PF00082; Peptidase_S8/S53_dom; S08.056: cuticle-degrading peptidase of parasitic fungus	none	none	none
PKS5		Cluster for C. churrovis 623102 size 7 scaffold_132 PKS:		A. robustus ortholog	N. californiae ortholog	P. finnis ortholog
	1	418996	Hsp70 protein	54669no	699133	289416
	2	453632	none	290112nf	697840	404372
	3	453634	EC:3.4.19.12 ubiquitinyl hydrolase 1	265077nf	401569	583348
	4	453635	2.A.20.2.1 Pi-repressible Pi:Na+ symporter	none	455508	586384
	5	453636	KOG4812 Golgi-associated protein/Nedd4 WW domain-binding protein	290110	666038	583349
	6	623101	CBM10/Dockerin	54630	666037	583350
	7	623102	Type I PKS	none	143535	412264
PKS5		Cluster for P. finnis 412264 size 7 scaffold_20 PKS:		A. robustus ortholog	C. churrovis ortholog	N. californiae ortholog
	1	289416	HSP70	54669no	418996	699133
	2	404372	Kinase	290112nf	453632	697840
	3	397449	Protein domain likely to be secreted, may bind to carbohydrates	none	none	670962
	4	583348	adenosinetriphosphatase (EC:3.6.1.3	265077nf	453634	401569
	5	583349	Golgi-associated protein/Nedd4 WW domain-binding protein (KOG4812)	290110nf	453636	666038
	6	583350	GH family 45, cellulose or protein binding domain, dockerin domain	54631no	623101	666037
	7	412264	Type I PKS	none	623102	143535
PKS5		Cluster for N. californiae 143535 size 2 scaffold_27 PKS:		A. robustus ortholog	C. churrovis ortholog	P. finnis ortholog
	1	143535	Type I PKS	none	623102	412264
	2	522601	TCDB 8.A.5.1.3 Voltage-gated potassium channel subunit beta-1 aka Kcnab1 aka Kvb1	290129	443532	583332
PKS6		Cluster for N. californiae 390974 size 8 scaffold_278 PKS:		A. robustus ortholog	C. churrovis ortholog	P. finnis ortholog
	1	390974	Type I PKS	none	496832	316229
	2	433086	Phosphatidylinositol 3- and 4-kinase PF00454	none	none	none
	3	433056	DNA-dependent protein kinase KOG0891; IPR014009 PIK_FAT; IPR016024 ARM-type_fold	none	nono	none
	4	676538	EC:3.6.4.2 dynein ATPase	none	none	none
	5	147347	4.C.1.1.5 Peroxysomal fatty acl CoA synthase (ligase) or long chain fatty acid transporter-2, FATP2, of 620 aas and 2TMSs	289559	82220	408350
	6	463725	Isochorismatase family PF00857	none	none	none
	7	147394	EC:2.3.1.48 histone acetyltransferase	none	624515	316252
	8	323658	1.A.4.6.4 The Pyrexia (pyx) thermal TRP channel allowing increased tolerance to high termpature (Lee et al. 2005); IPR002110 Ankyrin_rpt	206264nf	none	none
PKS6		Cluster for C. churrovis 496832 size 1 scaffold_318 PKS		A. robustus ortholog	N. californiae ortholog	P. finnis ortholog
	1	496832	Type I PKS	none	390974	316229
PKS6		Cluster for P. finnis 316229 size 9 scaffold_2 PKS:		A. robustus ortholog	C. churrovis ortholog	N. californiae ortholog
	1	274556	RNA recognition motif (a.k.a. RRM, RBD, or RNP domain) PF00076; KOG4208 Nucleolar RNA-binding protein NIFK	261874	435956	660548
	2	579430	EC:2.7.11.1 non-specific serine/threonine protein kinase	263392	625989	39872
	3	408347	IPR006629 LITAF	296788	none	664605
	4	316229	Type I PKS	none	496832	390974
	5	579432	EC:2.7.1.137 phosphatidylinositol 3- and 4-kinase	228293	625992	664604
	6	316243	DNA-dependent protein kinase KOG0891; ARM-type_fold IPR016024	none	nono	none
	7	579433	DNA-binding proteins Bright/BRCAA1/RBP1 and related proteins containing BRIGHT domain KOG 2744	none	none	664603
	8	408350	EC:1.13.12.7 firefly luciferase; Peroxysomal fatty acyl CoA synthase (ligase) or long chain fatty acid transporter-2 FATP2 of 620 aas and 2 TMSs (TCD 4.C.1.1.5)	289559	82220	147347
	9	342200	PF00857 Isochorismatase family; IPR000868 Isochorismatase-like	215581	456973	449622
NA, PKS only has 3 domains		Cluster for N. californiae 28570 size 2 scaffold_12 PKS:		A. robustus ortholog	C. churrovis ortholog	P. finnis ortholog
	1	522295	Cofilin/tropomyosin-type actin-binding protein PF00241	none	623104	583356
	2	28570	Type I PKS	none	none	none

## Sheet: A_robustus
Gene order	A. robustus Protein Id	antiSmASH or MycoCosm Annotation	C. churrovisortholog protein Id	N. californiae ortholog protein Id	P. finnis ortholog protein Id
	Cluster for A. robustus 194308 size 1 scaffold_63 NRPS:
1	194308	NRPS	none	463296	none
	Cluster for A. robustus 212224 size 1 scaffold_483 PKS (Cf fatty acid by antiSMASH):
1	212224	ClusterFinder fatty acid	402343	407062	99854
	Cluster for A. robustus 222379 scaffold_197 PKS-like:
1	222379	No antiSMASH prediction	none	704764	439634
	Cluster for A. robustus 226258 size 1 scaffold_480 NRPS
1	226258	NRPS	none	672009	none
	Cluster for A. robustus 245209 size 1 scaffold_129 PKS (Cf fatty acid by antiSMASH):
1	245209	ClusterFinder fatty acid	17094	510925	83739
	Cluster for 266215 A. robustus size 1 scaffold_49 PKS-like
1	266215	ClusterFinder other	none	none	none
	Cluster for A. robustus 271916 size 4 scaffold_358 NRPS:
1	271916	NRPS	554372	428588	357934
2	285198	Cyclin PF08613	402777	697348	585543
3	249575	Chitinase	548557	675199	405921
4	296914	Small_GTP-bd_dom IPR005225; IPR006689 Small_GTPase_ARF/SAR (InterPro: "Arf small GTPases. GTP-binding proteins involved in protein trafficking by modulating vesicle budding and uncoating within the Golgi apparatus.")	526797	675200	585539
	Cluster for A. robustus 295066 scaffold_211 NRPS:
1	295066	NRPS	416693	380808	439634
	Cluster for 297598 A. robustus: size 1 scaffold_443 NRPS:
1	297598	NRPS	none	none	none
	Cluster for 298303 A. robustus: size 1 scaffold_582 PKS-Like:
1	298303	No antiSMASH prediction	416693	380808	none
	Cluster for 330657 A. robustus: size 1 scaffold_540 NRPS:
1	330657	NRPS	none	none	none
	Cluster for 326083 A. robustus size 16 scaffold_58 NRPS-Like:
1	266526	EC:2.3.1.51 1-acylglycerol-3-phsphate O-acyltransferase	423743	none	288947
2	291540	Grap2 and cyclin-D-interacting-domain-containing protein	448885	679774	351530
3	277396	KOG2401 Predicted MutS-related protein involved in mismatch repair	none	none	none
4	277398	hypothetical protein	none	none	none
5	134840	KOG3655 Drebins and related actin binding proteins; PF00241 Cofilin/tropomysin-type actin-binding protein; IPR002108 ADF-H	220004	385310	583117
6	201172	8.A.34.1.1 Endophilin A1 (BAR-domain, SH3-domain containing GRB2-ike protein 2 (transporter); KOG3655 Drebins and related actin-binding proteins	none	none	none
7	326083	ClusterFinder Other	524192	679800	none
8	326084	ClusterFinder Other	none	none	none
9	291546	IPR014867 spore coat protein CotH	587089	648801	none
10	266533	IPR001002 Chitin-bd_1; IPR000772 Ricin_B_lectin	none	none	none
11	291548	ClusterFinder Other	none	none	none
12	262613	3' exoribonuclease	417002	394014	326052
13	230698	G-protein alpha subunit (signal transducer activity)	489746	385312	326047
14	266537	TPR-repeat containing protein	416997	677983	351512
15	326088	uncharacterized conserved protein; viral A-type inclusion protein repeat	none	none	none
16	291554	1.A.4.6.2 Warm-activated thermosensory cation channel of insects, ANKTM1 or TrpA1 (Viswanath et al. 2003; IPR002110 Ankyrin_rpt; EC:3.6.4.2 dynein ATPase	none	none	none
	Cluster for A. robustus 326944 size 1 scaffold_100 NRPS:
1	326944	NRPS	none	none	none
	Cluster for A. robustus 328517 size 9 scaffold_207 PKS-Like:
1	295000	Uncharacterized conserved protein, contained TLC domain	523904	398437	410281
2	270040	EF hand PF00036; Calmodulin and related proteins KOG0027	200925	664716	581373
3	295002	EC:6.5.1.1 DNA ligase (ATP)	none	235808	none
4	328514	Vesicle transport v-SNARE protein N-terminus PF05008	448281	668411	227933
5	270043	Thioredoxin PF00085	620914	664718	347080
6	328517	PKS-like (No antiSMASH prediction)	none	none	none
7	270045	none	494515	none	none
8	328520	KOG1437 Fasciclin and related adhesion glycoproteins	529248	none	311800
9	206710	2.A.29.8.5 The carnitine:acylcarnitine exchange translocase, CACL	545275	407930	395928

## Sheet: C_churrovis
Gene order	C. churrovis Protein Id	antiSMASH or MycoCosm Annotation	A. robustus ortholog protein Id	N. californiae ortholog protein Id	P. finnis ortholog protein Id
	Cluster for C. churrovis 10344 size 3 scaffold_1088 PKS-Like:
1	520418	EC:2.7.11.1 non-specific serine/threonine protein kinase; 1.A.26.1.1 Mg2+, Co2+ transporter, MgtE (Smith et al)	190535	380917	328422
2	10344	ClusterFinder Other	none	454950	none
3	10343	AMP-binding	none	none	none
	Cluster for C. churrovis 17094 size 12 scaffold_116 PKS (Cf fatty acid by antiSMASH):
1	622739	Rnase_III_dom IPR000999; Ankyrin repeats (many copies) PF13857	250662	645481	none
2	452692	Glucosidase II beta subunit-like protein PF07915; Man6P_isomerase_rcpt_bd_dom_sf IPR009011; OS9-like IPR012913	297727	666824	318644
3	17006	60s ribosomal protein L19 KOG1696	330366	701959	580363
4	519480	DNA-directed RNA polymerase subunit E KOG3298	263518	701958	344469
5	492075	Cyclin PF08613	297730	403533	409266
6	526051	none	none	none	none
7	17094	ClusterFinder fatty acid	245209	510925	83739
8	526054	none	293512	704758	355107
9	526055	acyl transferase	293513	510927	294098
10	492081	EC:2.7.7.13 mannose-1-phosphate guanylyltransferase	204147	420100	371427
11	452717	Exosomal 3'-5' exoribonuclease complex subunit Rrp44/Dis3 KOG2102	268535	386616	584489
12	526060	EC:5.2.1.8 peptidylprolyl isomerase	268537	672958	371430
	Cluster for 402343 C. churrovis size 1 scaffold_127 PKS (Cf fatty acid by antiSMASH):
1	402343	ClusterFinder fatty acid	212224	407062	99854
	Cluster for C. churrovis 416693 size 10 scaffold_50 PKS-Like:
1	523904	PF03798 TLC domain	295000	398437	410281
2	200925	KOG0027 Calmodulin and related proteins (EF-Hand superfamily); PF13405 EF-hand domain	270040	664716	581373
3	448281	Snare region anchored in the vesicle membrane C-terminus PF12352; IPR023601 Golgi_SNAP_su1	328514	668411	227933
4	620914	Thioredoxin PF00085	270043	664718	347080
5	416693	ClusterFinder Other	298303	380808	439634
6	545275	Mitochondrial carrier protein PF00153	206710	407930	395928
7	523912	PF04142 Nucleotide-sugar transporter	295010	668429	347072
8	201009	GRAM domain PF02893	46810	none	scaffold
9	620920	none	295012	701079	347070
10	448294	AB_hydrolase_1 IPR000073	none	676874	none
	Cluster for 554372 C. churrovis size 1 scaffold_487 NRPS:
1	554372	NRPS	271916	428588	357934

## Sheet: N_californiae
Gene order	N. californiae protein Id	antiSMASH or MycoCosm Annotation	A. robustus ortholog protein Id	C. churrovis ortholog protein Id	P. finnis ortholog protein Id
	Cluster for N. californiae 405018 size 1 scaffold_43 PKS (Cf fatty acid by antiSMASH):
1	405018	ClusterFinder fatty acid	none	none	none
	Cluster for N. californiae 428588 size 1 scaffold_222 NRPS:
1	428588	NRPS	271916	554372	357934
	Cluster for N. californiae 454096 size 4 scaffold_59 PKS-Like:
1	454096	no antiSMASH prediction	none	none	none
2	668530	SNF2 family DNA-dependent ATPase KOG0388	294843	629500	412840
3	408059	EC:2.3.1.97 glycylpeptide N-tetradecanoyltransferase; Acyl_CoA_acyltransferase IPR016181; MyristoylCoA_TrFase IPR000903	none	none	none
4	668532	Ankyrin_rpt IPR002110	42607	469432	none
	Cluster for N. californiae 454950 size 6 scaffold_71 PKS-Like:
1	701685	HSP90 co-chaperone CPR7/Cyclophilin KOG0546	297962	81298	412834
2	381805	Transport protein particle (TRAPP_ complex subunit KOG3369	none	none	none
3	661317	3.A.20.1.1 The peroxisomal importing translocon with receptors: Pex5p and Pex7p; and receptor facilitator: Pex4p	none	none	none
4	506556	Ca2+ dependent lipid-binding protein CLB1/vesicle protein KOG1012	246911	403950	328417
5	367977	1.A.26.1.1 Mg2+, Co2= transporter, MgtE (Smith et al	none	none	none
6	454950	ClusterFinder Other	none	10344	none
	Cluster for N. californiae 510925 size 1 scaffold_137 PKS (Cf fatty acid by antiSMASH):
1	510925	ClusterFinder fatty acid	245209	17094	83739
	Cluster for N. californiae 511423 size 1 scaffold_146 PKS (Cf fatty acid by antiSMASH):
1	511423	ClusterFinder fatty acid	none	none	none
	Cluster for N. Californiae 677370 size 1 scaffold_329 PKS-Like (Cf Other by antiSMASH):
1	677370	ClusterFinder Other	none	none	315942
	Cluster for N. californiae 701295 size 1 scaffold_62 NRPS:
1	701295	NRPS	none	none	none
	Cluster forN. cliforniae 704764 size 10 scaffold_146 PKS-Like:
1	672964	protein with unknown function	none	493349	none
2	704764	PKS	222379	none	439634
3	672967	BioY family PF02632	266645	454836	413314
4	421246	Kinesin motor domain PF00225	201377	403043	294076
5	511433	3.A.16.1.2 ER retrotranslocon for misfolded luminal ER proteins. Uses the ERAD-associated E3 ubiuquitin-proteinligase, Hrd1p, which promotes polypeptide movement through the ER membrane (Carvalho et al	277567	454811	584464
6	704767	ClusterFinder fatty acid	324964	none	586099
7	459544	EC:3.6.5.3 protein-synthesizing GTPase; Translation initiation factor 2, gamma subunit (elF-2gamma; GTPase KOG0466	230856	454803	584460
8	672972	EC:2.7.7.7 DNA-directed DNA polymerase; RNA recognition motif (a.k.a. RRM, RBD or RNP domain PF00076	291678	527095	355054
9	511438	none	none	none	none
10	361557	EC:2.7.11.17 Ca2+/calmodulin-dependent protein kinase; 1.A.26.1.1 Mg2+, Co2+ transporter, MgtE (Smith et al)	none	none	584457

## Sheet: P_finnis
Gene order	P. finnis Protein ID	antiSMASH or MycoCosm Annotation	A. robustus ortholog protein Id	C. churrovis ortholog protein Id	N. californiae ortholog protein Id
	Cluster for P. finnis 315942 size 8 scaffold_2 PKS-Like:
1	315942	PKS-ike (No antiSMASH prediction)	none	none	677370
2	274792	PF00385 Chromo (CHRomatin Organization Modifier) domain; IPR00953; IPR016197	279607	459369	709465
3	579321	KOG2744 DNA-binding proteings Bright/BRCAA1/RBP1 and related proteins; PF00076 RNA recognition motif; IPR00504 RRM_dom	244806	405093	678682
4	579322	IPR002048 EF_hand_dom	328448	none	708362
5	401472	EC:3.4.25.1 proteasome endopeptidase complex; MEROPS T01.973	279605	405084	517663
6	579324	PF00307 Calponin homology (CH) domain; PF00036 EF hand; IPR001589 Actinin_actin-bd_CS	203618	435498	464587
7	579325	KOG2888 Putative RNA binding protein; PF03371 PRP38 family	262862	none	667340
8	341933	EC:3.2.1.20 alpha-glucosidase	283185	421407	504039
	Cluster for P. finnis 357934 size 9 scaffold_38 NRPS:
1	585539	GTP-binding ADP-ribosylation factor Arf1 KOG0070 ((InterPro: "Arf small GTPases. GTP-binding proteins involved in protein trafficking by modulating vesicle budding and uncoating within the Golgi apparatus.")	296914	526797	675200
2	405921	Chitinase	249575	548557	675199
3	332778	none	285199	454237	663858
4	585542	Cyclin	285198	402777	697348
5	414389	none	none	none	none
6	357934	NRPS	271916	554372	428588
7	372577	hypothetical protein	329820	498930	675196
8	585546	1.A.11.3.3 High affinity ammonia/methylamine transporter, Amt1 (may also serve as a sensor) (Javelle et al. 2003b)	320007	464184	396214
9	585548	EC:5.3.1.4 L-arabinose isomerase; 2.A.1.1.6 Galactose, glucose uniporter Gal2; IPR005828 MFS _sugar_transport-like	none	none	none
	Cluster for P. finnis size 4 scaffold_39 PKS-Like:
1	358210	Type I PKS (2 domains)	none	433445	376780
2	585649	none	none	483650	663612
3	414496	Homeobox transcription factor prospero KOG3779	273538	485164	675083
4	333067	PF00465 Iron-containing alcohol dehydrogenase	none	636035	706481
	Cluster for P. finnis 83739 size 9 scaffold_28 PKS (Cf fatty acid by antiSMASH):
1	584479	EC:2.3.1.9 acetyl-CoA; IPR002155 Thiolase	139234	548888	511426
2	413318	Serine carboxypeptidases (lyosomal cathepsin A) KOG1282	none	none	672962
3	83739	ClusterFinder fatty acid	245209	17094	510925
4	355107	hypothetical protein	293512	526054	704758
5	294098	Phosphate actyltransferase KOG2847; Tafazzin IPR000872	293513	526055	510927
6	371427	EC:2.7.7.9 UTP---glucose-1-phosphate uridylyltransferase	204147	492081	420100
7	584489	Exosomal 3'-5' exoribonuclease complex, subunit Rrp44/Dis3	268535	452717	386616
8	294014	Exosomal 3'-5' exoribonuclease complex, subunit Rrp44/Dis3	none	none	none
9	371430	U1 small nuclear ribonucleoprotein (RRM-superfamily)	268537	526060	672958
	Cluster for P. finnis 99854 size 1 scaffold_33 PKS (Cf fatty acid by antiSMASH):
1	99854	ClusterFinder fatty acid	212224	402343	407062
