# Supplementary material for: Anaerobic gut fungi are an untapped reservoir of natural products
Source: Proc Natl Acad Sci U S A. 2021 Apr 27;118(18):e2019855118. doi: 10.1073/pnas.2019855118 (PMC8106346; doi:10.1073/pnas.2019855118)
Supplement: Supplementary File [file pnas.2019855118.sd04.txt]

Query: jgi|Caecom1|623244|estExt_Genemark1.C_1380026 Query ID: lcl|Query_35575 Length: 1052

>jgi|Neosp1|112212|CE112211_475
Sequence ID: Query_35577 Length: 981 
Range 1: 193 to 847

Score:630 bits(1625), Expect:0.0, 
Method:Compositional matrix adjust., 
Identities:387/674(57%), Positives:477/674(70%), Gaps:89/674(13%)

Query  133  SNQLSEDYNLIIRQQPAYARCSNFNDKERRPIDPPPIIQLIFGNEYMDDSNANSKTLLHT  192
            SNQL +DYNLIIRQQPAYARCSNFNDKERRPIDPPPIIQL+FGNEYMDDS+ N KTLLHT
Sbjct  193  SNQLDDDYNLIIRQQPAYARCSNFNDKERRPIDPPPIIQLVFGNEYMDDSSTN-KTLLHT  251

Query  193  PFFFMSANLVYPSDVNKPDDPQDNPKSLEIVENNGKFIKATNGLTVASLTRMKDFDSTYG  252
            PFFFMSANLV  SD  + ++  +NPKS EI++++GK IK TNGLTVASLTRMKDFD TYG
Sbjct  252  PFFFMSANLVKASDNRQNEEDIENPKSSEIIKSDGKVIKTTNGLTVASLTRMKDFDGTYG  311

Query  253  AFFIFHDMSVCVEGTYRLKFSLYEISGNGKRLYFRKSILSDNFKVLSAREFPGMRESSPL  312
            AFFIFHDMSVCVEGTYRLKFSLYEISGNGK+L FRKSILSDNFKVLSAREFPGM+ESSPL
Sbjct  312  AFFIFHDMSVCVEGTYRLKFSLYEISGNGKKLSFRKSILSDNFKVLSAREFPGMQESSPL  371

Query  313  VKLFAEQGLKIRIRKDKSLSKHPSKRIFVDLPGYDYYEKKKTTYIYVGKYPRYGFKETER  372
            VKLFAEQGLKIRIRKDKSLSKHPSKRIFVDLPGYD YEKKKTTYIYVGKY +   KE ER
Sbjct  372  VKLFAEQGLKIRIRKDKSLSKHPSKRIFVDLPGYD-YEKKKTTYIYVGKYQK-SIKENER  429

Query  373  NNSKNELIFENETKKIMNH-NHDDYMNDPNFH--NNPDNMYNKYM-NKQDNYYGENDY-Y  427
            N+S N+ +FENE +K +NH NH+DY+ DPN    N+ DNMYNKY+ +KQDNYY  NDY Y
Sbjct  430  NSS-NDNVFENEIEKSINHNNHNDYIKDPNIQNSNSNDNMYNKYISSKQDNYY--NDYDY  486

Query  428  SRDMRGPMKDKGYRDMDGNKMNNPMMENRNKMNMKNYVNNDEMGLSRFDNGNNYRMPPPR  487
             RD+R PM D+ Y DM  NK+++ MMENRNKMNM+NY+NN+++ L+++ N NNYR+    
Sbjct  487  ERDIRRPMGDEFYHDMKRNKISSSMMENRNKMNMRNYINNEDINLNQY-NSNNYRIMSS-  544

Query  488  GRNMNNRDGNKNDM---------------PYYEENQYSYY-PDKMKIRSSNHYMRNSPFE  531
                   +GN+N M               PYYE + Y +Y  D +K++ SN YM    F+
Sbjct  545  -------NGNRNRMNDSDINISNNNNMSPPYYENSSYPFYLEDNIKLKDSNRYMNEPQFQ  597

Query  532  NE--RRNDY----------IDKSNDYPNVLP------HQNPPLDP-YMNDYN--HKKMYD  570
            N+   RNDY           DK NDYPN++P      +  PP DP YMNDYN  +KK+Y+
Sbjct  598  NKNYHRNDYNPSLNNKPNNYDKPNDYPNMIPIRPMNNYPEPPFDPSYMNDYNIANKKVYE  657

Query  571  DRRDGYNRFNPKGDREDNNEPIEPPSNVDRNDYYSRIPSMRNGK-EDDYGRYRQVKMEGE  629
             RR+        G +E+ +       ++DRNDYY RIP MRN +  DDY R+R VKME +
Sbjct  658  GRRNSIILNQNNGPKENESMNGSSTIHMDRNDYYQRIP-MRNSRNNDDYERFRNVKMEDD  716

Query  630  NRG-------FYNNKPEGNNP----YNYPEGSMNNEFSRKRKFNSLEDNYMMNNGPLFNS  678
             R         ++ + EGN P    Y+   G++NNE+SRKRK+NS+E+NY++ N   ++ 
Sbjct  717  RRRMSSMSNPMFDRRLEGNVPSSLGYSDDSGAINNEYSRKRKYNSIENNYVLPNDNYYDD  776

Query  679  --------NEQRKSSFDSGYDDMNRMMSREK-------SNNEFVNQ-KLYYNNKEDESKS  722
                    N  RKSSFDSG   MN  +           S+++F+N+ K +Y  KE+ESK 
Sbjct  777  IKRNPYGPNPPRKSSFDSG---MNHHLPPPPPPPRDNNSDDDFMNRNKSFYGAKEEESKV  833

Query  723  YIRRYPFYDDERGN  736
            +I++Y +Y ++RGN
Sbjct  834  FIQKYQYYKEKRGN  847


Range 2: 1 to 115

Score:93.2 bits(230), Expect:4e-23, 
Method:Compositional matrix adjust., 
Identities:66/122(54%), Positives:81/122(66%), Gaps:15/122(12%)

Query  1    MSNNINYPSNFYINNNSDNSNEKYIYENNQLNNQNYSPNKDKDFQAYTTVSLNQ----QP  56
            MS + NY  ++YI NN     EK IY+   LNNQ YS NK+KDF  +T VS+ Q    QP
Sbjct  1    MSKSNNYNPDYYIKNN-----EKSIYDK-HLNNQEYSSNKEKDFPTFTPVSIKQPQLSQP  54

Query  57   PSQSQLPPPQH-LPNINNMLNYEP-DIRDDNDN--MKKPKLRKTFYKLPSNVSYRMKNKN  112
                QLP  Q  LPNINNMLNYE  +I ++ DN  +KK KL+KTFYKLP+  SYR+KNKN
Sbjct  55   QELIQLPSSQQSLPNINNMLNYELNNINEETDNNLLKKSKLQKTFYKLPT-ASYRLKNKN  113

Query  113  YV  114
            Y+
Sbjct  114  YI  115


Range 3: 475 to 525

Score:18.9 bits(37), Expect:1.9, 
Method:Compositional matrix adjust., 
Identities:21/58(36%), Positives:28/58(48%), Gaps:7/58(12%)

Query  993   SVNDNRKEDIQDKSDIYRPMPNISNNNIKDINENNASSSFNNNFSNSQSKINIRNVIN  1050
             S  DN   D   + DI RPM    +    D+  N  SSS   N    ++K+N+RN IN
Sbjct  475   SKQDNYYNDYDYERDIRRPM---GDEFYHDMKRNKISSSMMEN----RNKMNMRNYIN  525
