# Supplementary material for: Anaerobic gut fungi are an untapped reservoir of natural products
Source: Proc Natl Acad Sci U S A. 2021 Apr 27;118(18):e2019855118. doi: 10.1073/pnas.2019855118 (PMC8106346; doi:10.1073/pnas.2019855118)
Supplement: Supplementary File [file pnas.2019855118.sd05.txt]

Query: jgi|Caecom1|623244|estExt_Genemark1.C_1380026 Query ID: lcl|Query_43269 Length: 1052

>jgi|Pirfi3|179530|CE179529_2268
Sequence ID: Query_43271 Length: 1081 
Range 1: 1 to 969

Score:801 bits(2070), Expect:0.0, 
Method:Compositional matrix adjust., 
Identities:534/1049(51%), Positives:690/1049(65%), Gaps:161/1049(15%)

Query  1    MSNNINYPSNFYINNNSDNSNEKYIYENNQLNNQNYSPNKDKDFQAYTTVSLNQQPPSQS  60
            MS NI+Y  N+Y      N+NEK+IY+  QLNNQNYS NKDK++ +  TVS+NQ   SQ 
Sbjct  1    MSKNIDYQPNYY------NNNEKFIYKE-QLNNQNYSLNKDKEYNSNYTVSINQTQQSQI  53

Query  61   QLP--------------------------PPQHLPNINNMLNYEPDIRDDNDNMKKPKLR  94
            Q                              Q LPNIN MLNYEPD  ++NDN+ K KL 
Sbjct  54   QSQSQQQQQQPKSQLQNQSSQQLSQPPPSKQQSLPNINKMLNYEPDFHEENDNLNKQKLL  113

Query  95   KTFYKLPSNVSYRMKNKNYVGNCPNMNSNGNNGNMNVLSNQLSEDYNLIIRQQPAYARCS  154
            K +YK+P ++ Y MKNKNY+ +  +MN+N                Y+LIIRQQPA+ARCS
Sbjct  114  KPYYKMPPSIPYPMKNKNYIPSNASMNNN----------------YHLIIRQQPAFARCS  157

Query  155  NFNDKERRPIDPPPIIQLIFGNEYMDDSNANSKTLLHTPFFFMSANLVYPSDVNKPDDPQ  214
            NFNDKERRPIDPPPIIQLIF NEYMDD+N N KTLLHTPFFFMSANLV  SD ++ ++  
Sbjct  158  NFNDKERRPIDPPPIIQLIFDNEYMDDNNTN-KTLLHTPFFFMSANLVRASDSSQNEEEN  216

Query  215  DNPKSLEIVENNGKFIKATNGLTVASLTRMKDFDSTYGAFFIFHDMSVCVEGTYRLKFSL  274
            +NPKSLEI+++NGK +K TNGLTVASLTRMKDFD +YGAFFIFHDMSVC EGTYRLKFSL
Sbjct  217  NNPKSLEIIDDNGKLVKTTNGLTVASLTRMKDFDGSYGAFFIFHDMSVCEEGTYRLKFSL  276

Query  275  YEISGNGKRLYFRKSILSDNFKVLSAREFPGMRESSPLVKLFAEQGLKIRIRKDKSLSKH  334
            YEI+G GKRL FRKSILS+NFKVLSAREFPGMRESSPLVKLFAEQGLKIRIRKDKS+ KH
Sbjct  277  YEING-GKRLLFRKSILSENFKVLSAREFPGMRESSPLVKLFAEQGLKIRIRKDKSIGKH  335

Query  335  PSKRIFVDLPGYDYYEKKKTTYIYVGKYPRYGFKETERNNSKNELIFENETKKIMNHNHD  394
            PSKRIFVDLPGYDYYEKKKTTYIYVGKYPRYGFKE ERNNSKNE  +ENE K+++NHNH+
Sbjct  336  PSKRIFVDLPGYDYYEKKKTTYIYVGKYPRYGFKEPERNNSKNEFYYENENKRVLNHNHE  395

Query  395  DYMNDPNFHNNPDNMYNKYMNKQDNYYGENDYYSRDMRGPMKDKGYRDMDGNKMNNPMME  454
            +Y+ +PNF N  D M+NKYM K++ YY E+DYY+R+MRGPM ++ YR ++ N     M+E
Sbjct  396  NYIEEPNFQNTQDRMHNKYMIKKEGYYDESDYYNREMRGPM-NENYRVINENN----MIE  450

Query  455  NRNKMNMKNYVNNDEMGLSRFDNGNNYRMPPPRGR-NMNNRDGN-KNDMPYYEENQYSYY  512
            NR+KMNMKNY+NN+EMGL+R+D  NNYR+ PP  R NMN  D N K ++ Y+E++Q+SYY
Sbjct  451  NRDKMNMKNYLNNEEMGLTRYD--NNYRIMPPGNRSNMNESDMNKKGNLSYFEKSQFSYY  508

Query  513  PDKMKIRSSNHYM--RNSPFENERRNDYIDKSNDYPNVLPHQ---NPPLDPYMNDYNHKK  567
             +  K + SN YM     P+ N+RR++Y  K N Y N++P +   NPP+D YMN++N K 
Sbjct  509  SEGKK-KISNQYMNNPPPPYPNDRRDEY--KPNSYNNIIPSRPYPNPPMDHYMNNFNDKN  565

Query  568  MYDDRRD----GYNRFNPKGDREDNNEPIEPPSNVDRNDYYSRIPSMRNGKEDDYGRYRQ  623
            +YDD R     GYN  +  G+  + N P  P SN++RN++Y R+   RN   +DY RYR 
Sbjct  566  VYDDHRSRYGYGYNNEHKDGNEPNMNHPHPPTSNMNRNEFYQRMQGGRNENNEDYERYR-  624

Query  624  VKMEGENRG----FYNNKPEGNNPYNYPEGSMNNEFSRKRKFNSLEDNYMMNNGP--LFN  677
               E + R      Y+NKPEGN PYNY +  +N ++ RKRKF+S +DNYM+N      + 
Sbjct  625  --YEDDVRHMPNPLYDNKPEGNPPYNYHDNLVNGDYRRKRKFDSFDDNYMINKNSDNKYK  682

Query  678  SNEQRKSSFDSGYDDMNRMMSREKSNNEFVNQKLYYNNKEDESKSYIRRYPFYDDERGNN  737
             N+QRK+      +D +RMM REKS+N+F   K +Y+ +++E+KS+IRRY ++DD+R N+
Sbjct  683  HNDQRKTHM----EDYDRMMVREKSSNDF-GHKTFYSAEKEETKSFIRRYQYFDDQRCND  737

Query  738  MNKDYSNFRGDNYYNNNNYNKSRPEGMFKKEGMEAGRPDGYNNMIPPNEKVPYMNNEYPY  797
              K+   F   NYYN     KSR       E +E+G PD Y   I PN+K  Y  N+Y Y
Sbjct  738  YPKESERFEECNYYN----YKSR------SEDIESGHPDNY--PIIPNKKPSY--NDYIY  783

Query  798  RNDEPPYGNPYNDNRN---------NDGNNRNGMKYSDRKIDIYERGYKREYNDI---DG  845
            RN++    N Y++ RN             N++ M+Y+ ++ +     Y+R+YND+    G
Sbjct  784  RNND---NNSYDNGRNGAPLPTPPPPSSMNKSMMRYNSQRENHPAINYRRDYNDMANRHG  840

Query  846  PNNYNPNEYP--------------------DGRFNPSQDINRFEPNRNNNIDRD-----R  880
              +YNP++YP                    + RFN +++++R+EP   N          +
Sbjct  841  QYDYNPSDYPNNPNSGSRNGSKYSFYSNYEEKRFNSAKEMSRYEPPNRNGNGNPPNMPKK  900

Query  881  DPFYPAHGNNNEKKYYPNDNKNYYLGGNNSNNNNNNNNPDMYSPSPSYLPMLNKNNNNEQ  940
            D +YP + +NN   YY  DNKNYY          NN N D+Y   PSY+P+  K  +N+ 
Sbjct  901  DIYYPDNESNN---YYNRDNKNYY----------NNENQDIY--PPSYIPI--KKESNDL  943

Query  941  QGRNENINRNKDASFKPT-GRDDYNYNQK  968
              RN+N     D +FKP  G DDYNY QK
Sbjct  944  ITRNDN---RGDNTFKPVIGIDDYNYQQK  969
