# Supplementary material for: Anaerobic gut fungi are an untapped reservoir of natural products
Source: Proc Natl Acad Sci U S A. 2021 Apr 27;118(18):e2019855118. doi: 10.1073/pnas.2019855118 (PMC8106346; doi:10.1073/pnas.2019855118)
Supplement: Supplementary File [file pnas.2019855118.sd06.txt]

Query: jgi|Neosp1|112212|CE112211_475 Query ID: lcl|Query_61331 Length: 981

>jgi|Pirfi3|179530|CE179529_2268
Sequence ID: Query_61333 Length: 1081 
Range 1: 139 to 753

Score:584 bits(1506), Expect:0.0, 
Method:Compositional matrix adjust., 
Identities:371/684(54%), Positives:477/684(69%), Gaps:80/684(11%)

Query  196  LDDDYNLIIRQQPAYARCSNFNDKERRPIDPPPIIQLVFGNEYMDDSSTNKTLLHTPFFF  255
            ++++Y+LIIRQQPA+ARCSNFNDKERRPIDPPPIIQL+F NEYMDD++TNKTLLHTPFFF
Sbjct  139  MNNNYHLIIRQQPAFARCSNFNDKERRPIDPPPIIQLIFDNEYMDDNNTNKTLLHTPFFF  198

Query  256  MSANLVKASDNRQNEEDIENPKSSEIIKSDGKVIKTTNGLTVASLTRMKDFDGTYGAFFI  315
            MSANLV+ASD+ QNEE+  NPKS EII  +GK++KTTNGLTVASLTRMKDFDG+YGAFFI
Sbjct  199  MSANLVRASDSSQNEEENNNPKSLEIIDDNGKLVKTTNGLTVASLTRMKDFDGSYGAFFI  258

Query  316  FHDMSVCVEGTYRLKFSLYEISGNGKKLSFRKSILSDNFKVLSAREFPGMQESSPLVKLF  375
            FHDMSVC EGTYRLKFSLYEI+G GK+L FRKSILS+NFKVLSAREFPGM+ESSPLVKLF
Sbjct  259  FHDMSVCEEGTYRLKFSLYEING-GKRLLFRKSILSENFKVLSAREFPGMRESSPLVKLF  317

Query  376  AEQGLKIRIRKDKSLSKHPSKRIFVDLPGYD-YEKKKTTYIYVGKYQK-SIKENER-NSS  432
            AEQGLKIRIRKDKS+ KHPSKRIFVDLPGYD YEKKKTTYIYVGKY +   KE ER NS 
Sbjct  318  AEQGLKIRIRKDKSIGKHPSKRIFVDLPGYDYYEKKKTTYIYVGKYPRYGFKEPERNNSK  377

Query  433  NDNVFENEIEKSINHNNHNDYIKDPNIQNSNSNDNMYNKYISSKQDNYYNDYD-YERDIR  491
            N+  +ENE ++ +NH NH +YI++PN Q  N+ D M+NKY+  K++ YY++ D Y R++R
Sbjct  378  NEFYYENENKRVLNH-NHENYIEEPNFQ--NTQDRMHNKYM-IKKEGYYDESDYYNREMR  433

Query  492  RPMGDEFYHDMKRNKISSSMMENRNKMNMRNYINNEDINLNQYNSNNYRIMSSNGNRNRM  551
             PM + +     R    ++M+ENR+KMNM+NY+NNE++ L +Y+ NNYRIM   GNR+ M
Sbjct  434  GPMNENY-----RVINENNMIENRDKMNMKNYLNNEEMGLTRYD-NNYRIMPP-GNRSNM  486

Query  552  NDSDINISNNNNMSPPYYENSSYPFYLEDNIKLKDSNRYMNEPQFQNKNYHRNDYNPSLN  611
            N+SD+N     N+S  Y+E S + +Y E   K+  SN+YMN P     N  R++Y     
Sbjct  487  NESDMN--KKGNLS--YFEKSQFSYYSEGKKKI--SNQYMNNPPPPYPNDRRDEY-----  535

Query  612  NKPNNYDKPNDYPNMIPIRPMNNYPEPPFDPSYMNDYNIANKKVYEGRRNSIILNQNNGP  671
                   KPN Y N+IP RP   YP PP D  YMN++N  +K VY+  R+      NN  
Sbjct  536  -------KPNSYNNIIPSRP---YPNPPMD-HYMNNFN--DKNVYDDHRSRYGYGYNNEH  582

Query  672  KENESMN----GSSTIHMDRNDYYQRIPMRNSRNNDDYERFRNVKMEDDRRRMSSMSNPM  727
            K+    N       T +M+RN++YQR+    + NN+DYER+R    EDD R    M NP+
Sbjct  583  KDGNEPNMNHPHPPTSNMNRNEFYQRMQGGRNENNEDYERYR---YEDDVRH---MPNPL  636

Query  728  FDRRLEGNVPSSLGYSDDSGAINNEYSRKRKYNSIENNYVLPNDNYYDDIKRNPYGPNPP  787
            +D + EGN P    Y+     +N +Y RKRK++S ++NY++ N N       N Y  N  
Sbjct  637  YDNKPEGNPP----YNYHDNLVNGDYRRKRKFDSFDDNYMI-NKN-----SDNKYKHNDQ  686

Query  788  RKSS---FDSGMNHHLPPPPPPPRDNNSDDDFMNRNKSFYGAKEEESKVFIQKYQYYKEK  844
            RK+    +D  M               S +DF   +K+FY A++EE+K FI++YQY+ ++
Sbjct  687  RKTHMEDYDRMMVRE-----------KSSNDFG--HKTFYSAEKEETKSFIRRYQYFDDQ  733

Query  845  RGNINEYNGRRENERFERINYYDY  868
            R N    +  +E+ERFE  NYY+Y
Sbjct  734  RCN----DYPKESERFEECNYYNY  753


Range 2: 1 to 141

Score:71.6 bits(174), Expect:1e-16, 
Method:Compositional matrix adjust., 
Identities:65/145(45%), Positives:83/145(57%), Gaps:26/145(17%)

Query  1    MSKSNNYNPDYYIKNNEKSIYDKHLNNQEYSSNKEKDFPTFTPVSI--------------  46
            MSK+ +Y P+YY  NNEK IY + LNNQ YS NK+K++ +   VSI              
Sbjct  1    MSKNIDYQPNYY-NNNEKFIYKEQLNNQNYSLNKDKEYNSNYTVSINQTQQSQIQSQSQQ  59

Query  47   -------KQPQLSQPQELIQLPSSQQSLPNINNMLNYELNNINEETDNNLLKKSKLQKTF  99
                   +    S  Q     PS QQSLPNIN MLNYE  + +EE DN  L K KL K +
Sbjct  60   QQQQPKSQLQNQSSQQLSQPPPSKQQSLPNINKMLNYEP-DFHEENDN--LNKQKLLKPY  116

Query  100  YKL-PTASYRLKNKNYIQNNSNMNN  123
            YK+ P+  Y +KNKNYI +N++MNN
Sbjct  117  YKMPPSIPYPMKNKNYIPSNASMNN  141


Range 3: 555 to 581

Score:18.9 bits(37), Expect:2.2, 
Method:Compositional matrix adjust., 
Identities:11/27(41%), Positives:17/27(62%), Gaps:1/27(3%)

Query  10   DYYIKN-NEKSIYDKHLNNQEYSSNKE  35
            D+Y+ N N+K++YD H +   Y  N E
Sbjct  555  DHYMNNFNDKNVYDDHRSRYGYGYNNE  581
