# Supplementary material for: Anaerobic gut fungi are an untapped reservoir of natural products
Source: Proc Natl Acad Sci U S A. 2021 Apr 27;118(18):e2019855118. doi: 10.1073/pnas.2019855118 (PMC8106346; doi:10.1073/pnas.2019855118)
Supplement: Supplementary File [file pnas.2019855118.sd07.xlsx]

## Sheet: N_californiae
antiSMASH scaffold_cluster	qseqid	sseqid	pident	evalue	sscinames	skingdom	additional lineage (Eukaryota top hits only)	length	positives	qcovs	qcovhsp	qcovus	qframe	sframe	sacc	mismatch	gapopen	qstart	qend	sstart	send	bitscore	staxids
scaffold428_cluster6	ctg118_orf000000	gi|503140163|ref|WP_013374824.1|	33.554	1.21e-172	Stigmatella aurantiaca;Stigmatella aurantiaca DW4/3-1	Bacteria		1207	601	71	55	N/A	1	1	WP_013374824	714	32	17	1199	41	1183	594	41;378806
scaffold12_cluster4	ctg12_allorf001186	gi|633266988|gb|AHZ46164.1|	33.124	3.68e-151	uncultured bacterium 12-5D	Bacteria		954	510	58	58	N/A	1	1	AHZ46164	565	20	346	1253	13	939	525	1497524
scaffold18_cluster8	ctg18_orf003	gi|557241035|emb|CDJ36188.1|	34.923	4.24e-84	Eimeria mitis	Eukaryota	other	587	302	48	29	N/A	1	1	CDJ36188	347	10	3	568	515	1087	318	44415
scaffold26_cluster9	ctg26_allorf000372	gi|1082806597|gb|OGB22453.1|	34.719	1.98e-144	Burkholderiales bacterium RIFCSPLOWO2_02_FULL_57_36	Bacteria		890	484	39	24	N/A	1	1	OGB22453	523	20	209	1077	22	874	520	1797562
scaffold278_cluster10	ctg27_allorf002207	gi|633266988|gb|AHZ46164.1|	36.384	5.33e-156	uncultured bacterium 12-5D	Bacteria		874	487	42	42	N/A	1	1	AHZ46164	509	17	270	1120	13	862	548	1497524
scaffold90_cluster11	ctg39_allorf002968	gi|1223114741|ref|WP_091155369.1|	32.832	1.32e-128	Geodermatophilus sp. CF 11/1	Bacteria		865	433	49	30	N/A	1	1	WP_091155369	517	16	106	963	25	832	467	1137993
scaffold6_cluster2	ctg6_orf20	gi|488694602|ref|WP_002618707.1|	33.991	9.56e-149	Stigmatella aurantiaca;Stigmatella aurantiaca DW4/3-1	Bacteria		912	470	39	39	N/A	1	1	WP_002618707	477	20	14	828	33	916	509	41;378806
scaffold278_cluster10	ctg27_allorf002207	gi|633266988|gb|AHZ46164.1|	36.384	5.33e-156	uncultured bacterium 12-5D	Bacteria		874	487	42	42	N/A	1	1	AHZ46164	509	17	270	1120	13	862	548	1497524
scaffold182_cluster9	ctg41_allorf002517	gi|924430830|gb|KOS01968.1|	34.615	5.03e-147	Paenibacillus polymyxa	Bacteria		832	460	20	20	N/A	1	1	KOS01968	479	14	207	1019	3	788	490	1406
scaffold278_cluster17	ctg137_allorf000524	gi|633266988|gb|AHZ46164.1|	35.36	4.77e-131	uncultured bacterium 12-5D	Bacteria		806	438	47	23	N/A	1	1	AHZ46164	495	15	263	1062	19	804	477	1497524
scaffold52_cluster1	ctg1_allorf001846	gi|1268721410|ref|WP_099004952.1|	39.147	2.88e-98	Bacillus wiedmannii	Bacteria		539	317	99	58	N/A	1	1	WP_099004952	282	16	378	904	2260	2764	349	1890302
scaffold10_cluster3	ctg10_allorf003830	gi|492747143|ref|WP_005947300.1|	37.674	2.36e-35	Fusobacterium varium;Fusobacterium varium ATCC 27725	Bacteria		215	131	47	47	N/A	1	1	WP_005947300	115	5	57	256	2	212	143	856;469618
scaffold242_cluster13	ctg101_orf5	gi|1248184421|ref|WP_096684234.1|	36.085	5.75e-119	Calothrix;Calothrix sp. NIES-4105;Calothrix sp. NIES-4071	Bacteria		751	386	60	60	N/A	1	1	WP_096684234	395	15	343	1083	12	687	410	1186;2005463;2005469
scaffold152_cluster3	ctg11_allorf000959	gi|1248354722|tpg|DAA84657.1|	38.333	1.26e-37	Candidatus Gastranaerophilales bacterium HUM_3;Candidatus Gastranaerophilales bacterium HUM_16	Bacteria		240	133	81	81	N/A	1	1	DAA84657	116	5	25	234	291	528	148	1916217;1916223
scaffold62_cluster4	ctg11_allorf002782	gi|503056976|ref|WP_013291952.1|	30.162	0	Clostridium cellulovorans;Clostridium cellulovorans 743B	Bacteria		3521	1786	93	93	N/A	1	1	WP_013291952	2088	100	12	3424	212	3469	1320	1493;573061
scaffold254_cluster14	ctg113_orf000000	gi|1149597705|gb|OON05518.1|	68.665	0	Batrachochytrium salamandrivorans	Eukaryota	fungus (chytrid)	517	424	96	82	N/A	1	1	OON05518	142	5	83	586	214	723	723	1357716
scaffold257_cluster15	ctg116_allorf001278	gi|640307897|ref|WP_024859842.1|	30.437	0	Ruminococcus flavefaciens	Bacteria		9390	4708	99	80	N/A	1	1	WP_024859842	5458	258	1084	10272	12	8528	3903	1265
scaffold261_cluster16	ctg120_allorf000271	gi|1326015658|ref|WP_101877579.1|	37.138	1.94e-129	Lachnoclostridium sp. Marseille-P3397	Bacteria		622	381	54	54	N/A	1	1	WP_101877579	361	10	13	631	5	599	435	1926283
scaffold137_cluster5	ctg13_orf10	gi|1027026968|ref|XP_016604176.1|	61.135	3.09e-75	Spizellomyces punctatus DAOM BR117	Eukaryota	fungus (chytrid)	229	166	93	79	N/A	1	1	XP_016604176	74	4	40	258	388	611	250	645134
scaffold284_cluster18	ctg143_allorf001287	gi|1248354722|tpg|DAA84657.1|	40.807	2.58e-36	Candidatus Gastranaerophilales bacterium HUM_3;Candidatus Gastranaerophilales bacterium HUM_16	Bacteria		223	129	82	82	N/A	1	1	DAA84657	112	6	13	219	275	493	144	1916217;1916223
scaffold284_cluster19	ctg143_allorf001612	gi|1324277319|ref|WP_101502862.1|	44	8.63e-44	Brachyspira pilosicoli	Bacteria		225	137	77	77	N/A	1	1	WP_101502862	100	6	29	230	1	222	161	52584
scaffold66_cluster5	ctg15_allorf003557	gi|1326015658|ref|WP_101877579.1|	36.683	5.69e-129	Lachnoclostridium sp. Marseille-P3397	Bacteria		627	379	54	54	N/A	1	1	WP_101877579	361	8	28	652	7	599	434	1926283
scaffold17_cluster7	ctg17_orf7	gi|1082414529|gb|AOX04134.1|	34.967	3.74e-105	Moorea producens PAL-8-15-08-1	Bacteria		612	323	49	49	N/A	1	1	AOX04134	326	10	413	1012	13	564	378	1458985
scaffold329_cluster2	ctg19_allorf000605	gi|1210214657|dbj|BAZ33696.1|	33.494	9.74e-111	Cylindrospermum sp. NIES-4074	Bacteria		830	414	54	54	N/A	1	1	BAZ33696	467	18	481	1282	708	1480	400	2005457
scaffold503_cluster7	ctg193_allorf000018	gi|640307897|ref|WP_024859842.1|	31.406	0	Ruminococcus flavefaciens	Bacteria		9078	4660	96	61	N/A	1	1	WP_024859842	5356	251	5252	14125	12	8422	4026	1265
scaffold71_cluster6	ctg20_allorf000721	gi|504934974|ref|WP_015122076.1|	30.435	1.57e-118	Rivularia sp. PCC 7116	Bacteria		897	437	65	65	N/A	1	1	WP_015122076	505	17	468	1353	33	821	411	373994
scaffold161_cluster4	ctg20_allorf002104	gi|640307897|ref|WP_024859842.1|	30.26	0	Ruminococcus flavefaciens	Bacteria		8004	4110	99	97	N/A	1	1	WP_024859842	4872	226	136	7954	138	7616	3380	1265
scaffold510_cluster8	ctg200_allorf000314	gi|661349057|gb|AIE12089.1|	34.409	2.44e-18	uncultured bacterium	Bacteria		186	96	26	26	N/A	1	1	AIE12089	104	6	512	694	633	803	101	77133
scaffold560_cluster9	ctg250_orf000000	gi|1027022120|ref|XP_016604488.1|	36.022	0	Spizellomyces punctatus DAOM BR117	Eukaryota	fungus (chytrid)	2021	1094	99	94	N/A	1	1	XP_016604488	1103	52	117	2084	1136	3019	1164	645134
scaffold54_cluster2	ctg3_orf5	gi|675181187|ref|XP_008899478.1|	39.237	0	Phytophthora parasitica INRA-310	Eukaryota	other	4037	2287	97	97	N/A	1	1	XP_008899478	2139	94	134	4033	19	3878	2595	761204
scaffold172_cluster5	ctg31_orf000000	gi|1043297971|gb|OBZ83263.1|	48.533	8.7e-136	Choanephora infundibulifera f. cucurbitarum	Eukaryota	fungus (Mucoromycota)	443	288	91	91	N/A	1	1	OBZ83263	177	7	20	414	198	637	414	101091
scaffold82_cluster7	ctg31_orf0002	gi|1001618232|gb|KXS21971.1|	75.51	3.68e-36	Gonapodya prolifera JEL478	Eukaryota		98	82	59	10	N/A	1	1	KXS21971	24	0	876	973	679	776	159	1344416
scaffold177_cluster6	ctg36_allorf000899	gi|640307897|ref|WP_024859842.1|	30.117	0	Ruminococcus flavefaciens	Bacteria		7036	3466	97	84	N/A	1	1	WP_024859842	4196	195	925	7810	4	6468	2794	1265
scaffold177_cluster7	ctg36_allorf001771	gi|917263956|ref|WP_051870668.1|	30.624	0	Brevibacillus laterosporus	Bacteria		3223	1635	95	70	N/A	1	1	WP_051870668	1957	82	1339	4498	177	3183	1385	1465
scaffold178_cluster8	ctg37_allorf000846	gi|1248354722|tpg|DAA84657.1|	40.865	3.71e-34	Candidatus Gastranaerophilales bacterium HUM_3;Candidatus Gastranaerophilales bacterium HUM_16	Bacteria		208	119	81	81	N/A	1	1	DAA84657	102	5	9	201	292	493	138	1916217;1916223
scaffold88_cluster9	ctg37_allorf003378	gi|167539888|ref|XP_001741401.1|	48.882	0	Entamoeba dispar SAW760	Eukaryota	other	1029	706	99	99	N/A	1	1	XP_001741401	498	11	14	1032	6	1016	1023	370354
scaffold88_cluster10	ctg37_allorf003677	gi|1183378669|gb|ORY04171.1|	53.416	3.69e-49	Basidiobolus meristosporus CBS 931.73	Eukaryota	fungus (basidiomycete)	161	116	95	95	N/A	1	1	ORY04171	69	2	1	161	147	301	172	1314790
scaffold43_cluster11	ctg43_orf7	gi|675181187|ref|XP_008899478.1|	39.182	0	Phytophthora parasitica INRA-310	Eukaryota	other	4035	2289	95	95	N/A	1	1	XP_008899478	2155	93	195	4105	19	3878	2590	761204
scaffold357_cluster3	ctg47_allorf000614	gi|1125111401|gb|OLA73050.1|	40	1.48e-37	Acinetobacter sp. CAG:196_36_41	Bacteria		220	135	82	82	N/A	1	1	OLA73050	115	5	27	234	4	218	150	1896966
scaffold146_cluster1	ctg5_orf0002	gi|1023279855|gb|KZT74698.1|	93.421	0	Daedalea quercina L-15889	Eukaryota	fungus (basidiomycete)	456	433	99	99	N/A	1	1	KZT74698	7	1	1	433	372	827	842	1314783
scaffold101_cluster12	ctg50_allorf002890	gi|1183378669|gb|ORY04171.1|	56.954	7.46e-53	Basidiobolus meristosporus CBS 931.73	Eukaryota	fungus (basidiomycete)	151	116	99	99	N/A	1	1	ORY04171	59	2	1	151	147	291	181	1314790
scaffold191_cluster10	ctg50_orf17	gi|1027022120|ref|XP_016604488.1|	42.927	0	Spizellomyces punctatus DAOM BR117	Eukaryota	fungus (chytrid)	1025	620	99	99	N/A	1	1	XP_016604488	518	14	1	973	2013	3022	847	645134
scaffold363_cluster4	ctg53_allorf000394	gi|145542049|ref|XP_001456712.1|	40.351	0.004	Paramecium tetraurelia;Paramecium tetraurelia strain d4-2	Eukaryota	other	57	33	45	45	N/A	1	1	XP_001456712	32	1	52	108	56	110	44.3	5888;412030
scaffold363_cluster4	ctg53_allorf000394	gi|1221791747|ref|WP_089907039.1|	34.848	2.5	Leifsonia sp. 21MFCrub1.1	Bacteria		66	34	52	52	N/A	1	1	WP_089907039	41	1	44	109	37	100	36.6	1798223
scaffold123_cluster14	ctg72_allorf000233	gi|640307897|ref|WP_024859842.1|	31.019	0	Ruminococcus flavefaciens	Bacteria		9188	4678	99	57	N/A	1	1	WP_024859842	5348	261	2204	11191	12	8409	3930	1265
scaffold222_cluster11	ctg81_orf04	gi|1026990218|ref|XP_016607732.1|	57.09	0	Spizellomyces punctatus DAOM BR117	Eukaryota	fungus (chytrid)	1079	789	92	92	N/A	1	1	XP_016607732	403	11	31	1058	219	1288	1233	645134
scaffold137_cluster15	ctg86_orf0002	gi|672822732|gb|KFH67626.1|	52.586	0	Mortierella verticillata NRRL 6337	Eukaryota	fungus (Mucoromycota)	3577	2415	99	98	N/A	1	1	KFH67626	1459	38	80	3451	608	4152	3635	1069443
scaffold319_cluster1	ctg9_allorf000813	gi|1267259717|ref|WP_098114316.1|	30.857	0	Bacillus pseudomycoides	Bacteria		2881	1465	88	76	N/A	1	1	WP_098114316	1674	79	285	3084	457	3100	1128	64104
scaffold388_cluster5	ctg73_allorf000731	gi|145542049|ref|XP_001456712.1|	41.818	0.000685	Paramecium tetraurelia;Paramecium tetraurelia strain d4-2	Eukaryota		55	32	27	27	N/A	1	1	XP_001456712	32	0	78	132	56	110	48.1	5888;412030
scaffold239_cluster12	ctg98_orf000001	gi|1027026968|ref|XP_016604176.1|	66.4	1.83e-164	Spizellomyces punctatus DAOM BR117	Eukaryota		375	288	92	92	N/A	1	1	XP_016604176	110	4	9	374	247	614	484	645134
scaffold52_cluster1	ctg1_allorf001846	gi|1176563930|ref|WP_082390920.1|	35.893	1.34e-100	Paenibacillus pinihumi	Bacteria		521	303	56	56	N/A	1	1	WP_082390920	297	12	399	904	63	561	339	669462
scaffold52_cluster1	ctg1_allorf001846	gi|1268721410|ref|WP_099004952.1|	39.271	1.07e-79	Bacillus wiedmannii	Bacteria		494	294	99	53	N/A	1	1	WP_099004952	259	16	425	904	3340	3806	294	1890302
scaffold52_cluster1	ctg1_allorf001846	gi|1268721410|ref|WP_099004952.1|	30.548	1.04e-33	Bacillus wiedmannii	Bacteria		347	190	99	38	N/A	1	1	WP_099004952	218	7	72	411	2841	3171	152	1890302
scaffold10_cluster3	ctg10_allorf003830	gi|504744959|ref|WP_014932061.1|	35.714	1.7e-32	Brachyspira pilosicoli;Brachyspira pilosicoli WesB	Bacteria		224	128	47	47	N/A	1	1	WP_014932061	114	6	59	256	3	222	136	52584;1161918
scaffold10_cluster3	ctg10_allorf003830	gi|1248358176|tpg|DAA88111.1|	38.806	1.18e-32	Candidatus Gastranaerophilales bacterium HUM_4;Candidatus Gastranaerophilales bacterium HUM_5	Bacteria		201	121	44	44	N/A	1	1	DAA88111	108	5	60	246	3	202	135	1916218;1916321
scaffold10_cluster3	ctg10_allorf003830	gi|524180146|emb|CCZ51101.1|	38.806	2.43e-32	Acinetobacter sp. CAG:196;Candidatus Gastranaerophilales bacterium HUM_8	Bacteria		201	120	44	44	N/A	1	1	CCZ51101	108	5	60	246	3	202	134	1262690;1916230
scaffold10_cluster3	ctg10_allorf003830	gi|1248354713|tpg|DAA84648.1|	39.665	3.01e-32	Candidatus Gastranaerophilales bacterium HUM_3	Bacteria		179	108	39	39	N/A	1	1	DAA84648	94	2	60	224	3	181	134	1916217
scaffold10_cluster3	ctg10_allorf003830	gi|1125111399|gb|OLA73048.1|	31.834	2.23e-31	Acinetobacter sp. CAG:196_36_41	Bacteria		289	145	61	61	N/A	1	1	OLA73048	144	9	60	319	3	267	132	1896966
scaffold10_cluster3	ctg10_allorf003830	gi|916278516|ref|WP_051013562.1|	35.268	3.52e-31	Brachyspira pilosicoli	Bacteria		224	127	47	47	N/A	1	1	WP_051013562	115	6	59	256	3	222	132	52584
scaffold10_cluster3	ctg10_allorf003830	gi|503009219|ref|WP_013244195.1|	35.268	3.67e-31	Brachyspira pilosicoli;Brachyspira pilosicoli 95/1000	Bacteria		224	127	47	47	N/A	1	1	WP_013244195	115	6	59	256	3	222	132	52584;759914
scaffold10_cluster3	ctg10_allorf003830	gi|430781672|gb|AGA66956.1|	35.268	3.67e-31	Brachyspira pilosicoli P43/6/78	Bacteria		224	127	47	47	N/A	1	1	AGA66956	115	6	59	256	2	221	132	1042417
scaffold10_cluster3	ctg10_allorf003830	gi|1321471079|gb|PLV64685.1|	35.268	4.02e-31	Brachyspira pilosicoli SP16	Bacteria		224	127	47	47	N/A	1	1	PLV64685	115	6	59	256	2	221	132	1042418
scaffold10_cluster3	ctg10_allorf003830	gi|1324277319|ref|WP_101502862.1|	35.268	4.49e-31	Brachyspira pilosicoli	Bacteria		224	127	47	47	N/A	1	1	WP_101502862	115	6	59	256	3	222	132	52584
scaffold10_cluster3	ctg10_allorf003830	gi|404436199|gb|AFR69393.1|	36.744	8.36e-31	Brachyspira pilosicoli B2904	Bacteria		215	119	44	44	N/A	1	1	AFR69393	106	6	59	246	3	214	132	1133568
scaffold10_cluster3	ctg10_allorf003830	gi|1248354721|tpg|DAA84656.1|	36.364	3.3e-31	Candidatus Gastranaerophilales bacterium HUM_3;Candidatus Gastranaerophilales bacterium HUM_16	Bacteria		209	120	46	46	N/A	1	1	DAA84656	117	5	60	254	3	209	131	1916217;1916223
scaffold10_cluster3	ctg10_allorf003830	gi|518095564|ref|WP_019265772.1|	37.949	5.45e-29	Methanobrevibacter smithii	Archaea		195	114	48	40	N/A	1	1	WP_019265772	96	3	55	224	1169	1363	130	2173
scaffold10_cluster3	ctg10_allorf003830	gi|1248354722|tpg|DAA84657.1|	35.745	1.42e-29	Candidatus Gastranaerophilales bacterium HUM_3;Candidatus Gastranaerophilales bacterium HUM_16	Bacteria		235	130	48	48	N/A	1	1	DAA84657	116	9	60	264	291	520	130	1916217;1916223
scaffold10_cluster3	ctg10_allorf003830	gi|490134874|ref|WP_004035234.1|	35.931	1.31e-28	Methanobrevibacter smithii;Methanobrevibacter smithii DSM 2375	Archaea		231	131	52	48	N/A	1	1	WP_004035234	118	5	57	260	2	229	129	2173;483214
scaffold10_cluster3	ctg10_allorf003830	gi|1248385390|tpg|DAB15326.1|	38.916	7.69e-29	Candidatus Gastranaerophilales bacterium HUM_18	Bacteria		203	120	45	45	N/A	1	1	DAB15326	108	6	60	249	3	202	129	1916231
scaffold10_cluster3	ctg10_allorf003830	gi|1248381743|tpg|DAB11679.1|	38.916	8.3e-29	Candidatus Gastranaerophilales bacterium HUM_19;Candidatus Gastranaerophilales bacterium HUM_17;Candidatus Gastranaerophilales bacterium HUM_23	Bacteria		203	120	45	45	N/A	1	1	DAB11679	108	6	60	249	3	202	129	1916219;1916220;1916222
scaffold10_cluster3	ctg10_allorf003830	gi|1248381256|tpg|DAB11192.1|	37.313	4.31e-30	Candidatus Gastranaerophilales bacterium HUM_15	Bacteria		201	121	44	44	N/A	1	1	DAB11192	111	5	60	246	3	202	128	1916224
scaffold10_cluster3	ctg10_allorf003830	gi|1179999701|ref|WP_083522055.1|	35.61	2.36e-28	Desulfovibrio fairfieldensis	Bacteria		205	116	46	46	N/A	1	1	WP_083522055	120	5	59	253	2	204	128	44742
scaffold10_cluster3	ctg10_allorf003830	gi|1248368396|tpg|DAA98331.1|	37.313	1.26e-29	Candidatus Gastranaerophilales bacterium HUM_10	Bacteria		201	118	44	44	N/A	1	1	DAA98331	111	5	60	246	3	202	127	1916229
scaffold10_cluster3	ctg10_allorf003830	gi|1092634236|ref|WP_070580306.1|	38.182	2.18e-29	Fusobacterium sp. HMSC073F01	Bacteria		220	130	48	48	N/A	1	1	WP_070580306	112	9	55	256	2	215	127	1739251
scaffold10_cluster3	ctg10_allorf003830	gi|1300077383|ref|WP_100815507.1|	35.498	1.19e-27	Methanobrevibacter smithii	Archaea		231	130	52	48	N/A	1	1	WP_100815507	119	5	57	260	2	229	126	2173
scaffold10_cluster3	ctg10_allorf003830	gi|1222059652|ref|WP_090116577.1|	35.169	6.2e-29	Cohnella sp. OV330	Bacteria		236	127	49	49	N/A	1	1	WP_090116577	115	11	58	264	2	228	125	1855288
scaffold10_cluster3	ctg10_allorf003830	gi|1180252298|ref|WP_083771103.1|	37.306	9.42e-29	Brachyspira murdochii	Bacteria		193	110	39	39	N/A	1	1	WP_083771103	92	6	59	224	6	196	125	84378
scaffold10_cluster3	ctg10_allorf003830	gi|296017565|gb|ADG70802.1|	37.306	1.16e-28	Brachyspira murdochii DSM 12563	Bacteria		193	110	39	39	N/A	1	1	ADG70802	92	6	59	224	2	192	125	526224
scaffold10_cluster3	ctg10_allorf003830	gi|1125111401|gb|OLA73050.1|	36.058	1.84e-27	Acinetobacter sp. CAG:196_36_41	Bacteria		208	117	46	46	N/A	1	1	OLA73050	112	5	60	253	3	203	125	1896966
scaffold10_cluster3	ctg10_allorf003830	gi|537866219|ref|WP_020990548.1|	35.61	2.05e-27	Desulfovibrio sp. 3_1_syn3	Bacteria		205	113	46	46	N/A	1	1	WP_020990548	120	5	59	253	2	204	125	457398
scaffold10_cluster3	ctg10_allorf003830	gi|524576920|emb|CDD03741.1|	35.644	8.49e-29	uncultured Clostridium sp.;Clostridium sp. CAG:91	Bacteria		202	117	46	46	N/A	1	1	CDD03741	114	6	61	256	4	195	124	59620;1262845
scaffold10_cluster3	ctg10_allorf003830	gi|524222378|emb|CCZ89744.1|	37.872	2.31e-28	Coprobacillus sp. CAG:605	Bacteria		235	131	50	50	N/A	1	1	CCZ89744	113	11	58	267	3	229	124	1262855
scaffold10_cluster3	ctg10_allorf003830	gi|823690778|ref|WP_047104045.1|	34.498	2.58e-28	Brachyspira hyodysenteriae	Bacteria		229	122	47	47	N/A	1	1	WP_047104045	115	6	59	255	2	227	124	159
scaffold10_cluster3	ctg10_allorf003830	gi|502878250|ref|WP_013113226.1|	35.983	5.8e-28	Brachyspira murdochii;Brachyspira murdochii DSM 12563	Bacteria		239	122	49	49	N/A	1	1	WP_013113226	119	7	59	265	2	238	123	84378;526224
scaffold10_cluster3	ctg10_allorf003830	gi|492747141|ref|WP_005947298.1|	36.916	5.84e-28	Fusobacterium varium;Fusobacterium varium ATCC 27725	Bacteria		214	118	47	47	N/A	1	1	WP_005947298	113	6	57	253	2	210	123	856;469618
scaffold10_cluster3	ctg10_allorf003830	gi|1055618820|ref|WP_067259714.1|	31.579	1.43e-27	Methanobrevibacter cuticularis	Archaea		247	133	52	52	N/A	1	1	WP_067259714	137	5	59	277	4	246	122	47311
scaffold10_cluster3	ctg10_allorf003830	gi|823695204|ref|WP_047107979.1|	34.061	7.81e-28	Brachyspira hyodysenteriae	Bacteria		229	122	47	47	N/A	1	1	WP_047107979	116	6	59	255	2	227	122	159
scaffold10_cluster3	ctg10_allorf003830	gi|1215536371|ref|WP_089049789.1|	33.047	1.04e-27	Flavobacterium hercynium	Bacteria		233	124	49	49	N/A	1	1	WP_089049789	129	8	59	266	7	237	122	387094
scaffold10_cluster3	ctg10_allorf003830	gi|1092634211|ref|WP_070580281.1|	36.449	1.4e-27	Fusobacterium sp. HMSC073F01	Bacteria		214	120	47	47	N/A	1	1	WP_070580281	114	6	57	253	2	210	122	1739251
scaffold10_cluster3	ctg10_allorf003830	gi|503410149|ref|WP_013644810.1|	35.537	6.1e-26	Methanobacterium lacus	Archaea		242	131	51	51	N/A	1	1	WP_013644810	120	9	55	270	447	678	121	877455
scaffold10_cluster3	ctg10_allorf003830	gi|1189734188|ref|WP_085783019.1|	36.052	1.16e-27	Brachyspira hyodysenteriae	Bacteria		233	118	47	47	N/A	1	1	WP_085783019	111	7	59	256	2	231	121	159
scaffold10_cluster3	ctg10_allorf003830	gi|639699988|ref|WP_024722474.1|	33.594	2.08e-27	Clostridiales bacterium VE202-01	Bacteria		256	137	55	55	N/A	1	1	WP_024722474	137	10	60	293	6	250	121	1232438
scaffold10_cluster3	ctg10_allorf003830	gi|492827244|ref|WP_005981198.1|	35.211	2.84e-27	Fusobacterium ulcerans;Fusobacterium ulcerans ATCC 49185	Bacteria		213	118	47	47	N/A	1	1	WP_005981198	118	5	57	253	2	210	121	861;469617
scaffold10_cluster3	ctg10_allorf003830	gi|823704962|ref|WP_047116130.1|	36.052	3.11e-27	Brachyspira hyodysenteriae	Bacteria		233	118	47	47	N/A	1	1	WP_047116130	111	7	59	256	2	231	121	159
scaffold10_cluster3	ctg10_allorf003830	gi|823700485|ref|WP_047112745.1|	36.052	3.87e-27	Brachyspira hyodysenteriae	Bacteria		233	118	47	47	N/A	1	1	WP_047112745	111	7	59	256	2	231	121	159
scaffold10_cluster3	ctg10_allorf003830	gi|524796315|emb|CDE91593.1|	36.555	1.45e-27	Fusobacterium sp. CAG:815;Candidatus Gastranaerophilales bacterium HUM_6;Candidatus Gastranaerophilales bacterium HUM_7	Bacteria		238	134	51	51	N/A	1	1	CDE91593	125	10	59	274	2	235	120	1262901;1916226;1916228
scaffold10_cluster3	ctg10_allorf003830	gi|1149929542|ref|WP_077858277.1|	39.024	5.31e-27	Clostridium sp. BL-8	Bacteria		205	122	44	44	N/A	1	1	WP_077858277	106	7	59	246	3	205	120	349938
scaffold10_cluster3	ctg10_allorf003830	gi|518095564|ref|WP_019265772.1|	32.444	3.54e-25	Methanobrevibacter smithii	Archaea		225	124	48	47	N/A	1	1	WP_019265772	122	5	59	255	2	224	119	2173
scaffold10_cluster3	ctg10_allorf003830	gi|960404001|ref|WP_058295993.1|	37.864	1.54e-26	Clostridium neonatale	Bacteria		206	120	45	45	N/A	1	1	WP_058295993	109	7	58	246	2	205	119	137838
scaffold10_cluster3	ctg10_allorf003830	gi|518847432|ref|WP_020003322.1|	38.095	1.64e-26	Brachyspira innocens	Bacteria		189	105	37	37	N/A	1	1	WP_020003322	85	5	59	216	2	189	119	13264
scaffold10_cluster3	ctg10_allorf003830	gi|1324277317|ref|WP_101502861.1|	36.697	1.75e-26	Brachyspira pilosicoli;Brachyspira pilosicoli SP16	Bacteria		218	122	44	44	N/A	1	1	WP_101502861	102	8	59	246	2	213	119	52584;1042418
scaffold10_cluster3	ctg10_allorf003830	gi|504744958|ref|WP_014932060.1|	36.697	1.86e-26	Brachyspira pilosicoli;Brachyspira pilosicoli WesB	Bacteria		218	122	44	44	N/A	1	1	WP_014932060	102	8	59	246	2	213	119	52584;1161918
scaffold10_cluster3	ctg10_allorf003830	gi|503009218|ref|WP_013244194.1|	36.697	1.98e-26	Brachyspira pilosicoli;Brachyspira pilosicoli 95/1000	Bacteria		218	122	44	44	N/A	1	1	WP_013244194	102	8	59	246	2	213	119	52584;759914
scaffold10_cluster3	ctg10_allorf003830	gi|504747960|ref|WP_014935062.1|	38.235	2.96e-26	Brachyspira pilosicoli;Brachyspira pilosicoli B2904	Bacteria		204	117	41	41	N/A	1	1	WP_014935062	94	7	59	230	2	205	119	52584;1133568
scaffold10_cluster3	ctg10_allorf003830	gi|1267436049|ref|WP_098258030.1|	42.282	3.81e-26	Bacillus cereus	Bacteria		149	95	35	35	N/A	1	1	WP_098258030	80	4	60	207	4	147	118	1396
scaffold10_cluster3	ctg10_allorf003830	gi|1125115497|gb|OLA77024.1|	34.043	1.6e-26	Melainabacteria sp. 35_41	Bacteria		235	128	51	51	N/A	1	1	OLA77024	127	9	60	274	3	229	117	1897008
scaffold10_cluster3	ctg10_allorf003830	gi|950908030|ref|WP_057538593.1|	33.624	3.47e-26	[Clostridium] sordellii	Bacteria		229	122	49	49	N/A	1	1	WP_057538593	128	5	59	267	4	228	117	1505
scaffold10_cluster3	ctg10_allorf003830	gi|490766280|ref|WP_004628514.1|	37.379	3.59e-26	Clostridium termitidis;Clostridium termitidis CT1112	Bacteria		206	115	45	45	N/A	1	1	WP_004628514	110	7	58	246	2	205	117	29371;1195236
scaffold10_cluster3	ctg10_allorf003830	gi|942048143|ref|WP_055277371.1|	36.019	5.9e-26	Turicibacter sanguinis	Bacteria		211	114	44	44	N/A	1	1	WP_055277371	99	9	60	245	4	203	117	154288
scaffold10_cluster3	ctg10_allorf003830	gi|1222869294|ref|WP_090913046.1|	43.046	5.98e-26	Bacillus;Bacillus sp. 103mf;Bacillus sp. 71mf	Bacteria		151	95	35	35	N/A	1	1	WP_090913046	78	4	59	207	3	147	117	1386;1761751;1761757
scaffold10_cluster3	ctg10_allorf003830	gi|950959672|ref|WP_057551826.1|	34.061	7.65e-26	[Clostridium] sordellii	Bacteria		229	121	49	49	N/A	1	1	WP_057551826	127	5	59	267	4	228	117	1505
scaffold10_cluster3	ctg10_allorf003830	gi|951091994|ref|WP_057583876.1|	34.061	7.81e-26	[Clostridium] sordellii	Bacteria		229	121	49	49	N/A	1	1	WP_057583876	127	5	59	267	4	228	117	1505
scaffold10_cluster3	ctg10_allorf003830	gi|950903794|ref|WP_057536751.1|	34.061	8.21e-26	[Clostridium] sordellii	Bacteria		229	121	49	49	N/A	1	1	WP_057536751	127	5	59	267	4	228	117	1505
scaffold10_cluster3	ctg10_allorf003830	gi|524791983|emb|CDE89124.1|	33.617	3.71e-26	Clostridium sp. CAG:729;Candidatus Gastranaerophilales bacterium HUM_20	Bacteria		235	128	51	51	N/A	1	1	CDE89124	128	9	60	274	3	229	116	1262835;1916232
scaffold10_cluster3	ctg10_allorf003830	gi|524801574|emb|CDF00243.1|	37.5	4.28e-26	Clostridium sp. CAG:813	Bacteria		208	114	44	44	N/A	1	1	CDF00243	105	8	60	247	3	205	116	1262843
scaffold10_cluster3	ctg10_allorf003830	gi|1160652969|ref|WP_079514397.1|	32.719	6.51e-26	Bacillus marisflavi	Bacteria		217	119	47	47	N/A	1	1	WP_079514397	124	6	59	256	6	219	116	189381
scaffold10_cluster3	ctg10_allorf003830	gi|518095564|ref|WP_019265772.1|	32.877	8.22e-13	Methanobrevibacter smithii	Archaea		219	113	48	45	N/A	1	1	WP_019265772	113	11	60	249	345	558	81.6	2173
scaffold242_cluster13	ctg101_orf5	gi|1084331296|ref|WP_070395355.1|	33.709	2.49e-114	Moorea producens;Moorea producens PAL-8-15-08-1	Bacteria		798	417	62	62	N/A	1	1	WP_070395355	435	22	327	1092	489	1224	406	1155739;1458985
scaffold242_cluster13	ctg101_orf5	gi|1121323311|ref|WP_073633422.1|	33.835	3.06e-115	Scytonema sp. HK-05	Bacteria		798	403	63	63	N/A	1	1	WP_073633422	431	17	301	1079	633	1352	405	1137095
scaffold242_cluster13	ctg101_orf5	gi|1248058198|ref|WP_096562229.1|	33.753	4.5e-115	Scytonema sp. NIES-4073	Bacteria		794	402	63	63	N/A	1	1	WP_096562229	421	18	301	1079	633	1336	405	2005464
scaffold242_cluster13	ctg101_orf5	gi|1084329448|ref|WP_070393507.1|	34.185	3.58e-114	Moorea producens;Moorea producens PAL-8-15-08-1	Bacteria		822	421	64	64	N/A	1	1	WP_070393507	432	21	300	1092	758	1499	405	1155739;1458985
scaffold242_cluster13	ctg101_orf5	gi|358440682|gb|AEU11006.1|	35.04	7.54e-114	Nostoc sp. 152	Bacteria		742	383	59	59	N/A	1	1	AEU11006	397	19	370	1107	32	692	405	213632
scaffold242_cluster13	ctg101_orf5	gi|1121319273|ref|WP_073629412.1|	30.42	8.87e-114	Scytonema sp. HK-05	Bacteria		858	434	68	68	N/A	1	1	WP_073629412	523	18	236	1083	584	1377	404	1137095
scaffold242_cluster13	ctg101_orf5	gi|504958240|ref|WP_015145342.1|	34.504	9.83e-114	Pleurocapsa minor;Pleurocapsa sp. PCC 7327	Bacteria		797	401	63	63	N/A	1	1	WP_015145342	427	17	307	1083	629	1350	404	54308;118163
scaffold242_cluster13	ctg101_orf5	gi|1132232290|ref|WP_075900458.1|	33.498	2.68e-113	Moorea bouillonii;Moorea bouillonii PNG5-198	Bacteria		812	405	64	64	N/A	1	1	WP_075900458	451	17	297	1092	1524	2262	403	207920;568701
scaffold242_cluster13	ctg101_orf5	gi|1210214657|dbj|BAZ33696.1|	33.138	2.83e-113	Cylindrospermum sp. NIES-4074	Bacteria		854	418	66	66	N/A	1	1	BAZ33696	459	18	271	1095	723	1493	403	2005457
scaffold242_cluster13	ctg101_orf5	gi|358440681|gb|AEU11005.1|	35.27	8.97e-113	Nostoc sp. 152	Bacteria		740	386	67	59	N/A	1	1	AEU11005	362	20	370	1095	3615	4251	402	213632
scaffold242_cluster13	ctg101_orf5	gi|1111739798|gb|OJJ26217.1|	34.54	2.78e-112	Roseofilum reptotaenium AO1-A	Bacteria		718	383	57	57	N/A	1	1	OJJ26217	387	16	369	1074	31	677	400	1925591
scaffold242_cluster13	ctg101_orf5	gi|495467126|ref|WP_008191817.1|	33.375	3.54e-112	Lyngbya majuscula;Moorea producens 3L;Moorea producens;Moorea producens NAK12DEC93-3La	Bacteria		797	409	62	62	N/A	1	1	WP_008191817	424	20	327	1092	489	1209	399	158786;489825;1155739;1905009
scaffold242_cluster13	ctg101_orf5	gi|495467102|ref|WP_008191793.1|	34.483	5.98e-112	Lyngbya majuscula;Moorea producens 3L;Moorea producens	Bacteria		725	386	58	58	N/A	1	1	WP_008191793	410	17	370	1083	33	703	399	158786;489825;1155739
scaffold242_cluster13	ctg101_orf5	gi|1140340138|gb|AQA28563.1|	35	5.82e-114	Nostoc sp. UIC 10110	Bacteria		720	369	58	58	N/A	1	1	AQA28563	389	15	370	1083	34	680	398	1929948
scaffold242_cluster13	ctg101_orf5	gi|1130587247|gb|OLT69482.1|	34.483	7.71e-112	Moorea producens NAK12DEC93-3La	Bacteria		725	386	58	58	N/A	1	1	OLT69482	410	17	370	1083	17	687	398	1905009
scaffold242_cluster13	ctg101_orf5	gi|1084327380|ref|WP_070391439.1|	34.016	1.56e-111	Moorea producens;Moorea producens PAL-8-15-08-1	Bacteria		732	369	59	59	N/A	1	1	WP_070391439	408	14	357	1083	21	682	398	1155739;1458985
scaffold242_cluster13	ctg101_orf5	gi|1130427883|ref|WP_075596630.1|	32.711	5.15e-111	Oscillatoriales cyanobacterium 'hensonii'	Bacteria		804	405	63	63	N/A	1	1	WP_075596630	435	17	300	1083	744	1461	396	1922337
scaffold242_cluster13	ctg101_orf5	gi|1082412179|gb|AOX01784.1|	34.305	6.7e-111	Moorea producens PAL-8-15-08-1	Bacteria		755	383	60	60	N/A	1	1	AOX01784	409	19	373	1115	5	684	395	1458985
scaffold242_cluster13	ctg101_orf5	gi|1179017121|ref|WP_083305010.1|	33.246	9.37e-111	Moorea producens	Bacteria		767	380	61	61	N/A	1	1	WP_083305010	419	17	325	1083	1	682	395	1155739
scaffold242_cluster13	ctg101_orf5	gi|1200101637|ref|WP_087541150.1|	33.699	2.35e-112	Nostocales cyanobacterium HT-58-2	Bacteria		730	381	58	58	N/A	1	1	WP_087541150	400	16	369	1090	33	686	394	1940762
scaffold242_cluster13	ctg101_orf5	gi|1111739841|gb|OJJ26260.1|	34.716	2.22e-111	Roseofilum reptotaenium AO1-A	Bacteria		723	377	57	57	N/A	1	1	OJJ26260	397	15	372	1083	13	671	394	1925591
scaffold242_cluster13	ctg101_orf5	gi|515877307|ref|WP_017307890.1|	31.446	1.02e-110	Fischerella sp. PCC 9339	Bacteria		830	407	65	65	N/A	1	1	WP_017307890	459	15	283	1083	738	1486	394	1174528
scaffold242_cluster13	ctg101_orf5	gi|50082960|gb|AAT70107.1|	33.875	1.17e-110	Lyngbya majuscula	Bacteria		738	386	59	59	N/A	1	1	AAT70107	420	16	371	1099	37	715	394	158786
scaffold242_cluster13	ctg101_orf5	gi|495467095|ref|WP_008191786.1|	33.875	1.77e-110	Moorea producens 3L;Moorea producens;Moorea producens NAK12DEC93-3La	Bacteria		738	386	59	59	N/A	1	1	WP_008191786	420	16	371	1099	37	715	394	489825;1155739;1905009
scaffold242_cluster13	ctg101_orf5	gi|1208978331|ref|WP_088239464.1|	33.612	3.56e-111	Calothrix rhizosoleniae	Bacteria		717	366	58	58	N/A	1	1	WP_088239464	404	12	370	1083	32	679	393	888997
scaffold242_cluster13	ctg101_orf5	gi|1175998510|gb|OQX06002.1|	31.765	9.29e-111	Desulfobacteraceae bacterium IS3	Bacteria		850	411	67	67	N/A	1	1	OQX06002	484	17	252	1083	205	976	393	1934248
scaffold242_cluster13	ctg101_orf5	gi|1199262943|gb|OUS28891.1|	33.375	4.66e-110	Gammaproteobacteria bacterium 45_16_T64	Bacteria		803	399	64	64	N/A	1	1	OUS28891	461	19	307	1100	522	1259	393	1856297
scaffold242_cluster13	ctg101_orf5	gi|1234035956|ref|WP_094673673.1|	34.25	5.43e-112	Hydrocoleum sp. CS-953	Bacteria		727	376	58	58	N/A	1	1	WP_094673673	383	16	370	1083	51	695	392	1671698
scaffold242_cluster13	ctg101_orf5	gi|1233827697|gb|OZH53789.1|	34.25	7.76e-112	Hydrocoleum sp. CS-953	Bacteria		727	376	58	58	N/A	1	1	OZH53789	383	16	370	1083	43	687	392	1671698
scaffold242_cluster13	ctg101_orf5	gi|1062965403|ref|WP_069349601.1|	33.004	7.82e-111	Scytonema millei;Scytonema millei VB511283	Bacteria		809	410	64	64	N/A	1	1	WP_069349601	437	19	289	1079	623	1344	392	1245922;1245923
scaffold242_cluster13	ctg101_orf5	gi|1084331286|ref|WP_070395345.1|	34.262	6.42e-110	Moorea producens;Moorea producens PAL-8-15-08-1	Bacteria		718	377	57	57	N/A	1	1	WP_070395345	408	15	371	1083	37	695	392	1155739;1458985
scaffold242_cluster13	ctg101_orf5	gi|1210214556|dbj|BAZ33595.1|	32.199	3.17e-109	Cylindrospermum sp. NIES-4074	Bacteria		823	413	65	65	N/A	1	1	BAZ33595	463	20	272	1083	593	1331	390	2005457
scaffold242_cluster13	ctg101_orf5	gi|917439463|ref|WP_052045881.1|	31.975	3.24e-109	Candidatus Paracaedibacter symbiosus	Bacteria		785	392	63	63	N/A	1	1	WP_052045881	438	15	305	1083	614	1308	390	244582
scaffold242_cluster13	ctg101_orf5	gi|889970329|ref|WP_048868480.1|	33.167	4.05e-109	Scytonema tolypothrichoides;Scytonema tolypothrichoides VB-61278	Bacteria		802	402	63	63	N/A	1	1	WP_048868480	435	23	307	1094	654	1368	390	1233230;1233231
scaffold242_cluster13	ctg101_orf5	gi|917351472|ref|WP_051958184.1|	34.962	4.49e-109	Desulfobacter vibrioformis	Bacteria		655	337	51	51	N/A	1	1	WP_051958184	366	10	285	922	8	619	390	34031
scaffold242_cluster13	ctg101_orf5	gi|576865292|pdb|4MZ0|A	33.875	2.38e-114	Moorea producens 3L	Bacteria		738	386	59	59	N/A	1	1	4MZ0_A	420	16	371	1099	37	715	389	489825
scaffold242_cluster13	ctg101_orf5	gi|825995323|ref|WP_047156303.1|	34.431	7.95e-111	Trichodesmium erythraeum	Bacteria		729	382	58	58	N/A	1	1	WP_047156303	385	18	370	1083	33	683	389	1206
scaffold242_cluster13	ctg101_orf5	gi|495467106|ref|WP_008191797.1|	33.914	1.43e-109	Lyngbya majuscula;Moorea producens 3L;Moorea producens;Moorea producens NAK12DEC93-3La	Bacteria		746	383	59	59	N/A	1	1	WP_008191797	399	18	346	1079	25	688	389	158786;489825;1155739;1905009
scaffold242_cluster13	ctg101_orf5	gi|383100620|emb|CCE88376.1|	33.5	8.32e-109	Sorangium cellulosum	Bacteria		800	393	64	63	N/A	1	1	CCE88376	436	18	300	1086	1744	2460	389	56
scaffold242_cluster13	ctg101_orf5	gi|1115261418|gb|OKH25124.1|	36	2.92e-111	Hydrococcus rivularis NIES-593	Bacteria		675	357	53	53	N/A	1	1	OKH25124	364	13	307	963	636	1260	388	1921803
scaffold242_cluster13	ctg101_orf5	gi|1094118552|ref|WP_071108051.1|	33.784	5.14e-109	Lyngbya majuscula;Moorea producens;Moorea producens JHB	Bacteria		740	386	59	59	N/A	1	1	WP_071108051	422	17	370	1099	34	715	388	158786;1155739;1454205
scaffold242_cluster13	ctg101_orf5	gi|1060650137|gb|AOG74797.1|	32.405	4.21e-108	Byssovorax cruenta	Bacteria		790	387	63	63	N/A	1	1	AOG74797	449	14	307	1090	2062	2772	387	293647
scaffold242_cluster13	ctg101_orf5	gi|829489701|gb|AKL71649.1|	35.823	8.56e-110	Nostoc sp. CCAP 1453/38	Bacteria		723	370	57	57	N/A	1	1	AKL71649	370	20	373	1083	3	643	385	1570104
scaffold242_cluster13	ctg101_orf5	gi|499932462|ref|WP_011613196.1|	34.156	1.61e-109	Trichodesmium erythraeum;Trichodesmium erythraeum IMS101	Bacteria		729	379	58	58	N/A	1	1	WP_011613196	387	17	370	1083	33	683	385	1206;203124
scaffold242_cluster13	ctg101_orf5	gi|1248148305|ref|WP_096648944.1|	33.834	1.73e-107	Calothrix brevissima;Calothrix brevissima NIES-22	Bacteria		733	380	57	57	N/A	1	1	WP_096648944	392	16	372	1083	29	689	385	938406;1973478
scaffold242_cluster13	ctg101_orf5	gi|495467104|ref|WP_008191795.1|	34.722	2.29e-107	Lyngbya majuscula;Moorea producens 3L;Moorea producens;Moorea producens NAK12DEC93-3La	Bacteria		720	374	57	57	N/A	1	1	WP_008191795	398	18	372	1083	35	690	385	158786;489825;1155739;1905009
scaffold242_cluster13	ctg101_orf5	gi|1121287248|ref|WP_073599850.1|	32.702	1.98e-113	Hydrococcus rivularis;Hydrococcus rivularis NIES-593	Bacteria		792	390	61	61	N/A	1	1	WP_073599850	410	20	370	1132	34	731	384	1616834;1921803
scaffold242_cluster13	ctg101_orf5	gi|1060650137|gb|AOG74797.1|	32.702	5.47e-107	Byssovorax cruenta	Bacteria		792	394	63	63	N/A	1	1	AOG74797	452	16	305	1090	3554	4270	384	293647
scaffold242_cluster13	ctg101_orf5	gi|1115262243|gb|OKH25942.1|	33.195	2.48e-107	Nostoc calcicola FACHB-389	Bacteria		723	380	63	57	N/A	1	1	OKH25942	393	17	375	1086	44	687	384	1357508
scaffold242_cluster13	ctg101_orf5	gi|550812531|gb|ERT04044.1|	32.238	1.97e-114	Lyngbya aestuarii BL J	Bacteria		791	397	63	63	N/A	1	1	ERT04044	429	20	348	1129	17	709	383	1348334
scaffold242_cluster13	ctg101_orf5	gi|1026322851|gb|OAD24132.1|	36.973	4.55e-108	Candidatus Thiomargarita nelsonii	Bacteria		641	333	51	51	N/A	1	1	OAD24132	323	11	451	1083	4	571	382	1003181
scaffold242_cluster13	ctg101_orf5	gi|918209709|ref|WP_052347028.1|	33.607	1.73e-107	Streptomyces prunicolor	Bacteria		732	358	58	58	N/A	1	1	WP_052347028	400	17	372	1090	35	693	382	67348
scaffold242_cluster13	ctg101_orf5	gi|1084331289|ref|WP_070395348.1|	33.867	2.15e-107	Moorea producens;Moorea producens PAL-8-15-08-1	Bacteria		750	386	59	59	N/A	1	1	WP_070395348	396	17	346	1079	25	690	382	1155739;1458985
scaffold242_cluster13	ctg101_orf5	gi|504957698|ref|WP_015144800.1|	32.606	4.08e-112	Pleurocapsa minor;Pleurocapsa sp. PCC 7327	Bacteria		779	391	61	61	N/A	1	1	WP_015144800	429	17	370	1132	34	732	380	54308;118163
scaffold242_cluster13	ctg101_orf5	gi|1084330156|ref|WP_070394215.1|	34.965	7.7e-110	Moorea producens;Moorea producens PAL-8-15-08-1	Bacteria		715	372	57	57	N/A	1	1	WP_070394215	410	15	372	1083	23	685	380	1155739;1458985
scaffold242_cluster13	ctg101_orf5	gi|924657237|ref|WP_053540258.1|	33.706	1.99e-108	Anabaena sp. wa102	Bacteria		715	373	57	57	N/A	1	1	WP_053540258	393	16	373	1083	36	673	380	1647413
scaffold242_cluster13	ctg101_orf5	gi|918238736|ref|WP_052369772.1|	38.489	1.13e-112	Planktothrix agardhii	Bacteria		556	301	44	44	N/A	1	1	WP_052369772	289	9	372	922	13	520	375	1160
scaffold242_cluster13	ctg101_orf5	gi|658296739|gb|KEI65139.1|	38.489	1.82e-112	Planktothrix agardhii NIVA-CYA 126/8	Bacteria		556	301	44	44	N/A	1	1	KEI65139	289	9	372	922	49	556	375	388467
scaffold242_cluster13	ctg101_orf5	gi|923074281|ref|WP_053457695.1|	34.573	5.21e-109	Hapalosiphon sp. MRB220	Bacteria		726	369	58	58	N/A	1	1	WP_053457695	392	17	373	1095	2	647	374	1704290
scaffold242_cluster13	ctg101_orf5	gi|1248047767|ref|WP_096552885.1|	31.31	2e-107	Nostoc sp. NIES-4103	Bacteria		725	383	58	58	N/A	1	1	WP_096552885	418	16	370	1083	29	684	374	2005458
scaffold242_cluster13	ctg101_orf5	gi|916599703|ref|WP_051206794.1|	34.573	9.29e-109	Fischerella sp. PCC 9431	Bacteria		726	369	58	58	N/A	1	1	WP_051206794	392	17	373	1095	2	647	373	1173023
scaffold242_cluster13	ctg101_orf5	gi|543428103|emb|CCQ63627.1|	34.052	2.93e-110	Crocosphaera watsonii WH 0401	Bacteria		649	341	51	51	N/A	1	1	CCQ63627	354	15	370	1004	31	619	370	555881
scaffold242_cluster13	ctg101_orf5	gi|723291914|gb|KHD11162.1|	39.572	9.17e-110	Candidatus Thiomargarita nelsonii	Bacteria		561	320	45	45	N/A	1	1	KHD11162	280	14	373	925	30	539	367	1003181
scaffold242_cluster13	ctg101_orf5	gi|543516622|emb|CCQ50436.1|	36.254	1.22e-109	Crocosphaera watsonii WH 8502	Bacteria		582	319	46	46	N/A	1	1	CCQ50436	302	12	370	942	31	552	366	423474
scaffold242_cluster13	ctg101_orf5	gi|543532662|emb|CCQ69965.1|	36.254	2.35e-108	Crocosphaera watsonii WH 0402	Bacteria		582	319	46	46	N/A	1	1	CCQ69965	302	12	370	942	31	552	364	1284629
scaffold242_cluster13	ctg101_orf5	gi|505006028|ref|WP_015193130.1|	37.5	2.58e-107	Stanieria cyanosphaera;Stanieria cyanosphaera PCC 7437	Bacteria		552	308	44	44	N/A	1	1	WP_015193130	295	12	372	920	30	534	361	102116;111780
scaffold242_cluster13	ctg101_orf5	gi|1060650137|gb|AOG74797.1|	32.182	4.94e-89	Byssovorax cruenta	Bacteria		724	348	63	58	N/A	1	1	AOG74797	405	14	370	1090	32	672	330	293647
scaffold242_cluster13	ctg101_orf5	gi|1115262243|gb|OKH25942.1|	35.688	1.22e-88	Nostoc calcicola FACHB-389	Bacteria		538	288	63	43	N/A	1	1	OKH25942	316	9	302	831	1434	1949	328	1357508
scaffold242_cluster13	ctg101_orf5	gi|1132232290|ref|WP_075900458.1|	32.875	3.79e-87	Moorea bouillonii;Moorea bouillonii PNG5-198	Bacteria		727	363	64	57	N/A	1	1	WP_075900458	394	20	369	1079	6	654	323	207920;568701
scaffold242_cluster13	ctg101_orf5	gi|383100620|emb|CCE88376.1|	30.518	1.71e-86	Sorangium cellulosum	Bacteria		734	355	64	59	N/A	1	1	CCE88376	417	15	365	1092	42	688	322	56
scaffold152_cluster3	ctg11_allorf000959	gi|1248354721|tpg|DAA84656.1|	38.426	7.2e-39	Candidatus Gastranaerophilales bacterium HUM_3;Candidatus Gastranaerophilales bacterium HUM_16	Bacteria		216	127	76	76	N/A	1	1	DAA84656	106	4	25	221	3	210	147	1916217;1916223
scaffold152_cluster3	ctg11_allorf000959	gi|524084564|emb|CCY62353.1|	36.957	7.81e-37	Clostridium sp. CAG:967	Bacteria		230	127	80	80	N/A	1	1	CCY62353	119	5	25	230	3	230	142	1262849
scaffold152_cluster3	ctg11_allorf000959	gi|1248352506|tpg|DAA82441.1|	39.13	1.1e-36	Candidatus Gastranaerophilales bacterium HUM_2	Bacteria		230	137	80	80	N/A	1	1	DAA82441	109	9	21	227	35	256	141	1916214
scaffold152_cluster3	ctg11_allorf000959	gi|523995026|emb|CCX80568.1|	39.13	9.87e-37	Clostridium sp. CAG:715	Bacteria		230	137	80	80	N/A	1	1	CCX80568	109	9	21	227	1	222	140	1262834
scaffold152_cluster3	ctg11_allorf000959	gi|296017565|gb|ADG70802.1|	36.199	5.23e-36	Brachyspira murdochii DSM 12563	Bacteria		221	127	76	76	N/A	1	1	ADG70802	116	4	24	220	2	221	140	526224
scaffold152_cluster3	ctg11_allorf000959	gi|1180252298|ref|WP_083771103.1|	36.199	5.51e-36	Brachyspira murdochii	Bacteria		221	127	76	76	N/A	1	1	WP_083771103	116	4	24	220	6	225	140	84378
scaffold152_cluster3	ctg11_allorf000959	gi|1125111399|gb|OLA73048.1|	37.168	1.02e-35	Acinetobacter sp. CAG:196_36_41	Bacteria		226	138	82	82	N/A	1	1	OLA73048	123	7	25	237	3	222	139	1896966
scaffold152_cluster3	ctg11_allorf000959	gi|503410149|ref|WP_013644810.1|	35.841	6.25e-33	Methanobacterium lacus	Archaea		226	130	78	78	N/A	1	1	WP_013644810	110	6	25	226	452	666	137	877455
scaffold152_cluster3	ctg11_allorf000959	gi|524801574|emb|CDF00243.1|	39.13	2.39e-35	Clostridium sp. CAG:813	Bacteria		207	122	73	73	N/A	1	1	CDF00243	104	6	25	213	3	205	137	1262843
scaffold152_cluster3	ctg11_allorf000959	gi|1300077383|ref|WP_100815507.1|	39.111	1.2e-32	Methanobrevibacter smithii	Archaea		225	134	77	77	N/A	1	1	WP_100815507	108	8	21	219	1	222	136	2173
scaffold152_cluster3	ctg11_allorf000959	gi|1057305248|ref|WP_068666635.1|	35.294	1.7e-34	Paenibacillus sp. 1ZS3-15	Bacteria		221	124	76	76	N/A	1	1	WP_068666635	115	6	25	221	4	220	136	1850517
scaffold152_cluster3	ctg11_allorf000959	gi|1324277319|ref|WP_101502862.1|	37.22	2.06e-34	Brachyspira pilosicoli	Bacteria		223	125	77	77	N/A	1	1	WP_101502862	113	7	24	222	3	222	136	52584
scaffold152_cluster3	ctg11_allorf000959	gi|1321471079|gb|PLV64685.1|	37.22	2.1e-34	Brachyspira pilosicoli SP16	Bacteria		223	125	77	77	N/A	1	1	PLV64685	113	7	24	222	2	221	136	1042418
scaffold152_cluster3	ctg11_allorf000959	gi|916278516|ref|WP_051013562.1|	37.22	2.33e-34	Brachyspira pilosicoli	Bacteria		223	125	77	77	N/A	1	1	WP_051013562	113	7	24	222	3	222	136	52584
scaffold152_cluster3	ctg11_allorf000959	gi|503009219|ref|WP_013244195.1|	37.22	2.33e-34	Brachyspira pilosicoli;Brachyspira pilosicoli 95/1000	Bacteria		223	125	77	77	N/A	1	1	WP_013244195	113	7	24	222	3	222	136	52584;759914
scaffold152_cluster3	ctg11_allorf000959	gi|430781672|gb|AGA66956.1|	37.22	2.39e-34	Brachyspira pilosicoli P43/6/78	Bacteria		223	125	77	77	N/A	1	1	AGA66956	113	7	24	222	2	221	136	1042417
scaffold152_cluster3	ctg11_allorf000959	gi|1248385390|tpg|DAB15326.1|	38.389	7.15e-33	Candidatus Gastranaerophilales bacterium HUM_18	Bacteria		211	124	76	76	N/A	1	1	DAB15326	108	5	25	220	3	206	136	1916231
scaffold152_cluster3	ctg11_allorf000959	gi|1248381743|tpg|DAB11679.1|	38.389	7.65e-33	Candidatus Gastranaerophilales bacterium HUM_19;Candidatus Gastranaerophilales bacterium HUM_17;Candidatus Gastranaerophilales bacterium HUM_23	Bacteria		211	124	76	76	N/A	1	1	DAB11679	108	5	25	220	3	206	136	1916219;1916220;1916222
scaffold152_cluster3	ctg11_allorf000959	gi|490134874|ref|WP_004035234.1|	39.556	1.44e-32	Methanobrevibacter smithii;Methanobrevibacter smithii DSM 2375	Archaea		225	133	77	77	N/A	1	1	WP_004035234	107	8	21	219	1	222	135	2173;483214
scaffold152_cluster3	ctg11_allorf000959	gi|504744959|ref|WP_014932061.1|	37.22	4.37e-34	Brachyspira pilosicoli;Brachyspira pilosicoli WesB	Bacteria		223	125	77	77	N/A	1	1	WP_014932061	113	7	24	222	3	222	135	52584;1161918
scaffold152_cluster3	ctg11_allorf000959	gi|518095564|ref|WP_019265772.1|	38.117	4.99e-32	Methanobrevibacter smithii	Archaea		223	125	80	76	N/A	1	1	WP_019265772	109	5	24	219	2	222	134	2173
scaffold152_cluster3	ctg11_allorf000959	gi|518094244|ref|WP_019264452.1|	37.668	5.72e-32	Methanobrevibacter smithii	Archaea		223	122	80	76	N/A	1	1	WP_019264452	110	5	24	219	2	222	134	2173
scaffold152_cluster3	ctg11_allorf000959	gi|1248353498|tpg|DAA83433.1|	36.62	1.99e-34	Candidatus Gastranaerophilales bacterium HUM_1	Bacteria		213	123	75	75	N/A	1	1	DAA83433	113	5	25	219	3	211	134	1916322
scaffold152_cluster3	ctg11_allorf000959	gi|850354816|ref|WP_048021493.1|	37.168	5.77e-34	Bacillus aryabhattai	Bacteria		226	129	76	76	N/A	1	1	WP_048021493	106	7	24	221	3	220	134	412384
scaffold152_cluster3	ctg11_allorf000959	gi|1165586497|ref|WP_079912109.1|	36.486	8.51e-34	Paenibacillus sp. 32352	Bacteria		222	125	76	76	N/A	1	1	WP_079912109	113	6	24	221	3	220	134	1969111
scaffold152_cluster3	ctg11_allorf000959	gi|524330534|emb|CDA87933.1|	35.931	1.93e-33	Clostridium sp. CAG:230	Bacteria		231	126	80	80	N/A	1	1	CDA87933	120	5	21	226	1	228	133	1262782
scaffold152_cluster3	ctg11_allorf000959	gi|922776965|ref|WP_053374673.1|	35.455	2.1e-33	Paenibacillus sp. FJAT-27812	Bacteria		220	126	76	76	N/A	1	1	WP_053374673	116	6	25	221	4	220	133	1684143
scaffold152_cluster3	ctg11_allorf000959	gi|504744958|ref|WP_014932060.1|	37.668	4.27e-33	Brachyspira pilosicoli;Brachyspira pilosicoli WesB	Bacteria		223	126	77	77	N/A	1	1	WP_014932060	113	5	24	222	2	222	133	52584;1161918
scaffold152_cluster3	ctg11_allorf000959	gi|639699988|ref|WP_024722474.1|	36.199	2.93e-33	Clostridiales bacterium VE202-01	Bacteria		221	124	76	76	N/A	1	1	WP_024722474	112	4	25	222	6	220	132	1232438
scaffold152_cluster3	ctg11_allorf000959	gi|507034188|ref|WP_016105885.1|	35.747	2.98e-33	Bacillus cereus group;Bacillus weihenstephanensis;Bacillus cereus VD118	Bacteria		221	124	76	76	N/A	1	1	WP_016105885	116	6	24	221	3	220	132	86661;86662;1053231
scaffold152_cluster3	ctg11_allorf000959	gi|507060240|ref|WP_016131141.1|	36.564	4.63e-33	Bacillus cereus;Bacillus cereus VDM006	Bacteria		227	125	78	78	N/A	1	1	WP_016131141	115	7	25	226	4	226	132	1396;1085379
scaffold152_cluster3	ctg11_allorf000959	gi|949893040|ref|WP_057114894.1|	33.071	5.71e-33	Flavobacterium sp. Root935	Bacteria		254	140	87	87	N/A	1	1	WP_057114894	140	6	24	249	1	252	132	1736610
scaffold152_cluster3	ctg11_allorf000959	gi|851347344|ref|WP_048190896.1|	36.123	2.26e-32	Methanobacterium sp. SMA-27	Archaea		227	131	77	77	N/A	1	1	WP_048190896	114	7	21	220	1	223	131	1495336
scaffold152_cluster3	ctg11_allorf000959	gi|507040978|ref|WP_016112637.1|	36.564	7.83e-33	Bacillus pseudomycoides;Bacillus cereus group;Bacillus cereus VD136;Bacillus cereus VDM021	Bacteria		227	125	78	78	N/A	1	1	WP_016112637	115	7	25	226	4	226	131	64104;86661;1053234;1085386
scaffold152_cluster3	ctg11_allorf000959	gi|1264266590|ref|WP_097894715.1|	37.168	8.98e-33	Bacillus;Bacillus pseudomycoides;Bacillus sp. AFS098217;Bacillus sp. AFS014408;Bacillus sp. AFS019443;Bacillus sp. AFS075034	Bacteria		226	127	78	78	N/A	1	1	WP_097894715	115	7	25	226	4	226	131	1386;64104;2033868;2034278;2034279;2034281
scaffold152_cluster3	ctg11_allorf000959	gi|1324277317|ref|WP_101502861.1|	37.22	1.8e-32	Brachyspira pilosicoli;Brachyspira pilosicoli SP16	Bacteria		223	126	77	77	N/A	1	1	WP_101502861	114	5	24	222	2	222	131	52584;1042418
scaffold152_cluster3	ctg11_allorf000959	gi|503009218|ref|WP_013244194.1|	37.22	2.11e-32	Brachyspira pilosicoli;Brachyspira pilosicoli 95/1000	Bacteria		223	126	77	77	N/A	1	1	WP_013244194	114	5	24	222	2	222	131	52584;759914
scaffold152_cluster3	ctg11_allorf000959	gi|404436199|gb|AFR69393.1|	37.168	3.6e-32	Brachyspira pilosicoli B2904	Bacteria		226	121	78	78	N/A	1	1	AFR69393	116	6	24	225	3	226	131	1133568
scaffold152_cluster3	ctg11_allorf000959	gi|524802269|emb|CDE99625.1|	38.739	9.14e-33	Clostridium sp. CAG:813	Bacteria		222	122	76	76	N/A	1	1	CDE99625	100	8	25	222	3	212	130	1262843
scaffold152_cluster3	ctg11_allorf000959	gi|1268687246|ref|WP_098979936.1|	36.283	1.8e-32	Bacillus megaterium	Bacteria		226	127	76	76	N/A	1	1	WP_098979936	108	7	24	221	3	220	130	1404
scaffold152_cluster3	ctg11_allorf000959	gi|1261308441|ref|WP_097835118.1|	36.123	1.87e-32	Bacillus pseudomycoides	Bacteria		227	125	78	78	N/A	1	1	WP_097835118	116	7	25	226	4	226	130	64104
scaffold152_cluster3	ctg11_allorf000959	gi|655103107|ref|WP_028550871.1|	36.199	1.93e-32	Paenibacillus sp. UNC451MF	Bacteria		221	122	76	76	N/A	1	1	WP_028550871	115	5	24	221	3	220	130	1449063
scaffold152_cluster3	ctg11_allorf000959	gi|1148546278|ref|WP_077294176.1|	36.564	2.24e-32	Bacillus mycoides;Bacillus pseudomycoides;Bacillus cereus group	Bacteria		227	125	78	78	N/A	1	1	WP_077294176	115	7	25	226	4	226	130	1405;64104;86661
scaffold152_cluster3	ctg11_allorf000959	gi|655165413|ref|WP_028611936.1|	35.747	2.33e-32	Paenibacillus harenae	Bacteria		221	121	76	76	N/A	1	1	WP_028611936	114	6	25	221	4	220	130	306543
scaffold152_cluster3	ctg11_allorf000959	gi|727343467|ref|WP_033797515.1|	36.283	2.51e-32	Bacillus mycoides	Bacteria		226	124	78	78	N/A	1	1	WP_033797515	117	6	25	226	4	226	130	1405
scaffold152_cluster3	ctg11_allorf000959	gi|1267285325|ref|WP_098135944.1|	36.283	2.76e-32	Bacillus pseudomycoides	Bacteria		226	124	78	78	N/A	1	1	WP_098135944	117	6	25	226	4	226	130	64104
scaffold152_cluster3	ctg11_allorf000959	gi|517594753|ref|WP_018764961.1|	36.283	3e-32	Bacillus;Bacillus mycoides;Bacillus pseudomycoides	Bacteria		226	124	78	78	N/A	1	1	WP_018764961	117	6	25	226	4	226	130	1386;1405;64104
scaffold152_cluster3	ctg11_allorf000959	gi|493023873|ref|WP_006096618.1|	36.283	3.03e-32	Bacillus pseudomycoides;Bacillus pseudomycoides DSM 12442	Bacteria		226	124	78	78	N/A	1	1	WP_006096618	117	6	25	226	4	226	130	64104;527000
scaffold152_cluster3	ctg11_allorf000959	gi|489294618|ref|WP_003202137.1|	36.283	3.07e-32	Bacillus pseudomycoides;Bacillus cereus group;Bacillus mycoides Rock1-4;Bacillus mycoides Rock3-17	Bacteria		226	124	78	78	N/A	1	1	WP_003202137	117	6	25	226	4	226	130	64104;86661;526998;526999
scaffold152_cluster3	ctg11_allorf000959	gi|1268173831|ref|WP_098719647.1|	36.283	3.41e-32	Bacillus pseudomycoides	Bacteria		226	124	78	78	N/A	1	1	WP_098719647	117	6	25	226	4	226	130	64104
scaffold152_cluster3	ctg11_allorf000959	gi|1268323418|ref|WP_098801706.1|	36.283	3.48e-32	Bacillus pseudomycoides	Bacteria		226	124	78	78	N/A	1	1	WP_098801706	117	6	25	226	4	226	130	64104
scaffold152_cluster3	ctg11_allorf000959	gi|1102818714|ref|WP_071599951.1|	37.22	4.32e-32	Mitsuokella multacida	Bacteria		223	128	79	79	N/A	1	1	WP_071599951	119	6	22	226	3	222	129	52226
scaffold152_cluster3	ctg11_allorf000959	gi|1052856636|emb|SCJ87108.1|	35.714	5.21e-32	uncultured Ruminococcus sp.	Bacteria		210	123	78	78	N/A	1	1	SCJ87108	122	7	25	225	3	208	129	165186
scaffold152_cluster3	ctg11_allorf000959	gi|518733399|ref|WP_019893244.1|	37.037	5.77e-32	Allobaculum stercoricanis	Bacteria		216	124	76	76	N/A	1	1	WP_019893244	111	6	26	222	3	212	129	174709
scaffold152_cluster3	ctg11_allorf000959	gi|502878250|ref|WP_013113226.1|	30.672	6.59e-32	Brachyspira murdochii;Brachyspira murdochii DSM 12563	Bacteria		238	134	80	80	N/A	1	1	WP_013113226	132	4	24	230	2	237	129	84378;526224
scaffold152_cluster3	ctg11_allorf000959	gi|1053767663|ref|WP_066056277.1|	34.375	6.72e-32	Bacillus korlensis	Bacteria		224	124	78	78	N/A	1	1	WP_066056277	121	5	21	221	1	221	129	519977
scaffold152_cluster3	ctg11_allorf000959	gi|1232537543|gb|OYX85608.1|	35.047	7.27e-32	Flavobacteriales bacterium 32-34-25	Bacteria		214	118	80	80	N/A	1	1	OYX85608	132	2	22	229	3	215	129	1970508
scaffold152_cluster3	ctg11_allorf000959	gi|524303738|emb|CDA65065.1|	35.714	7.3e-32	Firmicutes bacterium CAG:56	Bacteria		210	123	78	78	N/A	1	1	CDA65065	122	7	25	225	3	208	129	1263031
scaffold152_cluster3	ctg11_allorf000959	gi|1052875294|emb|SCI47132.1|	35.714	7.86e-32	uncultured Ruminococcus sp.	Bacteria		210	123	78	78	N/A	1	1	SCI47132	122	7	25	225	3	208	129	165186
scaffold152_cluster3	ctg11_allorf000959	gi|651596946|ref|WP_026591907.1|	36.404	1.05e-31	Bacillus sp. UNC437CL72CviS29	Bacteria		228	130	78	78	N/A	1	1	WP_026591907	114	8	25	226	4	226	129	1340430
scaffold152_cluster3	ctg11_allorf000959	gi|524802323|emb|CDE99409.1|	36.15	9.67e-32	Clostridium sp. CAG:813	Bacteria		213	123	75	75	N/A	1	1	CDE99409	114	6	25	219	3	211	127	1262843
scaffold152_cluster3	ctg11_allorf000959	gi|524744731|emb|CDE43467.1|	36.406	1e-31	Clostridium sp. CAG:768	Bacteria		217	133	76	76	N/A	1	1	CDE43467	112	10	24	221	6	215	127	1262838
scaffold152_cluster3	ctg11_allorf000959	gi|1248388973|tpg|DAB18909.1|	51.695	6.32e-32	Candidatus Gastranaerophilales bacterium HUM_17	Bacteria		118	84	44	44	N/A	1	1	DAB18909	54	2	23	137	2	119	123	1916220
scaffold152_cluster3	ctg11_allorf000959	gi|518095564|ref|WP_019265772.1|	46.957	8.92e-26	Methanobrevibacter smithii	Archaea		115	83	80	44	N/A	1	1	WP_019265772	59	1	24	136	1173	1287	116	2173
scaffold152_cluster3	ctg11_allorf000959	gi|490134874|ref|WP_004035234.1|	43.478	5.88e-14	Methanobrevibacter smithii;Methanobrevibacter smithii DSM 2375	Archaea		115	74	77	42	N/A	1	1	WP_004035234	59	4	27	136	338	451	82	2173;483214
scaffold152_cluster3	ctg11_allorf000959	gi|1300077383|ref|WP_100815507.1|	42.609	2.75e-13	Methanobrevibacter smithii	Archaea		115	74	77	42	N/A	1	1	WP_100815507	60	4	27	136	338	451	80.1	2173
scaffold62_cluster4	ctg11_allorf002782	gi|372459548|emb|CCF12834.1|	30.174	0	Brevibacillus laterosporus GI-9	Bacteria		3049	1544	82	81	N/A	1	1	CCF12834	1846	78	90	3092	57	2868	1310	1118154
scaffold62_cluster4	ctg11_allorf002782	gi|1188451331|emb|CUU48841.1|	31.651	0	Clostridium beijerinckii	Bacteria		3131	1620	84	83	N/A	1	1	CUU48841	1828	95	10	3072	216	3102	1282	1520
scaffold62_cluster4	ctg11_allorf002782	gi|1188451332|emb|CUU48842.1|	31.113	0	Clostridium beijerinckii	Bacteria		3108	1617	83	83	N/A	1	1	CUU48842	1844	91	38	3086	244	3113	1279	1520
scaffold62_cluster4	ctg11_allorf002782	gi|1172392245|ref|WP_080770411.1|	31.545	0	Ruminococcus flavefaciens	Bacteria		2983	1492	80	79	N/A	1	1	WP_080770411	1730	84	156	3078	671	3401	1271	1265
scaffold62_cluster4	ctg11_allorf002782	gi|1188451333|emb|CUU48843.1|	31.474	0	Clostridium beijerinckii	Bacteria		2958	1549	80	79	N/A	1	1	CUU48843	1735	88	199	3105	1485	4201	1260	1520
scaffold62_cluster4	ctg11_allorf002782	gi|1119650679|ref|WP_072570885.1|	31.982	0	Clostridium botulinum	Bacteria		2961	1545	78	78	N/A	1	1	WP_072570885	1688	92	206	3091	413	3122	1252	1491
scaffold62_cluster4	ctg11_allorf002782	gi|640307882|ref|WP_024859839.1|	30.772	0	Ruminococcus flavefaciens	Bacteria		2980	1482	81	80	N/A	1	1	WP_024859839	1757	78	168	3102	1414	4132	1251	1265
scaffold62_cluster4	ctg11_allorf002782	gi|504332503|ref|WP_014519605.1|	31.911	0	Clostridium botulinum;Clostridium botulinum H04402 065	Bacteria		2977	1555	79	79	N/A	1	1	WP_014519605	1696	93	206	3101	413	3139	1250	1491;941968
scaffold62_cluster4	ctg11_allorf002782	gi|517499345|ref|WP_018669922.1|	30.168	0	Brevibacillus laterosporus;Brevibacillus laterosporus DSM 25	Bacteria		2970	1516	81	79	N/A	1	1	WP_018669922	1797	77	183	3105	6442	9181	1248	1465;1121121
scaffold62_cluster4	ctg11_allorf002782	gi|1234065279|ref|WP_094700049.1|	30.276	0	Brevibacillus laterosporus	Bacteria		2966	1516	81	79	N/A	1	1	WP_094700049	1799	78	183	3105	6442	9181	1248	1465
scaffold62_cluster4	ctg11_allorf002782	gi|640307882|ref|WP_024859839.1|	30.664	0	Ruminococcus flavefaciens	Bacteria		3010	1488	81	80	N/A	1	1	WP_024859839	1766	85	135	3087	354	3099	1241	1265
scaffold62_cluster4	ctg11_allorf002782	gi|1188451333|emb|CUU48843.1|	30.544	0	Clostridium beijerinckii	Bacteria		2940	1508	80	78	N/A	1	1	CUU48843	1751	84	222	3091	429	3147	1194	1520
scaffold62_cluster4	ctg11_allorf002782	gi|1073656789|ref|WP_070052189.1|	30.416	0	Staphylococcus xylosus	Bacteria		2959	1473	91	78	N/A	1	1	WP_070052189	1716	86	213	3090	404	3100	1194	1288
scaffold62_cluster4	ctg11_allorf002782	gi|1311098442|ref|WP_101105241.1|	30.267	0	Staphylococcus xylosus	Bacteria		2957	1473	91	78	N/A	1	1	WP_101105241	1723	86	213	3090	404	3100	1192	1288
scaffold62_cluster4	ctg11_allorf002782	gi|918206862|ref|WP_052344181.1|	30.277	0	Staphylococcus xylosus	Bacteria		2956	1471	91	78	N/A	1	1	WP_052344181	1724	85	213	3090	404	3100	1191	1288
scaffold62_cluster4	ctg11_allorf002782	gi|1188451332|emb|CUU48842.1|	30.41	0	Clostridium beijerinckii	Bacteria		2999	1523	83	79	N/A	1	1	CUU48842	1800	84	167	3090	2452	5238	1189	1520
scaffold62_cluster4	ctg11_allorf002782	gi|1071358964|ref|WP_069792966.1|	30.61	0	Staphylococcus xylosus	Bacteria		2950	1459	91	78	N/A	1	1	WP_069792966	1722	86	213	3090	404	3100	1189	1288
scaffold62_cluster4	ctg11_allorf002782	gi|1310920620|ref|WP_101050998.1|	30.621	0	Staphylococcus xylosus	Bacteria		2949	1460	91	78	N/A	1	1	WP_101050998	1723	86	213	3090	404	3100	1188	1288
scaffold62_cluster4	ctg11_allorf002782	gi|1311060202|ref|WP_101094499.1|	30.621	0	Staphylococcus xylosus	Bacteria		2949	1459	91	78	N/A	1	1	WP_101094499	1723	86	213	3090	404	3100	1187	1288
scaffold62_cluster4	ctg11_allorf002782	gi|745774011|ref|WP_039069220.1|	30.542	0	Staphylococcus xylosus	Bacteria		2950	1459	91	78	N/A	1	1	WP_039069220	1724	86	213	3090	404	3100	1187	1288
scaffold62_cluster4	ctg11_allorf002782	gi|1071360571|ref|WP_069794229.1|	30.214	0	Staphylococcus xylosus	Bacteria		2949	1466	91	78	N/A	1	1	WP_069794229	1735	84	213	3090	404	3100	1187	1288
scaffold62_cluster4	ctg11_allorf002782	gi|1271480552|ref|WP_099265737.1|	30.315	0	Staphylococcus xylosus	Bacteria		2949	1469	91	78	N/A	1	1	WP_099265737	1732	84	213	3090	404	3100	1186	1288
scaffold62_cluster4	ctg11_allorf002782	gi|1071363929|ref|WP_069796753.1|	30.352	0	Staphylococcus xylosus	Bacteria		2952	1469	91	78	N/A	1	1	WP_069796753	1727	85	213	3090	404	3100	1186	1288
scaffold62_cluster4	ctg11_allorf002782	gi|969905894|ref|WP_058626008.1|	30.315	0	Staphylococcus xylosus	Bacteria		2949	1469	91	78	N/A	1	1	WP_058626008	1732	84	213	3090	404	3100	1186	1288
scaffold62_cluster4	ctg11_allorf002782	gi|657291369|ref|WP_029378817.1|	30.315	0	Staphylococcus xylosus	Bacteria		2949	1468	91	78	N/A	1	1	WP_029378817	1732	84	213	3090	404	3100	1185	1288
scaffold62_cluster4	ctg11_allorf002782	gi|1173369465|ref|WP_081225231.1|	30.315	0	Staphylococcus xylosus	Bacteria		2949	1468	91	78	N/A	1	1	WP_081225231	1732	84	213	3090	404	3100	1185	1288
scaffold62_cluster4	ctg11_allorf002782	gi|1071377605|ref|WP_069809838.1|	30.18	0	Staphylococcus xylosus	Bacteria		2949	1467	91	78	N/A	1	1	WP_069809838	1736	84	213	3090	404	3100	1182	1288
scaffold62_cluster4	ctg11_allorf002782	gi|919115607|ref|WP_052671248.1|	30.18	0	Staphylococcus xylosus	Bacteria		2949	1466	91	78	N/A	1	1	WP_052671248	1736	84	213	3090	58	2754	1177	1288
scaffold62_cluster4	ctg11_allorf002782	gi|1071362308|ref|WP_069795531.1|	30.146	0	Staphylococcus xylosus	Bacteria		2949	1466	91	78	N/A	1	1	WP_069795531	1737	84	213	3090	404	3100	1176	1288
scaffold62_cluster4	ctg11_allorf002782	gi|1172392245|ref|WP_080770411.1|	31.329	0	Ruminococcus flavefaciens	Bacteria		2595	1289	80	69	N/A	1	1	WP_080770411	1505	71	529	3087	25	2378	1112	1265
scaffold62_cluster4	ctg11_allorf002782	gi|1188451331|emb|CUU48841.1|	31.057	0	Clostridium beijerinckii	Bacteria		2270	1176	84	60	N/A	1	1	CUU48841	1315	66	873	3091	9	2079	933	1520
scaffold62_cluster4	ctg11_allorf002782	gi|504332503|ref|WP_014519605.1|	31.589	0	Clostridium botulinum;Clostridium botulinum H04402 065	Bacteria		2178	1121	79	58	N/A	1	1	WP_014519605	1270	62	213	2347	1459	3459	920	1491;941968
scaffold62_cluster4	ctg11_allorf002782	gi|1119650679|ref|WP_072570885.1|	31.726	0	Clostridium botulinum	Bacteria		2178	1120	78	58	N/A	1	1	WP_072570885	1267	63	213	2347	1459	3459	917	1491
scaffold62_cluster4	ctg11_allorf002782	gi|1119650679|ref|WP_072570885.1|	30.393	0	Clostridium botulinum	Bacteria		2290	1142	78	60	N/A	1	1	WP_072570885	1295	68	877	3091	18	2083	856	1491
scaffold62_cluster4	ctg11_allorf002782	gi|504332503|ref|WP_014519605.1|	30.611	0	Clostridium botulinum;Clostridium botulinum H04402 065	Bacteria		2290	1138	79	60	N/A	1	1	WP_014519605	1290	68	877	3091	18	2083	852	1491;941968
scaffold62_cluster4	ctg11_allorf002782	gi|503056976|ref|WP_013291952.1|	30.443	0	Clostridium cellulovorans;Clostridium cellulovorans 743B	Bacteria		2145	1078	93	57	N/A	1	1	WP_013291952	1237	59	993	3090	138	2074	829	1493;573061
scaffold62_cluster4	ctg11_allorf002782	gi|1057491078|ref|WP_068792334.1|	30.518	0	Brevibacillus laterosporus	Bacteria		1871	944	84	50	N/A	1	1	WP_068792334	1133	42	213	2053	2294	4027	817	1465
scaffold62_cluster4	ctg11_allorf002782	gi|550158491|ref|WP_022584751.1|	30.412	0	Brevibacillus laterosporus;Brevibacillus laterosporus PE36	Bacteria		1871	944	84	50	N/A	1	1	WP_022584751	1135	42	213	2053	2294	4027	815	1465;1399144
scaffold62_cluster4	ctg11_allorf002782	gi|917269407|ref|WP_051876119.1|	30.388	0	Brevibacillus laterosporus;Brevibacillus laterosporus LMG 15441	Bacteria		1856	936	84	50	N/A	1	1	WP_051876119	1131	41	213	2041	2295	4016	810	1465;1042163
scaffold62_cluster4	ctg11_allorf002782	gi|1252982020|ref|WP_096885878.1|	30.458	0	Brevibacillus laterosporus	Bacteria		1855	933	84	50	N/A	1	1	WP_096885878	1131	40	225	2053	2306	4027	809	1465
scaffold62_cluster4	ctg11_allorf002782	gi|1174310490|ref|WP_081476687.1|	30.46	0	Brevibacillus laterosporus	Bacteria		1868	942	84	50	N/A	1	1	WP_081476687	1137	42	213	2053	2294	4026	808	1465
scaffold62_cluster4	ctg11_allorf002782	gi|372459548|emb|CCF12834.1|	30.46	0	Brevibacillus laterosporus GI-9	Bacteria		1868	942	82	50	N/A	1	1	CCF12834	1137	42	213	2053	2248	3980	808	1118154
scaffold62_cluster4	ctg11_allorf002782	gi|1325768059|ref|WP_101668348.1|	30.428	0	Brevibacillus laterosporus	Bacteria		1870	942	84	50	N/A	1	1	WP_101668348	1136	43	213	2053	2294	4027	807	1465
scaffold62_cluster4	ctg11_allorf002782	gi|640307882|ref|WP_024859839.1|	30.255	0	Ruminococcus flavefaciens	Bacteria		2036	1002	81	54	N/A	1	1	WP_024859839	1215	56	156	2145	2410	4286	803	1265
scaffold62_cluster4	ctg11_allorf002782	gi|1188451332|emb|CUU48842.1|	31.641	0	Clostridium beijerinckii	Bacteria		2048	1046	83	54	N/A	1	1	CUU48842	1171	67	199	2178	3562	5448	795	1520
scaffold62_cluster4	ctg11_allorf002782	gi|1099086361|ref|WP_071331310.1|	30.365	0	Staphylococcus sp. LCT-H4	Bacteria		1808	923	89	48	N/A	1	1	WP_071331310	1063	44	1320	3092	417	2063	771	1914308
scaffold62_cluster4	ctg11_allorf002782	gi|1311116212|ref|WP_101117616.1|	30.348	0	Staphylococcus succinus	Bacteria		1809	916	89	48	N/A	1	1	WP_101117616	1062	45	1320	3092	417	2063	770	61015
scaffold62_cluster4	ctg11_allorf002782	gi|920664670|ref|WP_053042477.1|	30.365	0	Staphylococcus succinus	Bacteria		1808	923	89	48	N/A	1	1	WP_053042477	1063	44	1320	3092	417	2063	770	61015
scaffold62_cluster4	ctg11_allorf002782	gi|1310920620|ref|WP_101050998.1|	30.221	0	Staphylococcus xylosus	Bacteria		1853	935	91	49	N/A	1	1	WP_101050998	1090	48	1278	3091	374	2062	764	1288
scaffold62_cluster4	ctg11_allorf002782	gi|745774011|ref|WP_039069220.1|	30.275	0	Staphylococcus xylosus	Bacteria		1853	933	91	49	N/A	1	1	WP_039069220	1089	48	1278	3091	374	2062	764	1288
scaffold62_cluster4	ctg11_allorf002782	gi|1071358964|ref|WP_069792966.1|	30.275	0	Staphylococcus xylosus	Bacteria		1853	934	91	49	N/A	1	1	WP_069792966	1089	48	1278	3091	374	2062	764	1288
scaffold62_cluster4	ctg11_allorf002782	gi|1271480552|ref|WP_099265737.1|	30.301	0	Staphylococcus xylosus	Bacteria		1858	933	91	49	N/A	1	1	WP_099265737	1082	48	1278	3091	374	2062	764	1288
scaffold62_cluster4	ctg11_allorf002782	gi|969905894|ref|WP_058626008.1|	30.301	0	Staphylococcus xylosus	Bacteria		1858	933	91	49	N/A	1	1	WP_058626008	1082	48	1278	3091	374	2062	764	1288
scaffold62_cluster4	ctg11_allorf002782	gi|1311060202|ref|WP_101094499.1|	30.167	0	Staphylococcus xylosus	Bacteria		1853	934	91	49	N/A	1	1	WP_101094499	1091	48	1278	3091	374	2062	763	1288
scaffold62_cluster4	ctg11_allorf002782	gi|1071363929|ref|WP_069796753.1|	30.005	0	Staphylococcus xylosus	Bacteria		1853	928	91	49	N/A	1	1	WP_069796753	1094	45	1278	3091	374	2062	763	1288
scaffold62_cluster4	ctg11_allorf002782	gi|918206862|ref|WP_052344181.1|	30.135	0	Staphylococcus xylosus	Bacteria		1855	933	91	49	N/A	1	1	WP_052344181	1089	49	1278	3091	374	2062	763	1288
scaffold62_cluster4	ctg11_allorf002782	gi|1311098442|ref|WP_101105241.1|	30.113	0	Staphylococcus xylosus	Bacteria		1853	928	91	49	N/A	1	1	WP_101105241	1092	47	1278	3091	374	2062	762	1288
scaffold62_cluster4	ctg11_allorf002782	gi|1071377605|ref|WP_069809838.1|	30.135	0	Staphylococcus xylosus	Bacteria		1855	933	91	49	N/A	1	1	WP_069809838	1089	49	1278	3091	374	2062	762	1288
scaffold62_cluster4	ctg11_allorf002782	gi|1073656789|ref|WP_070052189.1|	30.059	0	Staphylococcus xylosus	Bacteria		1853	930	91	49	N/A	1	1	WP_070052189	1093	47	1278	3091	374	2062	761	1288
scaffold62_cluster4	ctg11_allorf002782	gi|919115607|ref|WP_052671248.1|	30.113	0	Staphylococcus xylosus	Bacteria		1853	929	91	49	N/A	1	1	WP_052671248	1092	47	1278	3091	28	1716	760	1288
scaffold62_cluster4	ctg11_allorf002782	gi|1071360571|ref|WP_069794229.1|	30.081	0	Staphylococcus xylosus	Bacteria		1855	932	91	49	N/A	1	1	WP_069794229	1090	49	1278	3091	374	2062	759	1288
scaffold62_cluster4	ctg11_allorf002782	gi|1071362308|ref|WP_069795531.1|	30.059	0	Staphylococcus xylosus	Bacteria		1853	928	91	49	N/A	1	1	WP_069795531	1093	47	1278	3091	374	2062	757	1288
scaffold62_cluster4	ctg11_allorf002782	gi|1032346017|ref|WP_064199525.1|	32.373	1.46e-98	Brevibacillus brevis	Bacteria		729	377	81	19	N/A	1	1	WP_064199525	443	19	156	856	5540	6246	370	1393
scaffold62_cluster4	ctg11_allorf002782	gi|1214897094|ref|WP_088907505.1|	32.558	1.5e-98	Brevibacillus formosus	Bacteria		731	381	81	19	N/A	1	1	WP_088907505	439	19	156	856	5540	6246	370	54913
scaffold62_cluster4	ctg11_allorf002782	gi|850381162|ref|WP_048032942.1|	32.421	3.73e-98	Brevibacillus brevis	Bacteria		731	382	81	19	N/A	1	1	WP_048032942	440	20	156	856	5541	6247	369	1393
scaffold62_cluster4	ctg11_allorf002782	gi|1199613359|ref|WP_087347326.1|	32.558	6.12e-98	Brevibacillus brevis	Bacteria		731	378	81	19	N/A	1	1	WP_087347326	439	20	156	856	5540	6246	369	1393
scaffold62_cluster4	ctg11_allorf002782	gi|515111512|ref|WP_016740579.1|	32.373	1.14e-97	Bacillales;Bacillus sp. FJAT-27238	Bacteria		729	375	81	19	N/A	1	1	WP_016740579	443	19	156	856	5540	6246	368	1385;1679167
scaffold62_cluster4	ctg11_allorf002782	gi|372459548|emb|CCF12834.1|	32.357	2.01e-97	Brevibacillus laterosporus GI-9	Bacteria		649	362	82	17	N/A	1	1	CCF12834	412	14	201	844	3274	3900	367	1118154
scaffold62_cluster4	ctg11_allorf002782	gi|1057491078|ref|WP_068792334.1|	31.895	3.08e-97	Brevibacillus laterosporus	Bacteria		649	358	84	17	N/A	1	1	WP_068792334	416	13	201	844	3320	3947	366	1465
scaffold62_cluster4	ctg11_allorf002782	gi|1174310490|ref|WP_081476687.1|	32.357	2.54e-97	Brevibacillus laterosporus	Bacteria		649	362	84	17	N/A	1	1	WP_081476687	412	14	201	844	3320	3946	366	1465
scaffold62_cluster4	ctg11_allorf002782	gi|550158491|ref|WP_022584751.1|	31.895	2.45e-97	Brevibacillus laterosporus;Brevibacillus laterosporus PE36	Bacteria		649	358	84	17	N/A	1	1	WP_022584751	416	13	201	844	3320	3947	366	1465;1399144
scaffold62_cluster4	ctg11_allorf002782	gi|1028848216|ref|WP_064017179.1|	31.895	3.26e-97	Brevibacillus sp. SK.DU.10	Bacteria		649	361	82	17	N/A	1	1	WP_064017179	415	13	201	844	3320	3946	366	1247872
scaffold62_cluster4	ctg11_allorf002782	gi|947832948|ref|WP_056494195.1|	32.148	4.5e-97	Brevibacillus sp. Leaf182	Bacteria		731	381	81	19	N/A	1	1	WP_056494195	442	20	156	856	5541	6247	366	1736290
scaffold62_cluster4	ctg11_allorf002782	gi|917269407|ref|WP_051876119.1|	32.049	4.09e-97	Brevibacillus laterosporus;Brevibacillus laterosporus LMG 15441	Bacteria		649	357	84	17	N/A	1	1	WP_051876119	415	13	201	844	3321	3948	365	1465;1042163
scaffold62_cluster4	ctg11_allorf002782	gi|823315035|ref|WP_047069311.1|	31.543	5.65e-97	Brevibacillus formosus	Bacteria		726	376	81	19	N/A	1	1	WP_047069311	453	17	156	856	5540	6246	365	54913
scaffold62_cluster4	ctg11_allorf002782	gi|640307882|ref|WP_024859839.1|	31.549	6.68e-97	Ruminococcus flavefaciens	Bacteria		878	443	81	23	N/A	1	1	WP_024859839	536	27	174	1038	3480	4305	365	1265
scaffold62_cluster4	ctg11_allorf002782	gi|1188451331|emb|CUU48841.1|	34.694	1.01e-96	Clostridium beijerinckii	Bacteria		686	387	84	18	N/A	1	1	CUU48841	416	16	169	844	2457	3120	364	1520
scaffold62_cluster4	ctg11_allorf002782	gi|506371367|ref|WP_015891086.1|	32.285	1.04e-96	Brevibacillus brevis;Brevibacillus brevis NBRC 100599	Bacteria		731	375	81	19	N/A	1	1	WP_015891086	441	20	156	856	5540	6246	364	1393;358681
scaffold62_cluster4	ctg11_allorf002782	gi|515817719|ref|WP_017248472.1|	31.737	1.43e-96	Brevibacillus brevis;Brevibacillus brevis X23	Bacteria		731	378	83	19	N/A	1	1	WP_017248472	445	19	156	856	5540	6246	364	1393;1200792
scaffold62_cluster4	ctg11_allorf002782	gi|494995710|ref|WP_007721726.1|	32.011	5.86e-96	Brevibacillus sp. BC25	Bacteria		731	379	81	19	N/A	1	1	WP_007721726	443	20	156	856	5540	6246	362	1144308
scaffold62_cluster4	ctg11_allorf002782	gi|1071419666|ref|WP_069845047.1|	31.737	5.08e-96	Brevibacillus brevis	Bacteria		731	377	83	19	N/A	1	1	WP_069845047	445	19	156	856	5540	6246	362	1393
scaffold62_cluster4	ctg11_allorf002782	gi|1252982020|ref|WP_096885878.1|	31.741	1.1e-95	Brevibacillus laterosporus	Bacteria		649	360	84	17	N/A	1	1	WP_096885878	417	13	201	844	3320	3947	361	1465
scaffold62_cluster4	ctg11_allorf002782	gi|1188451332|emb|CUU48842.1|	30.929	1.29e-92	Clostridium beijerinckii	Bacteria		915	465	83	24	N/A	1	1	CUU48842	564	23	167	1052	4573	5448	351	1520
scaffold62_cluster4	ctg11_allorf002782	gi|1188451333|emb|CUU48843.1|	30.22	6.73e-89	Clostridium beijerinckii	Bacteria		910	473	80	24	N/A	1	1	CUU48843	538	28	167	1039	3523	4372	338	1520
scaffold62_cluster4	ctg11_allorf002782	gi|919115607|ref|WP_052671248.1|	31.358	5.22e-87	Staphylococcus xylosus	Bacteria		692	372	91	19	N/A	1	1	WP_052671248	430	12	2410	3094	28	681	332	1288
scaffold62_cluster4	ctg11_allorf002782	gi|1234065280|ref|WP_094700050.1|	34.472	1.08e-86	Brevibacillus laterosporus	Bacteria		615	340	82	16	N/A	1	1	WP_094700050	346	17	2487	3091	267	834	331	1465
scaffold62_cluster4	ctg11_allorf002782	gi|1172392245|ref|WP_080770411.1|	41.071	3.47e-57	Ruminococcus flavefaciens	Bacteria		336	192	80	9	N/A	1	1	WP_080770411	170	10	2752	3087	20	327	234	1265
scaffold62_cluster4	ctg11_allorf002782	gi|917057649|ref|WP_051664361.1|	38.983	2.63e-35	Staphylococcus xylosus	Bacteria		236	131	91	6	N/A	1	1	WP_051664361	123	5	2856	3091	1	215	161	1288
scaffold254_cluster14	ctg113_orf000000	gi|1028568901|gb|OAJ37205.1|	67.823	0	Batrachochytrium dendrobatidis JEL423	Eukaryota		519	424	96	82	N/A	1	1	OAJ37205	143	5	83	586	209	718	713	403673
scaffold254_cluster14	ctg113_orf000000	gi|528892840|gb|EPZ33184.1|	67.775	0	Rozella allomycis CSF55	Eukaryota		481	395	92	78	N/A	1	1	EPZ33184	134	2	82	562	189	648	704	988480
scaffold254_cluster14	ctg113_orf000000	gi|1234314987|gb|OZJ05244.1|	67.351	0	Bifiguratus adelaidae	Eukaryota		487	392	93	79	N/A	1	1	OZJ05244	139	2	82	568	1613	2079	677	1938954
scaffold254_cluster14	ctg113_orf000000	gi|758361741|emb|CEP15827.1|	65.631	0	Parasitella parasitica	Eukaryota		515	406	96	83	N/A	1	1	CEP15827	150	4	82	588	193	688	673	35722
scaffold254_cluster14	ctg113_orf000000	gi|758350127|dbj|GAN07675.1|	65.049	0	Mucor ambiguus	Eukaryota		515	406	96	83	N/A	1	1	GAN07675	153	4	82	588	193	688	673	91626
scaffold254_cluster14	ctg113_orf000000	gi|511008099|gb|EPB89370.1|	65.049	0	Mucor circinelloides f. circinelloides 1006PhL	Eukaryota		515	405	96	83	N/A	1	1	EPB89370	153	4	82	588	193	688	673	1220926
scaffold254_cluster14	ctg113_orf000000	gi|599421158|ref|XP_007416527.1|	69.51	0	Melampsora larici-populina 98AG31	Eukaryota		469	388	89	76	N/A	1	1	XP_007416527	117	3	82	544	191	639	673	747676
scaffold254_cluster14	ctg113_orf000000	gi|1178066765|gb|ORE21177.1|	68.024	0	Rhizopus microsporus	Eukaryota		491	393	92	79	N/A	1	1	ORE21177	132	3	82	567	193	663	672	58291
scaffold254_cluster14	ctg113_orf000000	gi|1026274460|gb|OAD07443.1|	64.854	0	Mucor circinelloides f. lusitanicus CBS 277.49	Eukaryota		515	405	96	83	N/A	1	1	OAD07443	154	4	82	588	190	685	671	747725
scaffold254_cluster14	ctg113_orf000000	gi|1271953876|emb|CZT21283.1|	68.387	0	Ramularia collo-cygni	Eukaryota		465	382	88	75	N/A	1	1	CZT21283	126	4	82	542	192	639	671	112498
scaffold254_cluster14	ctg113_orf000000	gi|1331192128|ref|XP_023469195.1|	68.024	0	Rhizopus microsporus var. microsporus;Rhizopus microsporus ATCC 52813	Eukaryota		491	393	92	79	N/A	1	1	XP_023469195	132	3	82	567	193	663	670	86635;1340429
scaffold254_cluster14	ctg113_orf000000	gi|727147112|emb|CEG70798.1|	68.024	0	Rhizopus microsporus	Eukaryota		491	393	92	79	N/A	1	1	CEG70798	132	3	82	567	193	663	669	58291
scaffold254_cluster14	ctg113_orf000000	gi|1331197350|ref|XP_023466979.1|	70.386	0	Rhizopus microsporus var. microsporus;Rhizopus microsporus ATCC 52813	Eukaryota		466	386	89	76	N/A	1	1	XP_023466979	117	4	82	546	198	643	669	86635;1340429
scaffold254_cluster14	ctg113_orf000000	gi|909142341|gb|KNE66924.1|	66.738	0	Allomyces macrogynus ATCC 38327	Eukaryota		469	379	89	76	N/A	1	1	KNE66924	149	3	83	546	190	656	669	578462
scaffold254_cluster14	ctg113_orf000000	gi|1227116608|ref|XP_021872700.1|	67.591	0	Kockovaella imperatae	Eukaryota		469	388	89	76	N/A	1	1	XP_021872700	124	4	82	544	188	634	668	4999
scaffold254_cluster14	ctg113_orf000000	gi|909613903|gb|KNF04110.1|	69.574	0	Puccinia striiformis f. sp. tritici PST-78	Eukaryota		470	383	89	76	N/A	1	1	KNF04110	116	3	82	545	190	638	668	1165861
scaffold254_cluster14	ctg113_orf000000	gi|909140743|gb|KNE65685.1|	64.198	0	Allomyces macrogynus ATCC 38327	Eukaryota		486	384	90	77	N/A	1	1	KNE65685	159	3	82	554	192	675	668	578462
scaffold254_cluster14	ctg113_orf000000	gi|727133151|emb|CEG83431.1|	71.058	0	Rhizopus microsporus	Eukaryota		463	382	89	76	N/A	1	1	CEG83431	114	2	82	544	193	635	668	58291
scaffold254_cluster14	ctg113_orf000000	gi|403166810|ref|XP_003326673.2|	69.362	0	Puccinia graminis f. sp. tritici CRL 75-36-700-3	Eukaryota		470	383	89	76	N/A	1	1	XP_003326673	117	2	82	545	190	638	668	418459
scaffold254_cluster14	ctg113_orf000000	gi|1034745561|gb|OAV99546.1|	69.787	0	Puccinia triticina 1-1 BBBD Race 1	Eukaryota		470	383	89	76	N/A	1	1	OAV99546	115	3	82	545	190	638	667	630390
scaffold254_cluster14	ctg113_orf000000	gi|1023223879|gb|KZT20724.1|	67.872	0	Neolentinus lepideus HHB14362 ss-1	Eukaryota		470	377	89	76	N/A	1	1	KZT20724	126	4	82	546	190	639	667	1314782
scaffold254_cluster14	ctg113_orf000000	gi|727144466|emb|CEG73151.1|	70.172	0	Rhizopus microsporus	Eukaryota		466	388	89	76	N/A	1	1	CEG73151	118	4	82	546	198	643	667	58291
scaffold254_cluster14	ctg113_orf000000	gi|1178062999|gb|ORE17482.1|	70.172	0	Rhizopus microsporus	Eukaryota		466	387	89	76	N/A	1	1	ORE17482	118	4	82	546	198	643	667	58291
scaffold254_cluster14	ctg113_orf000000	gi|909145216|gb|KNE68982.1|	66.311	0	Allomyces macrogynus ATCC 38327	Eukaryota		469	378	89	76	N/A	1	1	KNE68982	151	3	83	546	190	656	667	578462
scaffold254_cluster14	ctg113_orf000000	gi|729708670|emb|CEI94882.1|	70.172	0	Rhizopus microsporus	Eukaryota		466	388	89	76	N/A	1	1	CEI94882	118	4	82	546	551	996	667	58291
scaffold254_cluster14	ctg113_orf000000	gi|1023184660|ref|XP_016291369.1|	70.94	0	Pseudozyma brasiliensis GHG001	Eukaryota		468	382	88	75	N/A	1	1	XP_016291369	112	4	82	542	195	645	666	1365824
scaffold254_cluster14	ctg113_orf000000	gi|384494862|gb|EIE85353.1|	70.194	0	Rhizopus delemar RA 99-880	Eukaryota		463	383	89	76	N/A	1	1	EIE85353	117	2	82	544	193	634	666	246409
scaffold254_cluster14	ctg113_orf000000	gi|1183482274|gb|ORZ06067.1|	69.181	0	Absidia repens	Eukaryota		464	386	89	76	N/A	1	1	ORZ06067	124	2	82	545	199	643	666	90262
scaffold254_cluster14	ctg113_orf000000	gi|913833845|gb|KNZ44222.1|	69.149	0	Puccinia sorghi	Eukaryota		470	382	88	76	N/A	1	1	KNZ44222	118	2	82	545	216	664	666	27349
scaffold254_cluster14	ctg113_orf000000	gi|1183448940|gb|ORY73069.1|	69.231	0	Leucosporidiella creatinivora	Eukaryota		468	382	88	75	N/A	1	1	ORY73069	117	2	82	543	201	647	665	106004
scaffold254_cluster14	ctg113_orf000000	gi|858058530|emb|CDW96865.1|	69.872	0	Sporisorium scitamineum	Eukaryota		468	382	88	75	N/A	1	1	CDW96865	117	4	83	543	193	643	665	49012
scaffold254_cluster14	ctg113_orf000000	gi|763721419|gb|KJA18885.1|	69.658	0	Hypholoma sublateritium FD-334 SS-4	Eukaryota		468	381	89	76	N/A	1	1	KJA18885	126	3	82	544	190	646	665	945553
scaffold254_cluster14	ctg113_orf000000	gi|170093141|ref|XP_001877792.1|	70.172	0	Laccaria bicolor S238N-H82	Eukaryota		466	382	89	76	N/A	1	1	XP_001877792	120	4	82	544	190	639	665	486041
scaffold254_cluster14	ctg113_orf000000	gi|1216219749|emb|SCV74417.1|	69.017	0	Microbotryum intermedium	Eukaryota		468	382	88	75	N/A	1	1	SCV74417	118	2	82	543	209	655	664	269621
scaffold254_cluster14	ctg113_orf000000	gi|672817081|gb|KFH61988.1|	69.546	0	Mortierella verticillata NRRL 6337	Eukaryota		463	383	89	76	N/A	1	1	KFH61988	134	2	82	544	191	646	664	1069443
scaffold254_cluster14	ctg113_orf000000	gi|1028526056|gb|OAJ00037.1|	69.002	0	Tilletia indica;Tilletia walkeri	Eukaryota		471	382	89	76	N/A	1	1	OAJ00037	120	2	82	546	191	641	664	43049;117179
scaffold254_cluster14	ctg113_orf000000	gi|827749587|gb|KLO04732.1|	68.936	0	Schizopora paradoxa	Eukaryota		470	385	89	76	N/A	1	1	KLO04732	127	3	82	545	195	651	664	27342
scaffold254_cluster14	ctg113_orf000000	gi|914966847|ref|XP_013239814.1|	69.872	0	Tilletiaria anomala UBC 951	Eukaryota		468	389	88	75	N/A	1	1	XP_013239814	126	3	82	543	193	651	664	1037660
scaffold254_cluster14	ctg113_orf000000	gi|634353009|gb|KDE08098.1|	69.017	0	Microbotryum violaceum p1A1 Lamole	Eukaryota		468	381	88	75	N/A	1	1	KDE08098	118	2	82	543	203	649	664	683840
scaffold254_cluster14	ctg113_orf000000	gi|1321544762|gb|PLW29557.1|	69.149	0	Puccinia coronata var. avenae f. sp. avenae	Eukaryota		470	383	89	76	N/A	1	1	PLW29557	118	3	82	545	188	636	664	200324
scaffold254_cluster14	ctg113_orf000000	gi|673525504|emb|CDI51946.1|	69.851	0	Melanopsichium pennsylvanicum 4	Eukaryota		471	385	89	76	N/A	1	1	CDI51946	118	4	82	545	195	648	664	1398559
scaffold254_cluster14	ctg113_orf000000	gi|1098864734|emb|SAM76392.1|	70.362	0	Ustilago bromivora	Eukaryota		469	385	88	75	N/A	1	1	SAM76392	115	4	82	543	194	645	663	307758
scaffold254_cluster14	ctg113_orf000000	gi|1000776398|gb|KXN67762.1|	69.978	0	Conidiobolus coronatus NRRL 28638	Eukaryota		463	383	89	76	N/A	1	1	KXN67762	118	1	82	544	197	638	663	796925
scaffold254_cluster14	ctg113_orf000000	gi|955498514|ref|XP_014658763.1|	70.664	0	Pseudozyma antarctica	Eukaryota		467	384	88	75	N/A	1	1	XP_014658763	113	4	82	541	195	644	663	84753
scaffold254_cluster14	ctg113_orf000000	gi|953454315|ref|XP_014570710.1|	68.856	0	Mixia osmundae IAM 14324	Eukaryota		472	381	89	76	N/A	1	1	XP_014570710	119	5	82	547	188	637	663	764103
scaffold254_cluster14	ctg113_orf000000	gi|758973865|ref|XP_011386989.1|	70.362	0	Ustilago maydis 521	Eukaryota		469	384	88	75	N/A	1	1	XP_011386989	115	4	82	543	192	643	663	237631
scaffold254_cluster14	ctg113_orf000000	gi|358059734|dbj|GAA94503.1|	69.002	0	Mixia osmundae IAM 14324	Eukaryota		471	381	89	76	N/A	1	1	GAA94503	118	5	83	547	228	676	663	764103
scaffold254_cluster14	ctg113_orf000000	gi|1321521833|gb|PLW08680.1|	69.149	0	Puccinia coronata var. avenae f. sp. avenae	Eukaryota		470	383	89	76	N/A	1	1	PLW08680	118	3	82	545	210	658	663	200324
scaffold254_cluster14	ctg113_orf000000	gi|1183364475|gb|ORX91077.1|	69.048	0	Basidiobolus meristosporus CBS 931.73	Eukaryota		462	381	89	75	N/A	1	1	ORX91077	121	2	82	543	189	628	663	1314790
scaffold254_cluster14	ctg113_orf000000	gi|750952038|gb|KIK09903.1|	70.213	0	Laccaria amethystina LaAM-08-1	Eukaryota		470	383	89	76	N/A	1	1	KIK09903	119	5	82	544	190	645	663	1095629
scaffold254_cluster14	ctg113_orf000000	gi|443895416|dbj|GAC72762.1|	70.664	0	Pseudozyma antarctica T-34;Pseudozyma aphidis DSM 70725	Eukaryota		467	384	88	75	N/A	1	1	GAC72762	113	4	82	541	195	644	663	1151754;1391700
scaffold254_cluster14	ctg113_orf000000	gi|384499976|gb|EIE90467.1|	69.099	0	Rhizopus delemar RA 99-880	Eukaryota		466	384	89	76	N/A	1	1	EIE90467	121	3	82	546	203	646	662	246409
scaffold254_cluster14	ctg113_orf000000	gi|388851569|emb|CCF54759.1|	70.149	0	Ustilago hordei	Eukaryota		469	385	88	75	N/A	1	1	CCF54759	116	4	82	543	194	645	662	120017
scaffold254_cluster14	ctg113_orf000000	gi|758362339|emb|CEP15232.1|	69.978	0	Parasitella parasitica	Eukaryota		463	382	89	76	N/A	1	1	CEP15232	120	2	82	544	216	659	661	35722
scaffold254_cluster14	ctg113_orf000000	gi|648152323|gb|KDR66177.1|	69.723	0	Galerina marginata CBS 339.88	Eukaryota		469	383	89	76	N/A	1	1	KDR66177	125	4	82	544	190	647	661	685588
scaffold254_cluster14	ctg113_orf000000	gi|808371408|ref|XP_012190857.1|	70.149	0	Pseudozyma hubeiensis SY62	Eukaryota		469	384	88	75	N/A	1	1	XP_012190857	116	4	82	543	192	643	661	1305764
scaffold254_cluster14	ctg113_orf000000	gi|1227132631|ref|XP_021884395.1|	68	0	Lobosporangium transversale	Eukaryota		475	384	91	77	N/A	1	1	XP_021884395	145	1	82	556	189	656	661	64571
scaffold254_cluster14	ctg113_orf000000	gi|343426902|emb|CBQ70430.1|	69.936	0	Sporisorium reilianum SRZ2	Eukaryota		469	384	88	75	N/A	1	1	CBQ70430	117	4	82	543	192	643	661	999809
scaffold254_cluster14	ctg113_orf000000	gi|936529966|emb|CDO51773.1|	68.884	0	Galactomyces candidum	Eukaryota		466	386	88	75	N/A	1	1	CDO51773	123	3	82	542	187	635	660	1173061
scaffold254_cluster14	ctg113_orf000000	gi|1069950886|ref|XP_018292306.1|	68.277	0	Phycomyces blakesleeanus NRRL 1555(-)	Eukaryota		476	383	90	77	N/A	1	1	XP_018292306	126	3	82	554	191	644	660	763407
scaffold254_cluster14	ctg113_orf000000	gi|1069964282|ref|XP_018285756.1|	68.05	0	Phycomyces blakesleeanus NRRL 1555(-)	Eukaryota		482	385	91	77	N/A	1	1	XP_018285756	126	2	82	556	225	685	660	763407
scaffold254_cluster14	ctg113_orf000000	gi|1091993624|ref|XP_018733806.1|	67.728	0	Sugiyamaella lignohabitans	Eukaryota		471	386	89	76	N/A	1	1	XP_018733806	129	3	82	547	187	639	660	796027
scaffold254_cluster14	ctg113_orf000000	gi|630358427|ref|XP_007868488.1|	67.66	0	Gloeophyllum trabeum ATCC 11539	Eukaryota		470	373	89	76	N/A	1	1	XP_007868488	127	4	82	546	191	640	660	670483
scaffold254_cluster14	ctg113_orf000000	gi|169847251|ref|XP_001830337.1|	67.413	0	Coprinopsis cinerea okayama7#130	Eukaryota		491	391	92	79	N/A	1	1	XP_001830337	141	4	82	565	190	668	660	240176
scaffold254_cluster14	ctg113_orf000000	gi|751687471|gb|KIM37476.1|	64.839	0	Hebeloma cylindrosporum h7	Eukaryota		529	399	98	85	N/A	1	1	KIM37476	145	8	82	601	190	686	660	686832
scaffold254_cluster14	ctg113_orf000000	gi|672818948|gb|KFH63848.1|	67.158	0	Mortierella verticillata NRRL 6337	Eukaryota		475	383	91	77	N/A	1	1	KFH63848	138	1	82	556	191	647	659	1069443
scaffold254_cluster14	ctg113_orf000000	gi|1124108077|gb|OKY60311.1|	69.936	0	Phlebia centrifuga	Eukaryota		469	375	89	76	N/A	1	1	OKY60311	119	3	83	546	193	644	659	98765
scaffold254_cluster14	ctg113_orf000000	gi|1043295855|gb|OBZ81590.1|	68.898	0	Choanephora infundibulifera f. cucurbitarum	Eukaryota		463	379	89	76	N/A	1	1	OBZ81590	125	2	82	544	197	640	659	101091
scaffold254_cluster14	ctg113_orf000000	gi|1183493632|gb|ORZ17302.1|	68.277	0	Absidia repens	Eukaryota		476	388	90	77	N/A	1	1	ORZ17302	128	2	82	554	193	648	659	90262
scaffold254_cluster14	ctg113_orf000000	gi|1044613259|gb|OCB87819.1|	69.936	0	Inonotus baumii	Eukaryota		469	383	89	76	N/A	1	1	OCB87819	114	4	82	544	191	638	659	108892
scaffold254_cluster14	ctg113_orf000000	gi|1028555616|gb|OAJ25582.1|	68.365	0	Tilletia caries;Tilletia controversa	Eukaryota		471	381	89	76	N/A	1	1	OAJ25582	123	2	82	546	191	641	659	13290;13291
scaffold254_cluster14	ctg113_orf000000	gi|582955135|gb|EWC43395.1|	69.892	0	Drechslerella stenobrocha 248	Eukaryota		465	388	88	75	N/A	1	1	EWC43395	118	4	82	542	191	637	659	1043628
scaffold254_cluster14	ctg113_orf000000	gi|1065000287|gb|ODV89155.1|	65.88	0	Tortispora caseinolytica NRRL Y-17796	Eukaryota		466	380	88	75	N/A	1	1	ODV89155	134	3	82	542	189	634	658	767744
scaffold254_cluster14	ctg113_orf000000	gi|1021056267|emb|SAM07943.1|	68.319	0	Absidia glauca	Eukaryota		464	380	89	76	N/A	1	1	SAM07943	129	1	82	545	199	644	658	4829
scaffold254_cluster14	ctg113_orf000000	gi|630960604|ref|XP_007876710.1|	69.639	0	Pseudozyma flocculosa PF-1	Eukaryota		471	381	89	76	N/A	1	1	XP_007876710	121	4	82	546	190	644	658	1277687
scaffold254_cluster14	ctg113_orf000000	gi|1063248411|gb|ODQ70914.1|	69.872	0	Lipomyces starkeyi NRRL Y-11557	Eukaryota		468	382	88	75	N/A	1	1	ODQ70914	116	4	82	542	188	637	657	675824
scaffold254_cluster14	ctg113_orf000000	gi|1021055901|emb|SAM08661.1|	69.697	0	Absidia glauca	Eukaryota		462	383	88	75	N/A	1	1	SAM08661	120	1	82	543	193	634	657	4829
scaffold254_cluster14	ctg113_orf000000	gi|595781754|ref|XP_007269420.1|	68.87	0	Fomitiporia mediterranea MF3/22	Eukaryota		469	386	89	76	N/A	1	1	XP_007269420	119	4	82	544	192	639	657	694068
scaffold254_cluster14	ctg113_orf000000	gi|646301575|gb|KDQ22726.1|	69.263	0	Pleurotus ostreatus PC15	Eukaryota		475	379	89	76	N/A	1	1	KDQ22726	114	5	82	544	191	645	657	1137138
scaffold254_cluster14	ctg113_orf000000	gi|1183474832|gb|ORY98689.1|	68.376	0	Syncephalastrum racemosum	Eukaryota		468	381	90	76	N/A	1	1	ORY98689	131	1	82	549	199	649	656	13706
scaffold254_cluster14	ctg113_orf000000	gi|1003334462|emb|CDU24579.1|	69.723	0	Sporisorium scitamineum	Eukaryota		469	382	88	75	N/A	1	1	CDU24579	118	4	82	543	192	643	656	49012
scaffold254_cluster14	ctg113_orf000000	gi|749867290|gb|KIJ37583.1|	70.149	0	Sphaerobolus stellatus SS14	Eukaryota		469	381	89	76	N/A	1	1	KIJ37583	111	3	82	544	193	638	656	990650
scaffold254_cluster14	ctg113_orf000000	gi|1183454082|gb|ORY78154.1|	68.59	0	Protomyces lactucaedebilis	Eukaryota		468	381	89	75	N/A	1	1	ORY78154	129	3	83	544	192	647	656	56484
scaffold254_cluster14	ctg113_orf000000	gi|751174007|gb|KIL60025.1|	69.247	0	Amanita muscaria Koide BX008	Eukaryota		465	384	89	75	N/A	1	1	KIL60025	122	5	83	544	191	637	656	946122
scaffold254_cluster14	ctg113_orf000000	gi|1023197667|gb|KZS95224.1|	69.362	0	Sistotremastrum suecicum HHB10207 ss-3;Sistotremastrum niveocremeum HHB9708	Eukaryota		470	382	89	76	N/A	1	1	KZS95224	113	5	82	544	192	637	655	1314776;1314777
scaffold254_cluster14	ctg113_orf000000	gi|1022860649|ref|XP_016270892.1|	69.231	0	Rhodosporidium toruloides;Rhodosporidium toruloides NP11	Eukaryota		468	377	89	75	N/A	1	1	XP_016270892	117	2	82	543	206	652	655	5286;1130832
scaffold254_cluster14	ctg113_orf000000	gi|1032644120|gb|OAQ25452.1|	66.947	0	Mortierella elongata AG-77	Eukaryota		475	381	91	77	N/A	1	1	OAQ25452	142	2	82	556	194	653	655	1314771
scaffold254_cluster14	ctg113_orf000000	gi|449544841|gb|EMD35813.1|	68.936	0	Ceriporiopsis subvermispora B	Eukaryota		470	375	89	76	N/A	1	1	EMD35813	122	4	82	546	190	640	654	914234
scaffold254_cluster14	ctg113_orf000000	gi|1043285616|gb|OBZ72848.1|	68.298	0	Grifola frondosa	Eukaryota		470	378	89	76	N/A	1	1	OBZ72848	124	4	82	546	169	618	654	5627
scaffold254_cluster14	ctg113_orf000000	gi|748486929|ref|XP_011118638.1|	70.108	0	Arthrobotrys oligospora ATCC 24927	Eukaryota		465	386	88	75	N/A	1	1	XP_011118638	117	4	82	542	190	636	654	756982
scaffold254_cluster14	ctg113_orf000000	gi|729708670|emb|CEI94882.1|	74.138	0	Rhizopus microsporus	Eukaryota		348	302	89	57	N/A	1	1	CEI94882	89	1	82	428	198	545	563	58291
scaffold254_cluster14	ctg113_orf000000	gi|384499976|gb|EIE90467.1|	63.855	1.96e-25	Rhizopus delemar RA 99-880	Eukaryota		83	69	89	14	N/A	1	1	EIE90467	30	0	1	83	15	97	122	246409
scaffold254_cluster14	ctg113_orf000000	gi|630960604|ref|XP_007876710.1|	68.293	6.89e-25	Pseudozyma flocculosa PF-1	Eukaryota		82	65	89	13	N/A	1	1	XP_007876710	26	0	2	83	17	98	120	1277687
scaffold254_cluster14	ctg113_orf000000	gi|729708670|emb|CEI94882.1|	60.241	4.06e-24	Rhizopus microsporus	Eukaryota		83	69	89	14	N/A	1	1	CEI94882	33	0	1	83	15	97	119	58291
scaffold254_cluster14	ctg113_orf000000	gi|1183482274|gb|ORZ06067.1|	61.446	1.67e-24	Absidia repens	Eukaryota		83	69	89	14	N/A	1	1	ORZ06067	32	0	1	83	15	97	119	90262
scaffold254_cluster14	ctg113_orf000000	gi|1321544762|gb|PLW29557.1|	61.446	3.1e-24	Puccinia coronata var. avenae f. sp. avenae	Eukaryota		83	68	89	14	N/A	1	1	PLW29557	32	0	1	83	14	96	119	200324
scaffold254_cluster14	ctg113_orf000000	gi|727144466|emb|CEG73151.1|	60.241	3.5e-24	Rhizopus microsporus	Eukaryota		83	69	89	14	N/A	1	1	CEG73151	33	0	1	83	15	97	118	58291
scaffold254_cluster14	ctg113_orf000000	gi|858058530|emb|CDW96865.1|	65.854	7.45e-24	Sporisorium scitamineum	Eukaryota		82	66	88	13	N/A	1	1	CDW96865	28	0	2	83	19	100	118	49012
scaffold254_cluster14	ctg113_orf000000	gi|1321521833|gb|PLW08680.1|	61.446	3.84e-24	Puccinia coronata var. avenae f. sp. avenae	Eukaryota		83	68	89	14	N/A	1	1	PLW08680	32	0	1	83	36	118	118	200324
scaffold254_cluster14	ctg113_orf000000	gi|1069964282|ref|XP_018285756.1|	62.651	3.49e-24	Phycomyces blakesleeanus NRRL 1555(-)	Eukaryota		83	67	91	14	N/A	1	1	XP_018285756	31	0	1	83	14	96	118	763407
scaffold254_cluster14	ctg113_orf000000	gi|1234314987|gb|OZJ05244.1|	63.855	1.81e-23	Bifiguratus adelaidae	Eukaryota		83	66	93	14	N/A	1	1	OZJ05244	30	0	1	83	1436	1518	117	1938954
scaffold254_cluster14	ctg113_orf000000	gi|599421158|ref|XP_007416527.1|	60.241	1.26e-23	Melampsora larici-populina 98AG31	Eukaryota		83	68	89	14	N/A	1	1	XP_007416527	33	0	1	83	17	99	117	747676
scaffold254_cluster14	ctg113_orf000000	gi|909613903|gb|KNF04110.1|	60.241	1.01e-23	Puccinia striiformis f. sp. tritici PST-78	Eukaryota		83	68	89	14	N/A	1	1	KNF04110	33	0	1	83	16	98	117	1165861
scaffold254_cluster14	ctg113_orf000000	gi|1034745561|gb|OAV99546.1|	60.241	9.61e-24	Puccinia triticina 1-1 BBBD Race 1	Eukaryota		83	68	89	14	N/A	1	1	OAV99546	33	0	1	83	16	98	117	630390
scaffold254_cluster14	ctg113_orf000000	gi|1178062999|gb|ORE17482.1|	59.036	9.5e-24	Rhizopus microsporus	Eukaryota		83	69	89	14	N/A	1	1	ORE17482	34	0	1	83	15	97	117	58291
scaffold254_cluster14	ctg113_orf000000	gi|955498514|ref|XP_014658763.1|	67.073	8.11e-24	Pseudozyma antarctica	Eukaryota		82	66	88	13	N/A	1	1	XP_014658763	27	0	2	83	22	103	117	84753
scaffold254_cluster14	ctg113_orf000000	gi|443895416|dbj|GAC72762.1|	67.073	8.18e-24	Pseudozyma antarctica T-34;Pseudozyma aphidis DSM 70725	Eukaryota		82	66	88	13	N/A	1	1	GAC72762	27	0	2	83	22	103	117	1151754;1391700
scaffold254_cluster14	ctg113_orf000000	gi|388851569|emb|CCF54759.1|	67.073	1.2e-23	Ustilago hordei	Eukaryota		82	66	88	13	N/A	1	1	CCF54759	27	0	2	83	21	102	117	120017
scaffold254_cluster14	ctg113_orf000000	gi|758362339|emb|CEP15232.1|	61.446	7.76e-24	Parasitella parasitica	Eukaryota		83	67	89	14	N/A	1	1	CEP15232	32	0	1	83	15	97	117	35722
scaffold254_cluster14	ctg113_orf000000	gi|672818948|gb|KFH63848.1|	63.855	1.04e-23	Mortierella verticillata NRRL 6337	Eukaryota		83	66	91	14	N/A	1	1	KFH63848	30	0	1	83	17	99	117	1069443
scaffold254_cluster14	ctg113_orf000000	gi|403166810|ref|XP_003326673.2|	60.241	2.19e-23	Puccinia graminis f. sp. tritici CRL 75-36-700-3	Eukaryota		83	67	89	14	N/A	1	1	XP_003326673	33	0	1	83	16	98	116	418459
scaffold254_cluster14	ctg113_orf000000	gi|672817081|gb|KFH61988.1|	62.651	1.81e-23	Mortierella verticillata NRRL 6337	Eukaryota		83	67	89	14	N/A	1	1	KFH61988	31	0	1	83	17	99	116	1069443
scaffold254_cluster14	ctg113_orf000000	gi|953454315|ref|XP_014570710.1|	61.446	2.33e-23	Mixia osmundae IAM 14324	Eukaryota		83	65	89	14	N/A	1	1	XP_014570710	32	0	1	83	14	96	116	764103
scaffold254_cluster14	ctg113_orf000000	gi|358059734|dbj|GAA94503.1|	61.446	2.61e-23	Mixia osmundae IAM 14324	Eukaryota		83	65	89	14	N/A	1	1	GAA94503	32	0	1	83	53	135	116	764103
scaffold254_cluster14	ctg113_orf000000	gi|1227132631|ref|XP_021884395.1|	62.651	1.74e-23	Lobosporangium transversale	Eukaryota		83	67	91	14	N/A	1	1	XP_021884395	31	0	1	83	15	97	116	64571
scaffold254_cluster14	ctg113_orf000000	gi|343426902|emb|CBQ70430.1|	65.854	1.73e-23	Sporisorium reilianum SRZ2	Eukaryota		82	66	88	13	N/A	1	1	CBQ70430	28	0	2	83	19	100	116	999809
scaffold254_cluster14	ctg113_orf000000	gi|1003334462|emb|CDU24579.1|	65.854	1.68e-23	Sporisorium scitamineum	Eukaryota		82	66	88	13	N/A	1	1	CDU24579	28	0	2	83	19	100	116	49012
scaffold254_cluster14	ctg113_orf000000	gi|1023197667|gb|KZS95224.1|	64.634	2.29e-23	Sistotremastrum suecicum HHB10207 ss-3;Sistotremastrum niveocremeum HHB9708	Eukaryota		82	63	89	13	N/A	1	1	KZS95224	29	0	2	83	19	100	116	1314776;1314777
scaffold254_cluster14	ctg113_orf000000	gi|1032644120|gb|OAQ25452.1|	62.651	1.73e-23	Mortierella elongata AG-77	Eukaryota		83	66	91	14	N/A	1	1	OAQ25452	31	0	1	83	20	102	116	1314771
scaffold254_cluster14	ctg113_orf000000	gi|449544841|gb|EMD35813.1|	64.634	2.23e-23	Ceriporiopsis subvermispora B	Eukaryota		82	63	89	13	N/A	1	1	EMD35813	29	0	2	83	17	98	116	914234
scaffold254_cluster14	ctg113_orf000000	gi|758350127|dbj|GAN07675.1|	61.446	2.31e-23	Mucor ambiguus	Eukaryota		83	66	96	14	N/A	1	1	GAN07675	32	0	1	83	16	98	115	91626
scaffold254_cluster14	ctg113_orf000000	gi|511008099|gb|EPB89370.1|	61.446	2.37e-23	Mucor circinelloides f. circinelloides 1006PhL	Eukaryota		83	66	96	14	N/A	1	1	EPB89370	32	0	1	83	16	98	115	1220926
scaffold254_cluster14	ctg113_orf000000	gi|1331197350|ref|XP_023466979.1|	57.831	4.28e-23	Rhizopus microsporus var. microsporus;Rhizopus microsporus ATCC 52813	Eukaryota		83	68	89	14	N/A	1	1	XP_023466979	35	0	1	83	15	97	115	86635;1340429
scaffold254_cluster14	ctg113_orf000000	gi|913833845|gb|KNZ44222.1|	64	5.22e-23	Puccinia sorghi	Eukaryota		75	63	88	12	N/A	1	1	KNZ44222	27	0	9	83	50	124	115	27349
scaffold254_cluster14	ctg113_orf000000	gi|1028526056|gb|OAJ00037.1|	65.854	3.17e-23	Tilletia indica;Tilletia walkeri	Eukaryota		82	65	89	13	N/A	1	1	OAJ00037	28	0	2	83	18	99	115	43049;117179
scaffold254_cluster14	ctg113_orf000000	gi|673525504|emb|CDI51946.1|	64.634	4.41e-23	Melanopsichium pennsylvanicum 4	Eukaryota		82	66	89	13	N/A	1	1	CDI51946	29	0	2	83	22	103	115	1398559
scaffold254_cluster14	ctg113_orf000000	gi|758973865|ref|XP_011386989.1|	65.854	2.88e-23	Ustilago maydis 521	Eukaryota		82	66	88	13	N/A	1	1	XP_011386989	28	0	2	83	19	100	115	237631
scaffold254_cluster14	ctg113_orf000000	gi|648152323|gb|KDR66177.1|	65.854	4.93e-23	Galerina marginata CBS 339.88	Eukaryota		82	62	89	13	N/A	1	1	KDR66177	28	0	2	83	17	98	115	685588
scaffold254_cluster14	ctg113_orf000000	gi|1044613259|gb|OCB87819.1|	64.634	3.23e-23	Inonotus baumii	Eukaryota		82	64	89	13	N/A	1	1	OCB87819	29	0	2	83	18	99	115	108892
scaffold254_cluster14	ctg113_orf000000	gi|595781754|ref|XP_007269420.1|	64.634	5.68e-23	Fomitiporia mediterranea MF3/22	Eukaryota		82	63	89	13	N/A	1	1	XP_007269420	29	0	2	83	19	100	115	694068
scaffold254_cluster14	ctg113_orf000000	gi|1043285616|gb|OBZ72848.1|	66.667	4.15e-23	Grifola frondosa	Eukaryota		78	62	89	13	N/A	1	1	OBZ72848	26	0	2	79	17	94	115	5627
scaffold254_cluster14	ctg113_orf000000	gi|1026274460|gb|OAD07443.1|	60.241	1.07e-22	Mucor circinelloides f. lusitanicus CBS 277.49	Eukaryota		83	65	96	14	N/A	1	1	OAD07443	33	0	1	83	16	98	114	747725
scaffold254_cluster14	ctg113_orf000000	gi|1023184660|ref|XP_016291369.1|	64.634	6.25e-23	Pseudozyma brasiliensis GHG001	Eukaryota		82	66	88	13	N/A	1	1	XP_016291369	29	0	2	83	22	103	114	1365824
scaffold254_cluster14	ctg113_orf000000	gi|1098864734|emb|SAM76392.1|	65.854	1.07e-22	Ustilago bromivora	Eukaryota		82	65	88	13	N/A	1	1	SAM76392	28	0	2	83	21	102	114	307758
scaffold254_cluster14	ctg113_orf000000	gi|808371408|ref|XP_012190857.1|	64.634	7.02e-23	Pseudozyma hubeiensis SY62	Eukaryota		82	66	88	13	N/A	1	1	XP_012190857	29	0	2	83	19	100	114	1305764
scaffold254_cluster14	ctg113_orf000000	gi|1069950886|ref|XP_018292306.1|	59.036	9.35e-23	Phycomyces blakesleeanus NRRL 1555(-)	Eukaryota		83	66	90	14	N/A	1	1	XP_018292306	34	0	1	83	14	96	114	763407
scaffold254_cluster14	ctg113_orf000000	gi|751687471|gb|KIM37476.1|	64.634	6.86e-23	Hebeloma cylindrosporum h7	Eukaryota		82	63	98	13	N/A	1	1	KIM37476	29	0	2	83	17	98	114	686832
scaffold254_cluster14	ctg113_orf000000	gi|1021056267|emb|SAM07943.1|	59.036	7.49e-23	Absidia glauca	Eukaryota		83	66	89	14	N/A	1	1	SAM07943	34	0	1	83	15	97	114	4829
scaffold254_cluster14	ctg113_orf000000	gi|758361741|emb|CEP15827.1|	59.036	1.67e-22	Parasitella parasitica	Eukaryota		83	66	96	14	N/A	1	1	CEP15827	34	0	1	83	16	98	113	35722
scaffold254_cluster14	ctg113_orf000000	gi|750952038|gb|KIK09903.1|	65.854	1.89e-22	Laccaria amethystina LaAM-08-1	Eukaryota		82	61	89	13	N/A	1	1	KIK09903	28	0	2	83	17	98	113	1095629
scaffold254_cluster14	ctg113_orf000000	gi|169847251|ref|XP_001830337.1|	62.195	1.78e-22	Coprinopsis cinerea okayama7#130	Eukaryota		82	63	92	13	N/A	1	1	XP_001830337	31	0	2	83	17	98	113	240176
scaffold254_cluster14	ctg113_orf000000	gi|1124108077|gb|OKY60311.1|	60.976	1.4e-22	Phlebia centrifuga	Eukaryota		82	64	89	13	N/A	1	1	OKY60311	32	0	2	83	19	100	113	98765
scaffold254_cluster14	ctg113_orf000000	gi|1043295855|gb|OBZ81590.1|	60.241	2.19e-22	Choanephora infundibulifera f. cucurbitarum	Eukaryota		83	65	89	14	N/A	1	1	OBZ81590	33	0	1	83	15	97	113	101091
scaffold254_cluster14	ctg113_orf000000	gi|170093141|ref|XP_001877792.1|	65.854	2.55e-22	Laccaria bicolor S238N-H82	Eukaryota		82	61	89	13	N/A	1	1	XP_001877792	28	0	2	83	17	98	112	486041
scaffold254_cluster14	ctg113_orf000000	gi|827749587|gb|KLO04732.1|	63.415	2.8e-22	Schizopora paradoxa	Eukaryota		82	63	89	13	N/A	1	1	KLO04732	30	0	2	83	22	103	112	27342
scaffold254_cluster14	ctg113_orf000000	gi|914966847|ref|XP_013239814.1|	63.415	3.92e-22	Tilletiaria anomala UBC 951	Eukaryota		82	63	88	13	N/A	1	1	XP_013239814	30	0	2	83	20	101	112	1037660
scaffold254_cluster14	ctg113_orf000000	gi|630358427|ref|XP_007868488.1|	62.195	2.93e-22	Gloeophyllum trabeum ATCC 11539	Eukaryota		82	63	89	13	N/A	1	1	XP_007868488	31	0	2	83	18	99	112	670483
scaffold254_cluster14	ctg113_orf000000	gi|751174007|gb|KIL60025.1|	62.195	2.82e-22	Amanita muscaria Koide BX008	Eukaryota		82	64	89	13	N/A	1	1	KIL60025	31	0	2	83	17	98	112	946122
scaffold254_cluster14	ctg113_orf000000	gi|1149597705|gb|OON05518.1|	55.319	8.24e-22	Batrachochytrium salamandrivorans	Eukaryota		94	68	96	15	N/A	1	1	OON05518	37	1	1	94	20	108	111	1357716
scaffold254_cluster14	ctg113_orf000000	gi|1028568901|gb|OAJ37205.1|	56.627	6.05e-22	Batrachochytrium dendrobatidis JEL423	Eukaryota		83	67	96	14	N/A	1	1	OAJ37205	36	0	1	83	15	97	111	403673
scaffold254_cluster14	ctg113_orf000000	gi|763721419|gb|KJA18885.1|	62.195	6.49e-22	Hypholoma sublateritium FD-334 SS-4	Eukaryota		82	61	89	13	N/A	1	1	KJA18885	31	0	2	83	17	98	111	945553
scaffold254_cluster14	ctg113_orf000000	gi|646301575|gb|KDQ22726.1|	62.195	7.22e-22	Pleurotus ostreatus PC15	Eukaryota		82	61	89	13	N/A	1	1	KDQ22726	31	0	2	83	18	99	111	1137138
scaffold254_cluster14	ctg113_orf000000	gi|749867290|gb|KIJ37583.1|	63.415	5.9e-22	Sphaerobolus stellatus SS14	Eukaryota		82	61	89	13	N/A	1	1	KIJ37583	30	0	2	83	20	101	111	990650
scaffold254_cluster14	ctg113_orf000000	gi|1023223879|gb|KZT20724.1|	60.976	1.13e-21	Neolentinus lepideus HHB14362 ss-1	Eukaryota		82	61	89	13	N/A	1	1	KZT20724	32	0	2	83	17	98	110	1314782
scaffold254_cluster14	ctg113_orf000000	gi|1028555616|gb|OAJ25582.1|	63.415	1.45e-21	Tilletia caries;Tilletia controversa	Eukaryota		82	62	89	13	N/A	1	1	OAJ25582	30	0	2	83	18	99	110	13290;13291
scaffold254_cluster14	ctg113_orf000000	gi|384494862|gb|EIE85353.1|	57.831	2.18e-21	Rhizopus delemar RA 99-880	Eukaryota		83	64	89	14	N/A	1	1	EIE85353	35	0	1	83	16	98	109	246409
scaffold254_cluster14	ctg113_orf000000	gi|1065000287|gb|ODV89155.1|	56.627	4.11e-21	Tortispora caseinolytica NRRL Y-17796	Eukaryota		83	66	88	14	N/A	1	1	ODV89155	36	0	1	83	15	97	108	767744
scaffold254_cluster14	ctg113_orf000000	gi|528892840|gb|EPZ33184.1|	61.176	1.59e-20	Rozella allomycis CSF55	Eukaryota		85	67	92	14	N/A	1	1	EPZ33184	31	1	1	83	13	97	107	988480
scaffold254_cluster14	ctg113_orf000000	gi|1227116608|ref|XP_021872700.1|	62.651	1.14e-20	Kockovaella imperatae	Eukaryota		83	60	89	13	N/A	1	1	XP_021872700	30	1	2	83	14	96	107	4999
scaffold254_cluster14	ctg113_orf000000	gi|1183364475|gb|ORX91077.1|	57.831	1.55e-20	Basidiobolus meristosporus CBS 931.73	Eukaryota		83	64	89	14	N/A	1	1	ORX91077	35	0	1	83	15	97	107	1314790
scaffold254_cluster14	ctg113_orf000000	gi|1178066765|gb|ORE21177.1|	56.627	3.52e-20	Rhizopus microsporus	Eukaryota		83	63	92	14	N/A	1	1	ORE21177	36	0	1	83	16	98	106	58291
scaffold254_cluster14	ctg113_orf000000	gi|1331192128|ref|XP_023469195.1|	56.627	3.4e-20	Rhizopus microsporus var. microsporus;Rhizopus microsporus ATCC 52813	Eukaryota		83	63	92	14	N/A	1	1	XP_023469195	36	0	1	83	16	98	106	86635;1340429
scaffold254_cluster14	ctg113_orf000000	gi|1021055901|emb|SAM08661.1|	59.036	3.54e-20	Absidia glauca	Eukaryota		83	62	88	13	N/A	1	1	SAM08661	33	1	2	83	16	98	106	4829
scaffold254_cluster14	ctg113_orf000000	gi|727147112|emb|CEG70798.1|	56.627	3.62e-20	Rhizopus microsporus	Eukaryota		83	63	92	14	N/A	1	1	CEG70798	36	0	1	83	16	98	105	58291
scaffold254_cluster14	ctg113_orf000000	gi|727133151|emb|CEG83431.1|	56.627	3.95e-20	Rhizopus microsporus	Eukaryota		83	63	89	14	N/A	1	1	CEG83431	36	0	1	83	16	98	105	58291
scaffold254_cluster14	ctg113_orf000000	gi|634353009|gb|KDE08098.1|	55.435	6.31e-20	Microbotryum violaceum p1A1 Lamole	Eukaryota		92	65	88	13	N/A	1	1	KDE08098	31	1	2	83	20	111	105	683840
scaffold254_cluster14	ctg113_orf000000	gi|1183493632|gb|ORZ17302.1|	59.036	8.15e-20	Absidia repens	Eukaryota		83	61	90	13	N/A	1	1	ORZ17302	33	1	2	83	16	98	105	90262
scaffold254_cluster14	ctg113_orf000000	gi|1216219749|emb|SCV74417.1|	54.255	1.01e-19	Microbotryum intermedium	Eukaryota		94	65	88	13	N/A	1	1	SCV74417	31	1	2	83	20	113	104	269621
scaffold254_cluster14	ctg113_orf000000	gi|1183448940|gb|ORY73069.1|	55.319	3.73e-19	Leucosporidiella creatinivora	Eukaryota		94	65	88	13	N/A	1	1	ORY73069	30	2	2	83	16	109	103	106004
scaffold254_cluster14	ctg113_orf000000	gi|1000776398|gb|KXN67762.1|	51	4.67e-19	Conidiobolus coronatus NRRL 28638	Eukaryota		100	69	89	16	N/A	1	1	KXN67762	43	2	1	99	23	117	102	796925
scaffold254_cluster14	ctg113_orf000000	gi|936529966|emb|CDO51773.1|	54.217	4.82e-19	Galactomyces candidum	Eukaryota		83	63	88	14	N/A	1	1	CDO51773	38	0	1	83	13	95	102	1173061
scaffold254_cluster14	ctg113_orf000000	gi|1091993624|ref|XP_018733806.1|	54.217	5.14e-19	Sugiyamaella lignohabitans	Eukaryota		83	63	89	14	N/A	1	1	XP_018733806	38	0	1	83	13	95	102	796027
scaffold254_cluster14	ctg113_orf000000	gi|1063248411|gb|ODQ70914.1|	54.217	7.11e-19	Lipomyces starkeyi NRRL Y-11557	Eukaryota		83	60	88	14	N/A	1	1	ODQ70914	38	0	1	83	14	96	102	675824
scaffold254_cluster14	ctg113_orf000000	gi|1022860649|ref|XP_016270892.1|	51	1.47e-18	Rhodosporidium toruloides;Rhodosporidium toruloides NP11	Eukaryota		100	64	89	14	N/A	1	1	XP_016270892	32	1	1	83	15	114	101	5286;1130832
scaffold254_cluster14	ctg113_orf000000	gi|582955135|gb|EWC43395.1|	51.807	1.05e-17	Drechslerella stenobrocha 248	Eukaryota		83	61	88	14	N/A	1	1	EWC43395	40	0	1	83	17	99	98.2	1043628
scaffold254_cluster14	ctg113_orf000000	gi|1183474832|gb|ORY98689.1|	51.807	1.42e-17	Syncephalastrum racemosum	Eukaryota		83	61	90	14	N/A	1	1	ORY98689	39	1	1	83	14	95	97.8	13706
scaffold254_cluster14	ctg113_orf000000	gi|909140743|gb|KNE65685.1|	52.128	2.15e-17	Allomyces macrogynus ATCC 38327	Eukaryota		94	65	90	15	N/A	1	1	KNE65685	43	1	2	93	15	108	97.4	578462
scaffold254_cluster14	ctg113_orf000000	gi|748486929|ref|XP_011118638.1|	51.807	5.4e-17	Arthrobotrys oligospora ATCC 24927	Eukaryota		83	60	88	14	N/A	1	1	XP_011118638	40	0	1	83	16	98	96.3	756982
scaffold254_cluster14	ctg113_orf000000	gi|909145216|gb|KNE68982.1|	37.086	1.05e-15	Allomyces macrogynus ATCC 38327	Eukaryota		151	84	89	23	N/A	1	1	KNE68982	69	4	2	145	14	145	92	578462
scaffold254_cluster14	ctg113_orf000000	gi|909142341|gb|KNE66924.1|	37.086	1.9e-15	Allomyces macrogynus ATCC 38327	Eukaryota		151	83	89	23	N/A	1	1	KNE66924	69	4	2	145	14	145	91.3	578462
scaffold254_cluster14	ctg113_orf000000	gi|1271953876|emb|CZT21283.1|	49.398	2.92e-15	Ramularia collo-cygni	Eukaryota		83	57	88	14	N/A	1	1	CZT21283	42	0	1	83	18	100	90.5	112498
scaffold254_cluster14	ctg113_orf000000	gi|1183454082|gb|ORY78154.1|	50	1.09e-12	Protomyces lactucaedebilis	Eukaryota		86	60	89	14	N/A	1	1	ORY78154	40	3	1	83	14	99	82.4	56484
scaffold428_cluster6	ctg118_orf000000	gi|1124745530|ref|WP_075007769.1|	35.553	2.04e-168	Stigmatella aurantiaca	Bacteria		1021	528	63	47	N/A	1	1	WP_075007769	600	21	17	1024	41	1016	582	41
scaffold428_cluster6	ctg118_orf000000	gi|358440682|gb|AEU11006.1|	37.009	1.28e-165	Nostoc sp. 152	Bacteria		916	509	43	43	N/A	1	1	AEU11006	532	14	17	923	37	916	580	213632
scaffold428_cluster6	ctg118_orf000000	gi|56609596|gb|AAW03329.1|	35.56	1.16e-173	Cystobacter fuscus	Bacteria		928	497	43	43	N/A	1	1	AAW03329	541	16	7	922	31	913	579	43
scaffold428_cluster6	ctg118_orf000000	gi|1225510903|ref|WP_093519600.1|	35.243	1.45e-165	Stigmatella erecta	Bacteria		1030	531	64	48	N/A	1	1	WP_093519600	606	24	7	1024	36	1016	573	83460
scaffold428_cluster6	ctg118_orf000000	gi|6635399|gb|AAF19814.1|AF188287_6	35.211	4.64e-169	Stigmatella aurantiaca DW4/3-1	Bacteria		923	496	43	43	N/A	1	1	AAF19814	550	16	9	922	29	912	566	378806
scaffold428_cluster6	ctg118_orf000000	gi|488694602|ref|WP_002618707.1|	35.211	5.08e-169	Stigmatella aurantiaca;Stigmatella aurantiaca DW4/3-1	Bacteria		923	496	43	43	N/A	1	1	WP_002618707	550	16	9	922	33	916	566	41;378806
scaffold428_cluster6	ctg118_orf000000	gi|1254360830|ref|WP_097263336.1|	34.211	1.13e-163	Streptomyces sp. TLI_55	Bacteria		988	512	62	46	N/A	1	1	WP_097263336	606	15	17	992	10	965	566	1938861
scaffold428_cluster6	ctg118_orf000000	gi|1225506921|ref|WP_093515618.1|	35.033	1.49e-168	Stigmatella erecta	Bacteria		922	497	43	43	N/A	1	1	WP_093515618	553	16	9	922	33	916	565	83460
scaffold428_cluster6	ctg118_orf000000	gi|494599544|ref|WP_007357797.1|	34.369	1.68e-164	Oscillatoria sp. PCC 6506;Kamptonema	Bacteria		998	534	63	46	N/A	1	1	WP_007357797	580	26	17	1000	37	973	565	272129;1501433
scaffold428_cluster6	ctg118_orf000000	gi|723285400|gb|KHD06290.1|	34.729	1.99e-164	Candidatus Thiomargarita nelsonii	Bacteria		979	511	78	46	N/A	1	1	KHD06290	591	18	17	993	35	967	564	1003181
scaffold428_cluster6	ctg118_orf000000	gi|723290333|gb|KHD10041.1|	34.884	6.33e-171	Candidatus Thiomargarita nelsonii	Bacteria		989	516	46	46	N/A	1	1	KHD10041	576	21	17	993	35	967	563	1003181
scaffold428_cluster6	ctg118_orf000000	gi|1111739799|gb|OJJ26218.1|	35.525	8.81e-162	Roseofilum reptotaenium AO1-A	Bacteria		1019	527	68	46	N/A	1	1	OJJ26218	544	27	17	993	39	986	563	1925591
scaffold428_cluster6	ctg118_orf000000	gi|1124752475|ref|WP_075010839.1|	35.141	1.48e-167	Stigmatella aurantiaca	Bacteria		922	494	43	43	N/A	1	1	WP_075010839	552	16	9	922	33	916	562	41
scaffold428_cluster6	ctg118_orf000000	gi|602182138|gb|AHN91573.1|	34.604	1.73e-163	Cylindrospermopsis raciborskii CHAB358	Bacteria		997	541	69	46	N/A	1	1	AHN91573	578	29	17	1000	37	972	562	637997
scaffold428_cluster6	ctg118_orf000000	gi|602182149|gb|AHN91583.1|	34.604	2.27e-163	Cylindrospermopsis raciborskii CHAB3438	Bacteria		997	541	69	46	N/A	1	1	AHN91583	578	29	17	1000	37	972	562	1480071
scaffold428_cluster6	ctg118_orf000000	gi|295293753|gb|ADF88280.1|	34.542	6.15e-163	Aphanizomenon sp. 10E6	Bacteria		993	539	69	46	N/A	1	1	ADF88280	584	28	17	1000	37	972	561	459664
scaffold428_cluster6	ctg118_orf000000	gi|602182175|gb|AHN91607.1|	34.504	8.37e-163	Raphidiopsis curvata HB1	Bacteria		997	540	69	46	N/A	1	1	AHN91607	579	29	17	1000	37	972	560	312884
scaffold428_cluster6	ctg118_orf000000	gi|38174854|emb|CAD89777.1|	35.676	6.19e-166	Melittangium lichenicola	Bacteria		925	511	43	43	N/A	1	1	CAD89777	541	22	9	922	33	914	558	45
scaffold428_cluster6	ctg118_orf000000	gi|493319506|ref|WP_006276841.1|	34.504	4.32e-162	Cylindrospermopsis raciborskii;Cylindrospermopsis raciborskii CS-505	Bacteria		997	538	69	46	N/A	1	1	WP_006276841	579	29	17	1000	37	972	558	77022;533240
scaffold428_cluster6	ctg118_orf000000	gi|1333374223|ref|WP_102938398.1|	34.504	6.67e-162	Cylindrospermopsis raciborskii;Cylindrospermopsis raciborskii AWT205;Cylindrospermopsis raciborskii S01;Cylindrospermopsis raciborskii S05;Cylindrospermopsis raciborskii S06;Cylindrospermopsis raciborskii S07;Cylindrospermopsis raciborskii S10;Cylindrospermopsis raciborskii S14;Cylindrospermopsis raciborskii C03;Cylindrospermopsis raciborskii C04;Cylindrospermopsis raciborskii C07	Bacteria		997	538	69	46	N/A	1	1	WP_102938398	579	29	17	1000	37	972	558	77022;478021;2014878;2014879;2014880;2014881;2014882;2014883;2014884;2014885;2014886
scaffold428_cluster6	ctg118_orf000000	gi|1243260237|ref|WP_095982061.1|	35.676	7.78e-166	Melittangium boletus;Melittangium boletus DSM 14713	Bacteria		925	511	43	43	N/A	1	1	WP_095982061	541	22	9	922	33	914	557	83453;1294270
scaffold428_cluster6	ctg118_orf000000	gi|1140340138|gb|AQA28563.1|	35.129	1.86e-165	Nostoc sp. UIC 10110	Bacteria		928	502	58	43	N/A	1	1	AQA28563	541	18	17	925	39	924	557	1929948
scaffold428_cluster6	ctg118_orf000000	gi|950122526|ref|WP_057178786.1|	34.504	1.63e-161	Cylindrospermopsis sp. CR12	Bacteria		997	537	69	46	N/A	1	1	WP_057178786	579	29	17	1000	37	972	557	1747196
scaffold428_cluster6	ctg118_orf000000	gi|723287147|gb|KHD07649.1|	36.768	1.94e-168	Candidatus Thiomargarita nelsonii	Bacteria		922	501	42	42	N/A	1	1	KHD07649	519	23	17	922	32	905	556	1003181
scaffold428_cluster6	ctg118_orf000000	gi|378724934|gb|AFC35243.1|	34.303	2.47e-161	Raphidiopsis curvata CHAB1150	Bacteria		997	538	69	46	N/A	1	1	AFC35243	581	29	17	1000	37	972	556	638002
scaffold428_cluster6	ctg118_orf000000	gi|727526847|ref|WP_033819470.1|	33.664	3.26e-160	Kitasatospora sp. MBT63	Bacteria		1007	517	63	47	N/A	1	1	WP_033819470	607	20	17	1008	11	971	556	1444768
scaffold428_cluster6	ctg118_orf000000	gi|1129074685|gb|OLP20418.1|	33.172	2.93e-159	Oscillatoriales cyanobacterium 'hensonii'	Bacteria		1034	539	60	48	N/A	1	1	OLP20418	626	23	17	1034	21	1005	554	1922337
scaffold428_cluster6	ctg118_orf000000	gi|1180117149|ref|WP_083636534.1|	33.172	4.96e-159	Oscillatoriales cyanobacterium 'hensonii'	Bacteria		1034	539	60	48	N/A	1	1	WP_083636534	626	23	17	1034	39	1023	554	1922337
scaffold428_cluster6	ctg118_orf000000	gi|719239418|gb|AIW82282.1|	34.013	2.15e-157	Cylindrospermum alatosporum CCALA 988	Bacteria		932	498	43	43	N/A	1	1	AIW82282	561	16	17	935	39	929	554	1382618
scaffold428_cluster6	ctg118_orf000000	gi|1225788508|ref|WP_093786090.1|	34.765	3.94e-159	Streptomyces guanduensis	Bacteria		1001	514	62	46	N/A	1	1	WP_093786090	608	17	17	1005	9	976	553	310781
scaffold428_cluster6	ctg118_orf000000	gi|295293748|gb|ADF88275.1|	36.414	4.46e-164	Aphanizomenon sp. 10E6	Bacteria		909	500	42	42	N/A	1	1	ADF88275	533	22	17	920	38	906	552	459664
scaffold428_cluster6	ctg118_orf000000	gi|75703915|gb|ABA23591.1|	30.584	1.4e-159	Anabaena variabilis ATCC 29413	Bacteria		1249	621	75	57	N/A	1	1	ABA23591	776	30	17	1238	39	1223	551	240292
scaffold428_cluster6	ctg118_orf000000	gi|1248184421|ref|WP_096684234.1|	35.784	1.47e-163	Calothrix;Calothrix sp. NIES-4105;Calothrix sp. NIES-4071	Bacteria		925	496	42	42	N/A	1	1	WP_096684234	535	20	17	922	44	928	550	1186;2005463;2005469
scaffold428_cluster6	ctg118_orf000000	gi|19572325|emb|CAD19092.1|	35.016	6.12e-161	Stigmatella aurantiaca Sg a15	Bacteria		931	501	59	43	N/A	1	1	CAD19092	547	23	17	930	39	928	550	675526
scaffold428_cluster6	ctg118_orf000000	gi|1121319267|ref|WP_073629406.1|	35.044	9.13e-161	Scytonema sp. HK-05	Bacteria		916	497	64	42	N/A	1	1	WP_073629406	543	20	17	921	39	913	550	1137095
scaffold428_cluster6	ctg118_orf000000	gi|503099664|ref|WP_013334461.1|	33.834	8.86e-158	Cyanothece sp. PCC 7822	Bacteria		999	517	68	46	N/A	1	1	WP_013334461	611	20	13	1001	3	961	550	497965
scaffold428_cluster6	ctg118_orf000000	gi|1130427889|ref|WP_075596636.1|	33.267	6.02e-159	Oscillatoriales cyanobacterium 'hensonii'	Bacteria		1007	524	66	46	N/A	1	1	WP_075596636	587	24	17	996	39	987	549	1922337
scaffold428_cluster6	ctg118_orf000000	gi|1094115325|ref|WP_071104824.1|	35.453	4.2e-158	Moorea producens;Moorea producens JHB	Bacteria		928	502	60	42	N/A	1	1	WP_071104824	525	22	17	922	38	913	549	1155739;1454205
scaffold428_cluster6	ctg118_orf000000	gi|602182152|gb|AHN91586.1|	36.374	1.81e-162	Raphidiopsis curvata HB1;Cylindrospermopsis raciborskii CHAB3438	Bacteria		910	498	42	42	N/A	1	1	AHN91586	532	23	17	920	38	906	548	312884;1480071
scaffold428_cluster6	ctg118_orf000000	gi|1175998510|gb|OQX06002.1|	36.656	3.58e-159	Desulfobacteraceae bacterium IS3	Bacteria		933	496	43	43	N/A	1	1	OQX06002	537	21	17	929	335	1233	548	1934248
scaffold428_cluster6	ctg118_orf000000	gi|1111738052|gb|OJJ24492.1|	35.961	1.68e-155	Roseofilum reptotaenium AO1-A	Bacteria		926	494	72	43	N/A	1	1	OJJ24492	532	20	17	924	38	920	548	1925591
scaffold428_cluster6	ctg118_orf000000	gi|1084329445|ref|WP_070393504.1|	34.964	3.56e-155	Moorea producens;Moorea producens PAL-8-15-08-1	Bacteria		981	510	66	45	N/A	1	1	WP_070393504	574	21	17	969	40	984	548	1155739;1458985
scaffold428_cluster6	ctg118_orf000000	gi|602182141|gb|AHN91576.1|	36.304	2.85e-162	Cylindrospermopsis raciborskii CHAB358	Bacteria		909	497	42	42	N/A	1	1	AHN91576	534	22	17	920	38	906	547	637997
scaffold428_cluster6	ctg118_orf000000	gi|1094113397|ref|WP_071102896.1|	35.205	2.02e-158	Moorea producens;Moorea producens JHB	Bacteria		926	496	63	42	N/A	1	1	WP_071102896	541	19	17	922	37	923	547	1155739;1454205
scaffold428_cluster6	ctg118_orf000000	gi|1200101638|ref|WP_087541151.1|	32.899	1.81e-156	Nostocales cyanobacterium HT-58-2	Bacteria		997	526	64	46	N/A	1	1	WP_087541151	605	20	17	993	34	986	547	1940762
scaffold428_cluster6	ctg118_orf000000	gi|378724937|gb|AFC35246.1|	36.374	6.41e-162	Raphidiopsis curvata CHAB1150	Bacteria		910	497	42	42	N/A	1	1	AFC35246	532	23	17	920	38	906	546	638002
scaffold428_cluster6	ctg118_orf000000	gi|950122528|ref|WP_057178788.1|	36.264	7.43e-162	Cylindrospermopsis sp. CR12	Bacteria		910	498	42	42	N/A	1	1	WP_057178788	533	23	17	920	38	906	546	1747196
scaffold428_cluster6	ctg118_orf000000	gi|494599542|ref|WP_007357795.1|	35.644	1e-161	Oscillatoria sp. PCC 6506;Kamptonema	Bacteria		909	497	42	42	N/A	1	1	WP_007357795	540	21	17	920	38	906	546	272129;1501433
scaffold428_cluster6	ctg118_orf000000	gi|1199833236|gb|ARV63050.1|	32.899	2.54e-156	Nostocales cyanobacterium HT-58-2	Bacteria		997	526	64	46	N/A	1	1	ARV63050	605	20	17	993	31	983	546	1940762
scaffold428_cluster6	ctg118_orf000000	gi|493319515|ref|WP_006276850.1|	36.264	1.43e-161	Cylindrospermopsis raciborskii;Cylindrospermopsis raciborskii AWT205;Cylindrospermopsis raciborskii CS-505;Cylindrospermopsis raciborskii S01;Cylindrospermopsis raciborskii S05;Cylindrospermopsis raciborskii S06;Cylindrospermopsis raciborskii S07;Cylindrospermopsis raciborskii S10;Cylindrospermopsis raciborskii S14;Cylindrospermopsis raciborskii C03;Cylindrospermopsis raciborskii C04;Cylindrosper…	Bacteria		910	497	42	42	N/A	1	1	WP_006276850	533	23	17	920	38	906	545	77022;478021;533240;2014878;2014879;2014880;2014881;2014882;2014883;2014884;2014885;2014886
scaffold428_cluster6	ctg118_orf000000	gi|1121288801|ref|WP_073601403.1|	35.185	4.08e-156	Hydrococcus rivularis;Hydrococcus rivularis NIES-593	Bacteria		918	485	60	42	N/A	1	1	WP_073601403	550	18	17	921	39	924	545	1616834;1921803
scaffold428_cluster6	ctg118_orf000000	gi|1179017346|ref|WP_083305235.1|	34.749	1.68e-155	Moorea producens	Bacteria		1036	525	59	47	N/A	1	1	WP_083305235	575	29	17	1015	39	1010	544	1155739
scaffold428_cluster6	ctg118_orf000000	gi|1082414774|gb|AOX04379.1|	34.749	2.46e-155	Moorea producens PAL-8-15-08-1	Bacteria		1036	525	59	47	N/A	1	1	AOX04379	575	29	17	1015	23	994	544	1458985
scaffold428_cluster6	ctg118_orf000000	gi|518339375|ref|WP_019509582.1|	33.576	8.16e-163	Pleurocapsa sp. PCC 7319	Bacteria		962	511	44	44	N/A	1	1	WP_019509582	572	22	17	946	42	968	543	118161
scaffold428_cluster6	ctg118_orf000000	gi|1210229593|dbj|BAZ48614.1|	35.653	2.2e-160	Nostoc sp. NIES-4103	Bacteria		934	502	58	43	N/A	1	1	BAZ48614	529	22	17	924	38	925	542	2005458
scaffold428_cluster6	ctg118_orf000000	gi|1248047765|ref|WP_096552883.1|	35.653	2.25e-160	Nostoc sp. NIES-4103	Bacteria		934	502	58	43	N/A	1	1	WP_096552883	529	22	17	924	39	926	542	2005458
scaffold428_cluster6	ctg118_orf000000	gi|1180463933|ref|WP_083974262.1|	34.098	3.3e-155	Kitasatospora mediocidica	Bacteria		1003	515	63	47	N/A	1	1	WP_083974262	608	20	17	1008	37	997	542	58352
scaffold428_cluster6	ctg118_orf000000	gi|504954936|ref|WP_015142038.1|	35.262	9.25e-158	Pleurocapsa minor;Pleurocapsa sp. PCC 7327	Bacteria		916	479	60	42	N/A	1	1	WP_015142038	542	18	17	922	4	878	540	54308;118163
scaffold428_cluster6	ctg118_orf000000	gi|1027881851|ref|WP_063773912.1|	33.744	2.08e-157	Tolypothrix campylonemoides	Bacteria		975	511	66	44	N/A	1	1	WP_063773912	563	20	17	954	39	967	540	1136105
scaffold428_cluster6	ctg118_orf000000	gi|295293749|gb|ADF88276.1|	34.569	9.23e-156	Aphanizomenon sp. 10E6	Bacteria		998	506	65	46	N/A	1	1	ADF88276	578	24	17	997	40	979	540	459664
scaffold428_cluster6	ctg118_orf000000	gi|797069504|ref|WP_045825755.1|	33.117	1.04e-155	Teredinibacter sp. 991H.S.0a.06	Bacteria		1081	539	66	49	N/A	1	1	WP_045825755	654	24	17	1070	38	1076	540	1286365
scaffold428_cluster6	ctg118_orf000000	gi|494599553|ref|WP_007357806.1|	35.722	2.36e-155	Oscillatoria sp. PCC 6506;Kamptonema	Bacteria		921	483	64	42	N/A	1	1	WP_007357806	538	17	17	922	40	921	539	272129;1501433
scaffold428_cluster6	ctg118_orf000000	gi|1248044240|ref|WP_096549594.1|	32.788	7.12e-162	Scytonema sp. HK-05	Bacteria		1040	539	48	48	N/A	1	1	WP_096549594	636	22	17	1039	39	1032	538	1137095
scaffold428_cluster6	ctg118_orf000000	gi|602182177|gb|AHN91609.1|	34.569	6.16e-155	Raphidiopsis curvata HB1	Bacteria		998	505	65	46	N/A	1	1	AHN91609	578	24	17	997	65	1004	538	312884
scaffold428_cluster6	ctg118_orf000000	gi|602182151|gb|AHN91585.1|	34.569	7.38e-155	Cylindrospermopsis raciborskii CHAB3438	Bacteria		998	505	65	46	N/A	1	1	AHN91585	578	24	17	997	65	1004	537	1480071
scaffold428_cluster6	ctg118_orf000000	gi|1121319271|ref|WP_073629410.1|	32.788	2.31e-161	Scytonema sp. HK-05	Bacteria		1040	538	48	48	N/A	1	1	WP_073629410	636	22	17	1039	39	1032	536	1137095
scaffold428_cluster6	ctg118_orf000000	gi|115368631|gb|EAU67582.1|	38.141	6.37e-164	Stigmatella aurantiaca DW4/3-1	Bacteria		839	455	39	39	N/A	1	1	EAU67582	478	17	22	847	1	811	535	378806
scaffold428_cluster6	ctg118_orf000000	gi|1105270172|ref|WP_071838261.1|	33.841	1.6e-155	Tolypothrix campylonemoides	Bacteria		919	485	60	42	N/A	1	1	WP_071838261	557	18	17	921	39	920	535	1136105
scaffold428_cluster6	ctg118_orf000000	gi|1111738051|gb|OJJ24491.1|	35.243	5.38e-161	Roseofilum reptotaenium AO1-A	Bacteria		925	481	43	43	N/A	1	1	OJJ24491	533	19	17	924	35	910	533	1925591
scaffold428_cluster6	ctg118_orf000000	gi|1302476294|ref|WP_100903905.1|	33.763	2.73e-155	Nostoc commune var. flagelliforme;Nostoc flagelliforme CCNUN1	Bacteria		930	486	42	42	N/A	1	1	WP_100903905	547	19	17	922	39	923	533	1306274;2038116
scaffold428_cluster6	ctg118_orf000000	gi|1233827697|gb|OZH53789.1|	33.691	5.61e-157	Hydrocoleum sp. CS-953	Bacteria		932	493	43	43	N/A	1	1	OZH53789	551	20	17	927	48	933	532	1671698
scaffold428_cluster6	ctg118_orf000000	gi|495550517|ref|WP_008275096.1|	34.509	5.95e-157	Cyanothece sp. CCY0110	Bacteria		907	485	42	42	N/A	1	1	WP_008275096	552	17	17	919	39	907	532	391612
scaffold428_cluster6	ctg118_orf000000	gi|1234035956|ref|WP_094673673.1|	33.691	1.03e-156	Hydrocoleum sp. CS-953	Bacteria		932	493	43	43	N/A	1	1	WP_094673673	551	20	17	927	56	941	532	1671698
scaffold428_cluster6	ctg118_orf000000	gi|515878168|ref|WP_017308751.1|	32.998	1.04e-159	Fischerella sp. PCC 9339	Bacteria		994	514	46	46	N/A	1	1	WP_017308751	606	22	17	993	4	954	531	1174528
scaffold428_cluster6	ctg118_orf000000	gi|1094115323|ref|WP_071104822.1|	34.385	5.32e-159	Moorea producens;Moorea producens JHB	Bacteria		919	484	42	42	N/A	1	1	WP_071104822	553	17	17	922	39	920	531	1155739;1454205
scaffold428_cluster6	ctg118_orf000000	gi|1027784155|ref|WP_063715516.1|	33.152	5.72e-155	Leptolyngbya valderiana;Leptolyngbya valderiana BDU 20041	Bacteria		917	477	63	42	N/A	1	1	WP_063715516	560	14	17	920	41	917	531	322865;322866
scaffold428_cluster6	ctg118_orf000000	gi|746971796|gb|KIF28474.1|	32.497	7.27e-159	Hassallia byssoidea VB512170	Bacteria		997	522	46	46	N/A	1	1	KIF28474	622	22	17	1000	4	962	528	1304833
scaffold428_cluster6	ctg118_orf000000	gi|1186534800|ref|WP_085435771.1|	32.327	2.98e-155	unicellular cyanobacterium SU2	Bacteria		1126	564	51	51	N/A	1	1	WP_085435771	669	28	17	1104	39	1109	528	1981054
scaffold428_cluster6	ctg118_orf000000	gi|1026322851|gb|OAD24132.1|	36.095	8.22e-155	Candidatus Thiomargarita nelsonii	Bacteria		845	457	51	39	N/A	1	1	OAD24132	487	18	91	920	4	810	528	1003181
scaffold428_cluster6	ctg118_orf000000	gi|829489701|gb|AKL71649.1|	30.915	3.27e-155	Nostoc sp. CCAP 1453/38	Bacteria		1213	594	55	55	N/A	1	1	AKL71649	731	35	16	1195	4	1142	526	1570104
scaffold428_cluster6	ctg118_orf000000	gi|1215941726|ref|WP_089125746.1|	32.164	1.36e-157	Tolypothrix sp. NIES-4075	Bacteria		998	521	46	46	N/A	1	1	WP_089125746	626	22	17	1000	4	964	525	2005459
scaffold428_cluster6	ctg118_orf000000	gi|654238095|ref|WP_027753803.1|	33.763	6.53e-155	Streptomyces sp. CNH099	Bacteria		930	474	43	43	N/A	1	1	WP_027753803	560	19	17	937	39	921	520	1137269
scaffold428_cluster6	ctg118_orf000000	gi|1084330156|ref|WP_070394215.1|	34.177	1.84e-155	Moorea producens;Moorea producens PAL-8-15-08-1	Bacteria		948	479	43	43	N/A	1	1	WP_070394215	549	16	17	928	26	934	519	1155739;1458985
scaffold428_cluster6	ctg118_orf000000	gi|576865292|pdb|4MZ0|A	34.424	2.15e-155	Moorea producens 3L	Bacteria		947	490	43	43	N/A	1	1	4MZ0_A	545	24	10	922	34	938	515	489825
scaffold428_cluster6	ctg118_orf000000	gi|1084329445|ref|WP_070393504.1|	32.28	1.46e-141	Moorea producens;Moorea producens PAL-8-15-08-1	Bacteria		1013	503	66	47	N/A	1	1	WP_070393504	625	23	17	1015	1633	2598	505	1155739;1458985
scaffold428_cluster6	ctg118_orf000000	gi|1111738052|gb|OJJ24492.1|	34.187	1.4e-104	Roseofilum reptotaenium AO1-A	Bacteria		664	349	72	30	N/A	1	1	OJJ24492	399	12	17	664	1545	2186	387	1925591
scaffold428_cluster6	ctg118_orf000000	gi|1273122700|gb|ATP76241.1|	32.932	3.36e-97	Nostoc sp. CENA543	Bacteria		665	348	87	31	N/A	1	1	ATP76241	420	10	17	673	38	684	363	1869241
scaffold428_cluster6	ctg118_orf000000	gi|1334998833|ref|WP_103140535.1|	32.932	3.47e-97	Nostoc sp. CENA543	Bacteria		665	348	87	31	N/A	1	1	WP_103140535	420	10	17	673	34	680	363	1869241
scaffold428_cluster6	ctg118_orf000000	gi|737126834|ref|WP_035114367.1|	32.681	3.62e-95	Fischerella sp. PCC 9339	Bacteria		664	343	86	31	N/A	1	1	WP_035114367	415	11	17	669	34	676	357	1174528
scaffold428_cluster6	ctg118_orf000000	gi|1084329445|ref|WP_070393504.1|	32.547	1.44e-18	Moorea producens;Moorea producens PAL-8-15-08-1	Bacteria		212	114	66	10	N/A	1	1	WP_070393504	128	9	1474	1681	3366	3566	105	1155739;1458985
scaffold428_cluster6	ctg118_orf000000	gi|493573976|ref|WP_006527156.1|	33.333	7.43e-11	Gloeocapsa sp. PCC 73106	Bacteria		192	98	78	9	N/A	1	1	WP_006527156	110	7	1489	1680	1723	1896	79.7	102232
scaffold12_cluster4	ctg12_allorf001186	gi|1224854357|ref|WP_092870787.1|	34.556	2.72e-150	Rhizobiales bacterium GAS188	Bacteria		900	472	55	55	N/A	1	1	WP_092870787	537	17	336	1198	4	888	521	1884351
scaffold12_cluster4	ctg12_allorf001186	gi|1224612550|ref|WP_092632104.1|	34.556	3.07e-150	Rhizobiales bacterium GAS113	Bacteria		900	472	55	55	N/A	1	1	WP_092632104	537	17	336	1198	4	888	521	1884352
scaffold12_cluster4	ctg12_allorf001186	gi|1224895292|ref|WP_092911373.1|	34.556	3.13e-150	Rhizobiales bacterium GAS191	Bacteria		900	472	55	55	N/A	1	1	WP_092911373	537	17	336	1198	4	888	521	1882830
scaffold12_cluster4	ctg12_allorf001186	gi|1087672857|emb|SDR28466.1|	34.807	1.78e-149	Rhizobiales bacterium GAS113	Bacteria		882	465	54	54	N/A	1	1	SDR28466	524	16	354	1198	1	868	519	1884352
scaffold12_cluster4	ctg12_allorf001186	gi|1089512503|emb|SEC07707.1|	34.807	1.81e-149	Rhizobiales bacterium GAS188	Bacteria		882	465	54	54	N/A	1	1	SEC07707	524	16	354	1198	1	868	519	1884351
scaffold12_cluster4	ctg12_allorf001186	gi|1089588416|emb|SED14713.1|	34.807	1.9e-149	Rhizobiales bacterium GAS191	Bacteria		882	465	54	54	N/A	1	1	SED14713	524	16	354	1198	1	868	518	1882830
scaffold12_cluster4	ctg12_allorf001186	gi|736571554|ref|WP_034583214.1|	34.817	1.09e-149	Clostridium acetobutylicum	Bacteria		876	473	55	55	N/A	1	1	WP_034583214	536	15	351	1208	3	861	512	1488
scaffold12_cluster4	ctg12_allorf001186	gi|1039176494|gb|OBQ20995.1|	34.65	2.33e-147	Anabaena sp. AL93	Bacteria		886	481	55	55	N/A	1	1	OBQ20995	528	19	352	1210	1	862	506	1678133
scaffold12_cluster4	ctg12_allorf001186	gi|1005252806|gb|KYG10524.1|	32.194	1.31e-145	Sorangium cellulosum	Bacteria		907	471	56	56	N/A	1	1	KYG10524	566	19	352	1239	4	880	506	56
scaffold12_cluster4	ctg12_allorf001186	gi|499269234|ref|WP_010966627.1|	34.361	1.56e-145	Clostridium acetobutylicum;Clostridium acetobutylicum ATCC 824;Clostridium acetobutylicum EA 2018;Clostridium acetobutylicum DSM 1731	Bacteria		876	469	55	55	N/A	1	1	WP_010966627	540	15	351	1208	3	861	500	1488;272562;863638;991791
scaffold12_cluster4	ctg12_allorf001186	gi|1172299242|ref|WP_080682521.1|	32.522	3.96e-143	Sorangium cellulosum	Bacteria		904	464	56	56	N/A	1	1	WP_080682521	567	18	352	1239	24	900	499	56
scaffold12_cluster4	ctg12_allorf001186	gi|557038202|gb|ESQ15097.1|	32.765	3.76e-143	uncultured Thiohalocapsa sp. PB-PSB1	Bacteria		879	469	54	54	N/A	1	1	ESQ15097	551	16	352	1207	8	869	498	1385625
scaffold12_cluster4	ctg12_allorf001186	gi|521007066|gb|AGP40069.1|	32.522	4.52e-143	Sorangium cellulosum So0157-2	Bacteria		904	464	56	56	N/A	1	1	AGP40069	567	18	352	1239	4	880	498	1254432
scaffold12_cluster4	ctg12_allorf001186	gi|1005212419|gb|KYF82153.1|	32.084	2.57e-145	Sorangium cellulosum	Bacteria		907	470	56	56	N/A	1	1	KYF82153	567	19	352	1239	4	880	493	56
scaffold12_cluster4	ctg12_allorf001186	gi|1042714278|ref|WP_065287687.1|	34.337	6.19e-141	Mycobacterium kumamotonense	Bacteria		830	443	51	51	N/A	1	1	WP_065287687	501	15	352	1161	713	1518	493	354243
scaffold12_cluster4	ctg12_allorf001186	gi|518564917|ref|WP_019735124.1|	34.337	1.5e-143	Mycobacterium avium	Bacteria		830	444	51	51	N/A	1	1	WP_019735124	501	15	352	1161	713	1518	492	1764
scaffold12_cluster4	ctg12_allorf001186	gi|1302476296|ref|WP_100903907.1|	34.065	3.57e-149	Nostoc commune var. flagelliforme;Nostoc flagelliforme CCNUN1	Bacteria		866	462	54	54	N/A	1	1	WP_100903907	525	19	352	1196	4	844	491	1306274;2038116
scaffold12_cluster4	ctg12_allorf001186	gi|1223114741|ref|WP_091155369.1|	31.647	7.09e-140	Geodermatophilus sp. CF 11/1	Bacteria		929	469	57	57	N/A	1	1	WP_091155369	581	21	338	1241	11	910	490	1137993
scaffold12_cluster4	ctg12_allorf001186	gi|660643702|gb|KEO84023.1|	32.574	3.34e-141	Tumebacillus sp. NFB	Bacteria		878	471	54	54	N/A	1	1	KEO84023	538	21	346	1196	8	858	489	1157490
scaffold12_cluster4	ctg12_allorf001186	gi|1175309248|ref|WP_081857043.1|	32.574	3.43e-141	Tumebacillus sp. NFB	Bacteria		878	470	54	54	N/A	1	1	WP_081857043	538	21	346	1196	14	864	489	1157490
scaffold12_cluster4	ctg12_allorf001186	gi|1126195182|ref|XP_019630695.1|	33.88	1.3e-139	Branchiostoma belcheri	Eukaryota		915	474	56	56	N/A	1	1	XP_019630695	541	21	352	1239	624	1501	489	7741
scaffold12_cluster4	ctg12_allorf001186	gi|1243033852|gb|ATB33924.1|	33.103	4.79e-141	Melittangium boletus DSM 14713	Bacteria		870	455	54	54	N/A	1	1	ATB33924	536	18	352	1197	16	863	488	1294270
scaffold12_cluster4	ctg12_allorf001186	gi|1243260065|ref|WP_095981889.1|	33.103	4.99e-141	Melittangium boletus	Bacteria		870	455	54	54	N/A	1	1	WP_095981889	536	18	352	1197	38	885	488	83453
scaffold12_cluster4	ctg12_allorf001186	gi|1178564880|ref|WP_083081260.1|	34.217	1.78e-139	Mycobacterium kumamotonense	Bacteria		830	442	51	51	N/A	1	1	WP_083081260	502	15	352	1161	713	1518	488	354243
scaffold12_cluster4	ctg12_allorf001186	gi|1184701580|ref|WP_085260844.1|	32.166	2.25e-139	Mycobacterium terrae	Bacteria		914	472	57	57	N/A	1	1	WP_085260844	558	18	270	1161	648	1521	488	1788
scaffold12_cluster4	ctg12_allorf001186	gi|496386848|ref|WP_009095838.1|	31.257	1.21e-138	Rhodopirellula sp. SWK7	Bacteria		915	483	56	56	N/A	1	1	WP_009095838	572	17	352	1232	13	904	487	595460
scaffold12_cluster4	ctg12_allorf001186	gi|504703806|ref|WP_014890908.1|	32.59	9.14e-139	Methylocystis sp. SC2	Bacteria		942	484	57	57	N/A	1	1	WP_014890908	569	22	341	1239	14	932	484	187303
scaffold12_cluster4	ctg12_allorf001186	gi|1039607039|ref|WP_064922973.1|	33.642	4.95e-138	Mycobacterium sp. JDM601	Bacteria		865	454	53	53	N/A	1	1	WP_064922973	512	17	352	1192	715	1541	484	875328
scaffold12_cluster4	ctg12_allorf001186	gi|260821183|ref|XP_002605913.1|	32.62	1.23e-137	Branchiostoma floridae	Eukaryota		935	473	58	58	N/A	1	1	XP_002605913	577	17	327	1240	63	965	483	7739
scaffold12_cluster4	ctg12_allorf001186	gi|494035561|ref|WP_006977689.1|	35.259	1.59e-138	Chthoniobacter flavus;Chthoniobacter flavus Ellin428	Bacteria		831	444	52	52	N/A	1	1	WP_006977689	501	16	351	1161	5	818	482	191863;497964
scaffold12_cluster4	ctg12_allorf001186	gi|517217014|ref|WP_018405832.1|	32.063	6.16e-138	Methylocystis rosea	Bacteria		945	482	57	57	N/A	1	1	WP_018405832	570	22	341	1239	14	932	482	173366
scaffold12_cluster4	ctg12_allorf001186	gi|503593346|ref|WP_013827422.1|	33.607	2.93e-137	Mycobacterium sp. JDM601	Bacteria		854	449	52	52	N/A	1	1	WP_013827422	515	15	337	1161	687	1517	482	875328
scaffold12_cluster4	ctg12_allorf001186	gi|1125325641|gb|OLC67064.1|	32.163	4.35e-137	Actinobacteria bacterium 13_1_40CM_4_65_12	Bacteria		883	458	55	55	N/A	1	1	OLC67064	548	16	348	1207	6	860	482	1803489
scaffold12_cluster4	ctg12_allorf001186	gi|1222266330|ref|WP_090320380.1|	33.756	1.81e-137	Nitrosomonas oligotropha	Bacteria		868	460	54	54	N/A	1	1	WP_090320380	538	19	352	1200	14	863	481	42354
scaffold12_cluster4	ctg12_allorf001186	gi|260830302|ref|XP_002610100.1|	33.511	1.1e-137	Branchiostoma floridae	Eukaryota		937	477	57	57	N/A	1	1	XP_002610100	535	24	348	1240	47	939	481	7739
scaffold12_cluster4	ctg12_allorf001186	gi|260826235|ref|XP_002608071.1|	33	1.16e-136	Branchiostoma floridae	Eukaryota		900	471	55	55	N/A	1	1	XP_002608071	544	19	340	1206	100	973	481	7739
scaffold12_cluster4	ctg12_allorf001186	gi|1175965270|gb|OQW84619.1|	33.641	4.86e-137	Proteobacteria bacterium ST_bin16	Bacteria		868	461	54	54	N/A	1	1	OQW84619	539	19	352	1200	14	863	480	1931235
scaffold12_cluster4	ctg12_allorf001186	gi|983534446|ref|WP_060686072.1|	33.453	1.15e-136	Persicobacter sp. JZB09	Bacteria		834	453	52	52	N/A	1	1	WP_060686072	523	13	343	1162	2	817	480	1085624
scaffold12_cluster4	ctg12_allorf001186	gi|1274990807|gb|PIK38361.1|	35.492	1.53e-144	Apostichopus japonicus	Eukaryota		834	448	52	52	N/A	1	1	PIK38361	491	17	339	1149	1	810	480	307972
scaffold12_cluster4	ctg12_allorf001186	gi|658424245|ref|WP_029650720.1|	33.183	9.6e-137	Methylocystis sp. SB2	Bacteria		886	465	55	55	N/A	1	1	WP_029650720	551	19	341	1207	14	877	479	743836
scaffold12_cluster4	ctg12_allorf001186	gi|1179605486|ref|WP_083373683.1|	34.747	1.83e-136	Moorea producens	Bacteria		849	458	52	52	N/A	1	1	WP_083373683	508	19	347	1170	29	856	479	1155739
scaffold12_cluster4	ctg12_allorf001186	gi|1178518120|ref|WP_083037746.1|	33.489	2.31e-136	Mycobacterium algericum DSM 45454;Mycobacterium algericum	Bacteria		854	448	52	52	N/A	1	1	WP_083037746	516	15	337	1161	687	1517	479	723879;1288388
scaffold12_cluster4	ctg12_allorf001186	gi|1184515640|ref|WP_085085976.1|	32.421	2.38e-136	Mycobacterium senuense	Bacteria		913	476	57	57	N/A	1	1	WP_085085976	559	20	270	1161	647	1522	479	386913
scaffold12_cluster4	ctg12_allorf001186	gi|501222815|ref|WP_012265833.1|	33.681	7.78e-139	Microcystis aeruginosa;Microcystis aeruginosa NIES-843	Bacteria		864	460	54	54	N/A	1	1	WP_012265833	529	16	352	1196	4	842	478	1126;449447
scaffold12_cluster4	ctg12_allorf001186	gi|1040934253|ref|WP_065152647.1|	33.605	4.61e-136	Mycobacterium heraklionense	Bacteria		860	452	53	53	N/A	1	1	WP_065152647	518	16	352	1192	712	1537	478	512402
scaffold12_cluster4	ctg12_allorf001186	gi|1197883090|ref|WP_086807268.1|	31.359	8.84e-136	Streptomyces murinus	Bacteria		861	459	54	54	N/A	1	1	WP_086807268	559	15	353	1197	21	865	478	33900
scaffold12_cluster4	ctg12_allorf001186	gi|75704663|gb|ABA24339.1|	32.843	5.81e-142	Anabaena variabilis ATCC 29413	Bacteria		883	463	55	55	N/A	1	1	ABA24339	554	15	352	1218	4	863	477	240292
scaffold12_cluster4	ctg12_allorf001186	gi|1094114080|ref|WP_071103579.1|	30.665	1.26e-140	Moorea producens;Moorea producens JHB	Bacteria		962	502	58	58	N/A	1	1	WP_071103579	598	20	353	1271	5	940	477	1155739;1454205
scaffold12_cluster4	ctg12_allorf001186	gi|492906815|ref|WP_006037221.1|	33.852	2.33e-137	Paenibacillus curdlanolyticus;Paenibacillus curdlanolyticus YK9	Bacteria		836	443	52	52	N/A	1	1	WP_006037221	509	15	352	1162	11	827	477	59840;717606
scaffold12_cluster4	ctg12_allorf001186	gi|573574830|gb|ETT73272.1|	32.337	3.29e-137	Paenibacillus sp. FSL R7-277	Bacteria		903	479	57	57	N/A	1	1	ETT73272	568	16	353	1244	10	880	477	1227352
scaffold12_cluster4	ctg12_allorf001186	gi|1175203223|ref|WP_081751130.1|	32.337	4.31e-137	Paenibacillus sp. FSL R7-277	Bacteria		903	479	57	57	N/A	1	1	WP_081751130	568	16	353	1244	20	890	477	1227352
scaffold12_cluster4	ctg12_allorf001186	gi|1121247463|ref|WP_073565211.1|	33.696	1.78e-135	Archangium sp. Cb G35	Bacteria		828	434	51	51	N/A	1	1	WP_073565211	507	15	353	1162	7	810	477	1920190
scaffold12_cluster4	ctg12_allorf001186	gi|1132230101|ref|WP_075898282.1|	31.081	2.96e-140	Moorea bouillonii;Moorea bouillonii PNG5-198	Bacteria		962	500	58	58	N/A	1	1	WP_075898282	594	21	353	1271	5	940	476	207920;568701
scaffold12_cluster4	ctg12_allorf001186	gi|1133687771|ref|WP_076073519.1|	32.412	6.8e-137	Paenibacillus sp. FSL R7-0333	Bacteria		904	476	57	57	N/A	1	1	WP_076073519	566	16	353	1244	10	880	476	1926587
scaffold12_cluster4	ctg12_allorf001186	gi|1082806597|gb|OGB22453.1|	32.8	7.37e-135	Burkholderiales bacterium RIFCSPLOWO2_02_FULL_57_36	Bacteria		875	471	54	54	N/A	1	1	OGB22453	536	19	353	1198	22	873	475	1797562
scaffold12_cluster4	ctg12_allorf001186	gi|499305043|ref|WP_010995818.1|	32.614	1.29e-137	Nostocaceae;Nostoc sp. PCC 7120;Anabaena variabilis NIES-23	Bacteria		880	462	55	55	N/A	1	1	WP_010995818	560	15	352	1218	4	863	474	1162;103690;1973479
scaffold12_cluster4	ctg12_allorf001186	gi|809028980|ref|WP_046300987.1|	33.256	6.49e-135	Mycobacterium sp. UM_Kg27	Bacteria		860	452	53	53	N/A	1	1	WP_046300987	521	16	352	1192	712	1537	474	1545693
scaffold12_cluster4	ctg12_allorf001186	gi|638974140|ref|WP_024443449.1|	33.256	6.68e-135	Mycobacterium sp. UM_WGJ	Bacteria		860	452	53	53	N/A	1	1	WP_024443449	521	16	352	1192	712	1537	474	1370120
scaffold12_cluster4	ctg12_allorf001186	gi|809007642|ref|WP_046295224.1|	33.644	8.05e-135	Mycobacterium sp. UM_Kg17	Bacteria		859	452	53	53	N/A	1	1	WP_046295224	519	15	352	1192	714	1539	474	1545692
scaffold12_cluster4	ctg12_allorf001186	gi|923003219|ref|WP_053404616.1|	33.453	1.09e-134	Persicobacter sp. CCB-QB2	Bacteria		834	452	52	52	N/A	1	1	WP_053404616	523	13	343	1162	2	817	474	1561025
scaffold12_cluster4	ctg12_allorf001186	gi|1039558701|ref|WP_064887493.1|	33.256	1.23e-134	Mycobacterium heraklionense	Bacteria		860	451	53	53	N/A	1	1	WP_064887493	521	16	352	1192	712	1537	474	512402
scaffold12_cluster4	ctg12_allorf001186	gi|808804689|ref|WP_046284887.1|	33.488	1.4e-134	Mycobacterium sp. UM_NZ2	Bacteria		860	449	53	53	N/A	1	1	WP_046284887	519	16	352	1192	712	1537	474	1545694
scaffold12_cluster4	ctg12_allorf001186	gi|809065229|ref|WP_046317455.1|	33.372	1.42e-134	Mycobacterium sp. UM_Kg1	Bacteria		860	451	53	53	N/A	1	1	WP_046317455	520	16	352	1192	710	1535	474	1545691
scaffold12_cluster4	ctg12_allorf001186	gi|428258195|gb|AFZ24145.1|	30.178	1.67e-138	Cylindrospermum stagnale PCC 7417	Bacteria		1014	513	62	62	N/A	1	1	AFZ24145	645	21	352	1332	6	989	473	56107
scaffold12_cluster4	ctg12_allorf001186	gi|488849505|ref|WP_002761911.1|	32.675	3.74e-137	Microcystis aeruginosa;Microcystis aeruginosa PCC 9717	Bacteria		912	474	57	57	N/A	1	1	WP_002761911	547	20	352	1240	4	871	473	1126;1160286
scaffold12_cluster4	ctg12_allorf001186	gi|926266135|ref|WP_053604321.1|	36.309	5.96e-136	Bacillus sp. FJAT-4402	Bacteria		829	462	52	52	N/A	1	1	WP_053604321	485	22	352	1162	8	811	473	1441095
scaffold12_cluster4	ctg12_allorf001186	gi|916321064|ref|WP_051056110.1|	30.276	2.41e-138	Cylindrospermum stagnale	Bacteria		1014	511	62	62	N/A	1	1	WP_051056110	644	20	352	1332	14	997	472	142864
scaffold12_cluster4	ctg12_allorf001186	gi|488877751|ref|WP_002789976.1|	33.409	6.69e-137	Microcystis aeruginosa;Microcystis aeruginosa PCC 9807	Bacteria		883	470	55	55	N/A	1	1	WP_002789976	532	21	352	1210	4	854	472	1126;1160283
scaffold12_cluster4	ctg12_allorf001186	gi|984040802|gb|AMB48442.1|	31.058	7.11e-138	Nostoc sp. CAVN2	Bacteria		1011	507	62	62	N/A	1	1	AMB48442	634	20	352	1329	4	984	471	1510471
scaffold12_cluster4	ctg12_allorf001186	gi|660642310|gb|KEO82730.1|	33.373	3.89e-135	Tumebacillus sp. NFB	Bacteria		833	448	52	52	N/A	1	1	KEO82730	522	12	349	1162	7	825	471	1157490
scaffold12_cluster4	ctg12_allorf001186	gi|1084328102|ref|WP_070392161.1|	30.353	5.05e-138	Moorea producens;Moorea producens PAL-8-15-08-1	Bacteria		962	496	58	58	N/A	1	1	WP_070392161	601	19	353	1271	5	940	470	1155739;1458985
scaffold12_cluster4	ctg12_allorf001186	gi|779876891|ref|WP_045359191.1|	32.456	3.36e-136	Microcystis aeruginosa;Microcystis aeruginosa NIES-44	Bacteria		912	474	57	57	N/A	1	1	WP_045359191	549	20	352	1240	4	871	470	1126;449439
scaffold12_cluster4	ctg12_allorf001186	gi|1232407097|gb|OYW73193.1|	32.621	3.89e-136	Verrucomicrobia bacterium 12-59-8	Bacteria		889	459	55	55	N/A	1	1	OYW73193	555	18	330	1196	7	873	470	1970608
scaffold12_cluster4	ctg12_allorf001186	gi|499305042|ref|WP_010995817.1|	31.25	6.33e-136	Nostocaceae;Nostoc sp. PCC 7120;Anabaena variabilis NIES-23	Bacteria		880	448	55	55	N/A	1	1	WP_010995817	574	13	348	1215	30	890	470	1162;103690;1973479
scaffold12_cluster4	ctg12_allorf001186	gi|740248880|ref|WP_038089809.1|	33.414	9.16e-135	Tumebacillus sp. NFB	Bacteria		829	447	51	51	N/A	1	1	WP_038089809	519	12	353	1162	3	817	470	1157490
scaffold12_cluster4	ctg12_allorf001186	gi|495463858|ref|WP_008188550.1|	34.446	6.71e-137	Moorea producens 3L;Moorea producens;Moorea producens NAK12DEC93-3La	Bacteria		839	441	52	52	N/A	1	1	WP_008188550	514	16	352	1170	4	826	469	489825;1155739;1905009
scaffold12_cluster4	ctg12_allorf001186	gi|75704666|gb|ABA24342.1|	31.585	6.65e-136	Anabaena variabilis ATCC 29413	Bacteria		858	440	54	54	N/A	1	1	ABA24342	562	11	348	1195	30	872	469	240292
scaffold12_cluster4	ctg12_allorf001186	gi|495482302|ref|WP_008206989.1|	33.449	1.07e-135	Microcystis sp. T1-4	Bacteria		867	460	54	54	N/A	1	1	WP_008206989	525	18	353	1196	5	842	469	1160279
scaffold12_cluster4	ctg12_allorf001186	gi|503428524|ref|WP_013663185.1|	34.588	7.06e-135	Marinomonas mediterranea;Marinomonas mediterranea MMB-1	Bacteria		850	459	53	53	N/A	1	1	WP_013663185	520	20	353	1185	8	838	469	119864;717774
scaffold12_cluster4	ctg12_allorf001186	gi|410994508|gb|AFV96138.1|	31.718	6.05e-138	Cylindrospermum licheniforme UTEX 'B 2014'	Bacteria		908	468	56	56	N/A	1	1	AFV96138	573	17	352	1228	6	897	468	379530
scaffold12_cluster4	ctg12_allorf001186	gi|689678049|emb|CEF49132.1|	34.201	3.28e-137	uncultured bacterium	Bacteria		845	449	52	52	N/A	1	1	CEF49132	514	18	348	1170	2	826	467	77133
scaffold12_cluster4	ctg12_allorf001186	gi|1120049586|ref|WP_072923409.1|	33.295	6.21e-135	Microcystis aeruginosa	Bacteria		868	458	54	54	N/A	1	1	WP_072923409	527	18	352	1196	4	842	467	1126
scaffold12_cluster4	ctg12_allorf001186	gi|1159276434|ref|WP_079209224.1|	33.41	1.56e-134	Microcystis aeruginosa;Microcystis aeruginosa KW	Bacteria		868	459	54	54	N/A	1	1	WP_079209224	526	18	352	1196	4	842	466	1126;1960155
scaffold12_cluster4	ctg12_allorf001186	gi|1088318885|gb|OHB70307.1|	33.256	3.86e-135	Planctomycetes bacterium RBG_13_63_9	Bacteria		863	441	54	54	N/A	1	1	OHB70307	540	14	352	1197	11	854	464	1801965
scaffold12_cluster4	ctg12_allorf001186	gi|504934976|ref|WP_015122078.1|	32.648	7.59e-135	Rivularia sp. PCC 7116	Bacteria		827	445	52	52	N/A	1	1	WP_015122078	524	16	348	1161	27	833	455	373994
scaffold12_cluster4	ctg12_allorf001186	gi|260821183|ref|XP_002605913.1|	38.542	6.18e-11	Branchiostoma floridae	Eukaryota		96	57	58	6	N/A	1	1	XP_002605913	58	1	361	455	1	96	79.7	7739
scaffold261_cluster16	ctg120_allorf000271	gi|524062373|emb|CCY43331.1|	35.294	1.04e-127	Clostridium sp. CAG:7	Bacteria		629	378	55	55	N/A	1	1	CCY43331	379	9	10	636	2	604	430	1262832
scaffold261_cluster16	ctg120_allorf000271	gi|653212148|ref|WP_027425758.1|	36.523	5.55e-127	Lachnospiraceae bacterium NC2004	Bacteria		627	370	54	54	N/A	1	1	WP_027425758	365	8	10	634	2	597	428	1410626
scaffold261_cluster16	ctg120_allorf000271	gi|1222071202|ref|WP_090128014.1|	33.756	5.57e-121	Eubacteriaceae bacterium CHKCI004	Bacteria		631	378	55	55	N/A	1	1	WP_090128014	390	9	8	636	4	608	412	1780380
scaffold261_cluster16	ctg120_allorf000271	gi|1016806563|emb|CVI73130.1|	34.026	7.62e-121	Eubacteriaceae bacterium CHKCI004	Bacteria		626	376	54	54	N/A	1	1	CVI73130	385	9	13	636	5	604	411	1780380
scaffold261_cluster16	ctg120_allorf000271	gi|1199542405|ref|WP_087278873.1|	33.756	9.1e-121	Eubacterium sp. An3	Bacteria		631	378	55	55	N/A	1	1	WP_087278873	390	9	8	636	4	608	411	1965628
scaffold261_cluster16	ctg120_allorf000271	gi|1199577163|ref|WP_087312279.1|	32.911	8.91e-119	Eubacterium sp. An11	Bacteria		632	377	55	55	N/A	1	1	WP_087312279	395	9	8	636	4	609	406	1965542
scaffold261_cluster16	ctg120_allorf000271	gi|524171869|emb|CCZ40771.1|	35.737	7.89e-118	Clostridium sp. CAG:122	Bacteria		624	370	54	54	N/A	1	1	CCZ40771	369	11	14	635	6	599	403	1262773
scaffold261_cluster16	ctg120_allorf000271	gi|1125011726|gb|OKZ78926.1|	35.417	6.73e-117	Clostridium sp. CAG:12237_41	Bacteria		624	369	54	54	N/A	1	1	OKZ78926	371	11	14	635	6	599	400	1896985
scaffold261_cluster16	ctg120_allorf000271	gi|942549031|gb|KQC86240.1|	35.417	1.45e-116	Lachnospiraceae bacterium TF01-11	Bacteria		624	368	54	54	N/A	1	1	KQC86240	371	11	14	635	6	599	400	1703332
scaffold261_cluster16	ctg120_allorf000271	gi|769144551|ref|WP_044921284.1|	34.887	1.84e-116	Lachnospiraceae bacterium MA2020	Bacteria		622	358	54	54	N/A	1	1	WP_044921284	377	10	14	633	5	600	399	1408323
scaffold261_cluster16	ctg120_allorf000271	gi|1199485112|ref|WP_087223229.1|	34.073	4.02e-116	Lachnoclostridium sp. An14	Bacteria		631	368	55	55	N/A	1	1	WP_087223229	388	10	10	638	2	606	399	1965562
scaffold261_cluster16	ctg120_allorf000271	gi|1176613621|ref|WP_082440602.1|	35.417	4.4e-116	Lachnospiraceae bacterium TF01-11	Bacteria		624	368	54	54	N/A	1	1	WP_082440602	371	11	14	635	45	638	399	1703332
scaffold261_cluster16	ctg120_allorf000271	gi|916952974|ref|WP_051559686.1|	33.971	4.61e-112	Lachnospiraceae bacterium AB2028	Bacteria		627	371	54	54	N/A	1	1	WP_051559686	379	12	13	630	12	612	387	1408319
scaffold261_cluster16	ctg120_allorf000271	gi|1149603647|gb|OON10720.1|	31.225	1.94e-108	Batrachochytrium salamandrivorans	Eukaryota		759	377	65	65	N/A	1	1	OON10720	448	14	397	1146	716	1409	381	1357716
scaffold261_cluster16	ctg120_allorf000271	gi|917059817|ref|WP_051666529.1|	34.727	1.06e-109	Lachnospiraceae bacterium ND2006	Bacteria		622	353	54	54	N/A	1	1	WP_051666529	376	12	15	633	6	600	381	1410628
scaffold261_cluster16	ctg120_allorf000271	gi|1221879973|ref|WP_089972780.1|	34.727	1.91e-109	Lachnospiraceae bacterium KH1T2	Bacteria		622	354	54	54	N/A	1	1	WP_089972780	376	12	15	633	28	622	381	1855374
scaffold261_cluster16	ctg120_allorf000271	gi|1149603648|gb|OON10721.1|	31.225	3.69e-109	Batrachochytrium salamandrivorans	Eukaryota		759	377	65	65	N/A	1	1	OON10721	448	14	397	1146	558	1251	380	1357716
scaffold261_cluster16	ctg120_allorf000271	gi|1097608777|emb|SFL35247.1|	34.727	2.31e-109	Lachnospiraceae bacterium KH1T2	Bacteria		622	354	54	54	N/A	1	1	SFL35247	376	12	15	633	6	600	380	1855374
scaffold261_cluster16	ctg120_allorf000271	gi|1183367997|gb|ORX94094.1|	32.246	6.68e-106	Basidiobolus meristosporus CBS 931.73	Eukaryota		797	398	66	66	N/A	1	1	ORX94094	429	18	368	1121	635	1363	373	1314790
scaffold261_cluster16	ctg120_allorf000271	gi|910070451|ref|WP_049988351.1|	34.444	1.92e-106	Lachnospiraceae bacterium MA2020	Bacteria		630	352	54	54	N/A	1	1	WP_049988351	376	14	13	633	4	605	372	1408323
scaffold261_cluster16	ctg120_allorf000271	gi|916937216|ref|WP_051543928.1|	33.968	5.08e-106	Lachnospiraceae bacterium AD3010	Bacteria		630	366	54	54	N/A	1	1	WP_051543928	378	12	13	630	5	608	371	1410621
scaffold261_cluster16	ctg120_allorf000271	gi|1028569247|gb|OAJ37551.1|	32.612	7.95e-105	Batrachochytrium dendrobatidis JEL423	Eukaryota		739	367	63	63	N/A	1	1	OAJ37551	419	18	399	1123	697	1370	370	403673
scaffold261_cluster16	ctg120_allorf000271	gi|1097456216|emb|SFG18815.1|	34.395	1.38e-104	Oribacterium sp. WCC10	Bacteria		628	351	55	55	N/A	1	1	SFG18815	384	12	9	634	17	618	367	1855343
scaffold261_cluster16	ctg120_allorf000271	gi|1223164516|ref|WP_091204762.1|	34.395	2.94e-104	Oribacterium sp. WCC10	Bacteria		628	351	55	55	N/A	1	1	WP_091204762	384	12	9	634	57	658	367	1855343
scaffold261_cluster16	ctg120_allorf000271	gi|1001615622|gb|KXS19367.1|	43.662	3.24e-101	Gonapodya prolifera JEL478	Eukaryota		426	271	36	36	N/A	1	1	KXS19367	222	7	710	1122	1011	1431	361	1344416
scaffold261_cluster16	ctg120_allorf000271	gi|1132434479|gb|OLY80072.1|	32.715	4.2e-101	Smittium mucronatum	Eukaryota		755	378	64	64	N/A	1	1	OLY80072	443	19	413	1146	756	1466	360	133383
scaffold261_cluster16	ctg120_allorf000271	gi|1026990218|ref|XP_016607732.1|	41.505	5.23e-101	Spizellomyces punctatus DAOM BR117	Eukaryota		412	260	35	35	N/A	1	1	XP_016607732	231	4	718	1121	964	1373	360	645134
scaffold261_cluster16	ctg120_allorf000271	gi|671569581|ref|WP_031549645.1|	32.643	2.12e-101	Oribacterium sp. FC2011	Bacteria		628	349	55	55	N/A	1	1	WP_031549645	395	11	9	634	17	618	358	1408311
scaffold261_cluster16	ctg120_allorf000271	gi|575471382|ref|XP_006674984.1|	41.99	1.84e-100	Batrachochytrium dendrobatidis JAM81	Eukaryota		412	250	36	36	N/A	1	1	XP_006674984	231	3	716	1123	936	1343	357	684364
scaffold261_cluster16	ctg120_allorf000271	gi|1222771455|ref|WP_090816941.1|	32.484	4.07e-101	Oribacterium sp. KHPX15	Bacteria		628	349	55	55	N/A	1	1	WP_090816941	396	11	9	634	17	618	357	1855342
scaffold261_cluster16	ctg120_allorf000271	gi|656254074|ref|WP_029200476.1|	32.484	5.89e-100	Oribacterium sp. NK2B42	Bacteria		628	347	55	55	N/A	1	1	WP_029200476	396	11	9	634	17	618	354	689781
scaffold261_cluster16	ctg120_allorf000271	gi|1183341316|gb|ORX70259.1|	30.895	9.89e-99	Linderina pennispora	Eukaryota		793	370	66	66	N/A	1	1	ORX70259	444	18	386	1147	685	1404	353	61395
scaffold261_cluster16	ctg120_allorf000271	gi|1134809232|gb|OMJ17629.1|	40.498	2.35e-96	Smittium culicis	Eukaryota		442	259	38	38	N/A	1	1	OMJ17629	251	6	712	1146	1030	1466	347	133412
scaffold261_cluster16	ctg120_allorf000271	gi|1183409353|gb|ORY33850.1|	39.318	5.79e-95	Rhizoclosmatium globosum	Eukaryota		440	264	37	37	N/A	1	1	ORY33850	250	6	695	1121	932	1367	342	329046
scaffold261_cluster16	ctg120_allorf000271	gi|1183425955|gb|ORY50259.1|	38.991	2.2e-94	Rhizoclosmatium globosum	Eukaryota		436	261	37	37	N/A	1	1	ORY50259	250	5	698	1121	910	1341	340	329046
scaffold261_cluster16	ctg120_allorf000271	gi|1317358458|gb|PKY43091.1|	35.413	1.1e-93	Rhizophagus irregularis	Eukaryota		545	297	47	47	N/A	1	1	PKY43091	287	10	587	1121	885	1374	338	588596
scaffold261_cluster16	ctg120_allorf000271	gi|1279290094|dbj|GBC44405.1|	35.832	1.24e-93	Rhizophagus irregularis DAOM 181602	Eukaryota		547	300	47	47	N/A	1	1	GBC44405	284	11	587	1121	833	1324	338	747089
scaffold261_cluster16	ctg120_allorf000271	gi|1304298430|gb|PKC73257.1|	35.832	1.8e-93	Rhizophagus irregularis	Eukaryota		547	300	47	47	N/A	1	1	PKC73257	284	11	587	1121	886	1377	338	588596
scaffold261_cluster16	ctg120_allorf000271	gi|1308108164|gb|PKK73872.1|	35.832	1.89e-93	Rhizophagus irregularis	Eukaryota		547	300	47	47	N/A	1	1	PKK73872	284	11	587	1121	886	1377	338	588596
scaffold261_cluster16	ctg120_allorf000271	gi|1301638748|gb|PKC12892.1|	35.832	1.89e-93	Rhizophagus irregularis	Eukaryota		547	300	47	47	N/A	1	1	PKC12892	284	11	587	1121	886	1377	338	588596
scaffold261_cluster16	ctg120_allorf000271	gi|552922268|gb|ESA06535.1|	44.882	7.63e-93	Rhizophagus irregularis DAOM 181602	Eukaryota		381	243	33	33	N/A	1	1	ESA06535	199	6	747	1121	988	1363	336	747089
scaffold261_cluster16	ctg120_allorf000271	gi|1134822441|gb|OMJ26722.1|	39.367	1.48e-92	Smittium culicis	Eukaryota		442	258	38	38	N/A	1	1	OMJ26722	256	6	712	1146	1030	1466	336	133412
scaffold261_cluster16	ctg120_allorf000271	gi|769210197|ref|WP_044974093.1|	30.442	5.61e-93	Ruminococcus sp. HUN007	Bacteria		634	345	55	55	N/A	1	1	WP_044974093	404	14	10	637	2	604	334	1514668
scaffold261_cluster16	ctg120_allorf000271	gi|672819052|gb|KFH63951.1|	40.559	6.54e-89	Mortierella verticillata NRRL 6337	Eukaryota		429	247	36	36	N/A	1	1	KFH63951	241	8	718	1135	1026	1451	325	1069443
scaffold261_cluster16	ctg120_allorf000271	gi|1227149845|ref|XP_021875888.1|	39.31	1.37e-88	Lobosporangium transversale	Eukaryota		435	254	36	36	N/A	1	1	XP_021875888	243	9	718	1135	1036	1466	324	64571
scaffold261_cluster16	ctg120_allorf000271	gi|1032653205|gb|OAQ34476.1|	39.675	1.05e-86	Mortierella elongata AG-77	Eukaryota		431	251	36	36	N/A	1	1	OAQ34476	241	9	718	1133	1036	1462	319	1314771
scaffold261_cluster16	ctg120_allorf000271	gi|1021060907|emb|SAM03069.1|	37.788	7.6e-87	Absidia glauca	Eukaryota		434	258	37	37	N/A	1	1	SAM03069	256	8	710	1139	975	1398	318	4829
scaffold261_cluster16	ctg120_allorf000271	gi|1234315908|gb|OZJ06152.1|	31.664	1.31e-85	Bifiguratus adelaidae	Eukaryota		619	319	52	52	N/A	1	1	OZJ06152	349	18	543	1138	860	1427	315	1938954
scaffold261_cluster16	ctg120_allorf000271	gi|1062159128|gb|ODO05730.1|	37.642	3.13e-84	Cryptococcus amylolentus CBS 6273	Eukaryota		441	254	38	38	N/A	1	1	ODO05730	254	8	716	1146	966	1395	311	1296118
scaffold261_cluster16	ctg120_allorf000271	gi|1101792079|ref|XP_018992958.1|	37.642	6.62e-84	Cryptococcus amylolentus CBS 6039	Eukaryota		441	253	38	38	N/A	1	1	XP_018992958	254	8	716	1146	966	1395	310	1295533
scaffold261_cluster16	ctg120_allorf000271	gi|1331194626|ref|XP_023467762.1|	39.578	1.81e-83	Rhizopus microsporus ATCC 52813	Eukaryota		427	252	36	36	N/A	1	1	XP_023467762	230	10	717	1133	964	1372	308	1340429
scaffold261_cluster16	ctg120_allorf000271	gi|1178056443|gb|ORE11804.1|	39.578	1.93e-83	Rhizopus microsporus var. microsporus	Eukaryota		427	252	36	36	N/A	1	1	ORE11804	230	10	717	1133	964	1372	308	86635
scaffold261_cluster16	ctg120_allorf000271	gi|1102231135|ref|XP_019030264.1|	37.415	2.15e-83	Tsuchiyaea wingfieldii CBS 7118	Eukaryota		441	252	38	38	N/A	1	1	XP_019030264	255	8	716	1146	966	1395	308	1295528
scaffold261_cluster16	ctg120_allorf000271	gi|402219262|gb|EJT99336.1|	33.559	6.24e-83	Dacryopinax primogenitus	Eukaryota		590	306	50	50	N/A	1	1	EJT99336	323	17	569	1146	875	1407	307	1858805
scaffold261_cluster16	ctg120_allorf000271	gi|1255188735|ref|XP_022678348.1|	37.931	2.69e-82	Kluyveromyces marxianus DMKU3-1042	Eukaryota		464	272	38	38	N/A	1	1	XP_022678348	248	10	702	1135	915	1368	305	1003335
scaffold261_cluster16	ctg120_allorf000271	gi|693905280|dbj|BAP73991.1|	37.931	2.77e-82	Kluyveromyces marxianus	Eukaryota		464	272	38	38	N/A	1	1	BAP73991	248	10	702	1135	915	1368	305	4911
scaffold261_cluster16	ctg120_allorf000271	gi|255716746|ref|XP_002554654.1|	38.411	3.89e-82	Lachancea thermotolerans CBS 6340	Eukaryota		453	258	38	38	N/A	1	1	XP_002554654	254	9	701	1133	927	1374	305	559295
scaffold261_cluster16	ctg120_allorf000271	gi|524468676|emb|CDC11311.1|	34.463	1.88e-88	Clostridium sp. CAG:413	Bacteria		531	286	46	46	N/A	1	1	CDC11311	313	10	15	537	14	517	305	1262803
scaffold261_cluster16	ctg120_allorf000271	gi|729701390|emb|CEJ01707.1|	38.303	1.98e-83	Rhizopus microsporus	Eukaryota		436	255	37	37	N/A	1	1	CEJ01707	236	10	717	1142	622	1034	304	58291
scaffold261_cluster16	ctg120_allorf000271	gi|727150433|emb|CEG67380.1|	38.303	5.25e-82	Rhizopus microsporus	Eukaryota		436	254	37	37	N/A	1	1	CEG67380	236	10	717	1142	964	1376	304	58291
scaffold261_cluster16	ctg120_allorf000271	gi|1183498637|gb|ORZ22283.1|	36.613	7.4e-82	Absidia repens	Eukaryota		437	257	37	37	N/A	1	1	ORZ22283	259	10	717	1146	981	1406	304	90262
scaffold261_cluster16	ctg120_allorf000271	gi|827761473|gb|KLO16090.1|	37.136	1.66e-81	Schizopora paradoxa	Eukaryota		447	254	38	38	N/A	1	1	KLO16090	261	9	713	1146	997	1436	303	27342
scaffold261_cluster16	ctg120_allorf000271	gi|1023266477|gb|KZT61684.1|	40.187	1.73e-81	Calocera cornea HHB12733	Eukaryota		428	250	37	37	N/A	1	1	KZT61684	240	9	713	1133	1003	1421	303	1353952
scaffold261_cluster16	ctg120_allorf000271	gi|751683560|gb|KIM33712.1|	39.268	2.38e-81	Serendipita vermifera MAFF 305830	Eukaryota		410	235	35	35	N/A	1	1	KIM33712	236	7	743	1147	997	1398	302	933852
scaffold261_cluster16	ctg120_allorf000271	gi|1218431359|gb|OXH50615.1|	37.613	3e-81	Cryptococcus neoformans var. grubii	Eukaryota		444	256	38	38	N/A	1	1	OXH50615	250	10	716	1146	976	1405	302	178876
scaffold261_cluster16	ctg120_allorf000271	gi|930410989|ref|XP_014179767.1|	37.124	1.27e-82	Trichosporon asahii var. asahii CBS 2479	Eukaryota		466	259	39	39	N/A	1	1	XP_014179767	262	12	697	1146	439	889	299	1186058
scaffold261_cluster16	ctg120_allorf000271	gi|524256928|emb|CDA18795.1|	31.955	2.5e-86	Ruminococcus sp. CAG:488	Bacteria		532	301	46	46	N/A	1	1	CDA18795	338	9	10	538	1	511	299	1262959
scaffold261_cluster16	ctg120_allorf000271	gi|524333198|emb|CDA90273.1|	32.143	1.46e-85	Ruminococcus sp. CAG:563	Bacteria		532	302	46	46	N/A	1	1	CDA90273	337	9	10	538	1	511	297	1262961
scaffold261_cluster16	ctg120_allorf000271	gi|655062145|ref|WP_028510438.1|	35.647	3.51e-85	Ruminococcus sp. NK3A76	Bacteria		533	286	46	46	N/A	1	1	WP_028510438	310	11	13	542	2	504	295	877411
scaffold261_cluster16	ctg120_allorf000271	gi|1199459774|ref|WP_087198990.1|	32.762	4.14e-85	Drancourtella sp. An210	Bacteria		525	299	45	45	N/A	1	1	WP_087198990	321	12	17	537	5	501	295	1965589
scaffold261_cluster16	ctg120_allorf000271	gi|1199492396|ref|WP_087230334.1|	33.523	3.12e-84	Anaeromassilibacillus sp. An250	Bacteria		528	291	46	46	N/A	1	1	WP_087230334	327	11	13	538	2	507	293	1965604
scaffold261_cluster16	ctg120_allorf000271	gi|1199471676|ref|WP_087210455.1|	32.762	1.14e-83	Drancourtella sp. An177	Bacteria		525	296	45	45	N/A	1	1	WP_087210455	321	12	17	537	5	501	291	1965573
scaffold261_cluster16	ctg120_allorf000271	gi|1149899236|ref|WP_077833727.1|	32.957	1.38e-83	Clostridium roseum	Bacteria		531	293	46	46	N/A	1	1	WP_077833727	329	12	12	537	3	511	291	84029
scaffold261_cluster16	ctg120_allorf000271	gi|1149966517|ref|WP_077893313.1|	32.768	2.81e-83	Clostridium felsineum;Clostridium felsineum DSM 794	Bacteria		531	293	46	46	N/A	1	1	WP_077893313	330	12	12	537	3	511	290	36839;1121310
scaffold261_cluster16	ctg120_allorf000271	gi|1149922210|ref|WP_077852154.1|	32.957	2.99e-83	Clostridium aurantibutyricum	Bacteria		531	293	46	46	N/A	1	1	WP_077852154	329	12	12	537	3	511	290	1551
scaffold261_cluster16	ctg120_allorf000271	gi|1199413312|ref|WP_087154053.1|	33.333	4.32e-83	Lachnoclostridium sp. An196	Bacteria		525	297	45	45	N/A	1	1	WP_087154053	318	14	17	537	5	501	290	1965583
scaffold261_cluster16	ctg120_allorf000271	gi|1199481023|ref|WP_087219174.1|	32.51	2.79e-81	Blautia sp. An249	Bacteria		526	288	46	46	N/A	1	1	WP_087219174	315	11	15	537	3	491	284	1965603
scaffold137_cluster5	ctg13_orf10	gi|1028568901|gb|OAJ37205.1|	60.262	2.35e-71	Batrachochytrium dendrobatidis JEL423	Eukaryota		229	162	93	79	N/A	1	1	OAJ37205	80	4	40	258	491	718	242	403673
scaffold137_cluster5	ctg13_orf10	gi|1149597705|gb|OON05518.1|	58.333	3.77e-69	Batrachochytrium salamandrivorans	Eukaryota		228	163	93	79	N/A	1	1	OON05518	84	4	41	258	497	723	236	1357716
scaffold137_cluster5	ctg13_orf10	gi|575472690|ref|XP_006675638.1|	68.852	1.7e-69	Batrachochytrium dendrobatidis JAM81	Eukaryota		183	143	80	66	N/A	1	1	XP_006675638	43	2	40	222	441	609	235	684364
scaffold137_cluster5	ctg13_orf10	gi|528892840|gb|EPZ33184.1|	56.021	1.95e-68	Rozella allomycis CSF55	Eukaryota		191	140	84	69	N/A	1	1	EPZ33184	59	1	41	231	473	638	233	988480
scaffold137_cluster5	ctg13_orf10	gi|909140743|gb|KNE65685.1|	50.41	2.3e-67	Allomyces macrogynus ATCC 38327	Eukaryota		244	158	99	85	N/A	1	1	KNE65685	100	6	40	274	475	706	232	578462
scaffold137_cluster5	ctg13_orf10	gi|909142341|gb|KNE66924.1|	52.535	2.56e-67	Allomyces macrogynus ATCC 38327	Eukaryota		217	148	92	79	N/A	1	1	KNE66924	92	2	40	256	472	677	231	578462
scaffold137_cluster5	ctg13_orf10	gi|631386608|ref|XP_007927684.1|	62.431	4.32e-67	Pseudocercospora fijiensis CIRAD86	Eukaryota		181	133	80	66	N/A	1	1	XP_007927684	47	2	41	221	479	638	230	383855
scaffold137_cluster5	ctg13_orf10	gi|1002199395|gb|KXS95356.1|	62.431	5.22e-67	Mycosphaerella eumusae	Eukaryota		181	133	80	66	N/A	1	1	KXS95356	47	2	41	221	479	638	230	321146
scaffold137_cluster5	ctg13_orf10	gi|1002199396|gb|KXS95357.1|	62.431	6.8e-67	Mycosphaerella eumusae	Eukaryota		181	133	80	66	N/A	1	1	KXS95357	47	2	41	221	479	638	230	321146
scaffold137_cluster5	ctg13_orf10	gi|1002206230|gb|KXT01773.1|	62.431	6.94e-67	Pseudocercospora musae	Eukaryota		181	133	80	66	N/A	1	1	KXT01773	47	2	41	221	479	638	230	113226
scaffold137_cluster5	ctg13_orf10	gi|1002199394|gb|KXS95355.1|	62.431	1.21e-66	Mycosphaerella eumusae	Eukaryota		181	133	80	66	N/A	1	1	KXS95355	47	2	41	221	523	682	230	321146
scaffold137_cluster5	ctg13_orf10	gi|1183419830|gb|ORY44184.1|	60.952	2.48e-66	Rhizoclosmatium globosum	Eukaryota		210	152	82	68	N/A	1	1	ORY44184	60	5	40	227	511	720	230	329046
scaffold137_cluster5	ctg13_orf10	gi|909145216|gb|KNE68982.1|	52.074	5.34e-67	Allomyces macrogynus ATCC 38327	Eukaryota		217	148	92	79	N/A	1	1	KNE68982	93	2	40	256	472	677	229	578462
scaffold137_cluster5	ctg13_orf10	gi|930144768|ref|XP_014172790.1|	61.878	6.97e-67	Grosmannia clavigera kw1407	Eukaryota		181	133	80	66	N/A	1	1	XP_014172790	46	2	41	221	480	637	229	655863
scaffold137_cluster5	ctg13_orf10	gi|1247049905|ref|XP_022463567.1|	61.622	8.52e-66	Kazachstania naganishii CBS 8797	Eukaryota		185	133	80	66	N/A	1	1	XP_022463567	53	3	40	221	489	658	227	1071383
scaffold137_cluster5	ctg13_orf10	gi|1279346445|gb|PJF18199.1|	57.711	1.04e-68	fungal sp. KSL3	Eukaryota		201	139	82	72	N/A	1	1	PJF18199	62	4	35	233	108	287	224	1246581
scaffold137_cluster5	ctg13_orf10	gi|1001609500|gb|KXS13287.1|	73.643	1.84e-64	Gonapodya prolifera JEL478	Eukaryota		129	115	61	47	N/A	1	1	KXS13287	34	0	41	169	531	659	224	1344416
scaffold137_cluster5	ctg13_orf10	gi|1188071371|emb|SMN19237.1|	59.239	1.92e-64	Kazachstania sp. B1-TP1-1	Eukaryota		184	132	80	66	N/A	1	1	SMN19237	58	2	40	221	488	656	223	1789683
scaffold137_cluster5	ctg13_orf10	gi|1183454082|gb|ORY78154.1|	53.814	4.48e-63	Protomyces lactucaedebilis	Eukaryota		236	157	99	86	N/A	1	1	ORY78154	87	5	40	275	480	693	220	56484
scaffold137_cluster5	ctg13_orf10	gi|672817081|gb|KFH61988.1|	54.43	9.69e-63	Mortierella verticillata NRRL 6337	Eukaryota		237	159	100	86	N/A	1	1	KFH61988	80	5	40	276	474	682	220	1069443
scaffold137_cluster5	ctg13_orf10	gi|1227132631|ref|XP_021884395.1|	56.25	3.27e-62	Lobosporangium transversale	Eukaryota		240	162	98	84	N/A	1	1	XP_021884395	66	8	40	271	472	680	219	64571
scaffold137_cluster5	ctg13_orf10	gi|1234314987|gb|OZJ05244.1|	60.622	1.82e-60	Bifiguratus adelaidae	Eukaryota		193	141	84	70	N/A	1	1	OZJ05244	52	3	40	232	1896	2064	217	1938954
scaffold137_cluster5	ctg13_orf10	gi|1065008718|gb|ODV96984.1|	61.538	4.27e-61	Pachysolen tannophilus NRRL Y-2460	Eukaryota		182	132	80	66	N/A	1	1	ODV96984	48	2	40	221	479	638	214	669874
scaffold137_cluster5	ctg13_orf10	gi|1205208317|gb|OWB54792.1|	54.077	5.27e-61	Candida boidinii	Eukaryota		233	155	98	84	N/A	1	1	OWB54792	70	5	41	272	481	677	214	5477
scaffold137_cluster5	ctg13_orf10	gi|672818948|gb|KFH63848.1|	60.099	5.63e-61	Mortierella verticillata NRRL 6337	Eukaryota		203	142	87	73	N/A	1	1	KFH63848	58	3	40	241	474	654	214	1069443
scaffold137_cluster5	ctg13_orf10	gi|1028555616|gb|OAJ25582.1|	53.39	6.54e-61	Tilletia caries;Tilletia controversa	Eukaryota		236	156	99	86	N/A	1	1	OAJ25582	78	4	40	275	480	683	214	13290;13291
scaffold137_cluster5	ctg13_orf10	gi|1028526056|gb|OAJ00037.1|	53.39	8.89e-61	Tilletia indica;Tilletia walkeri	Eukaryota		236	156	99	86	N/A	1	1	OAJ00037	78	4	40	275	480	683	214	43049;117179
scaffold137_cluster5	ctg13_orf10	gi|1183364475|gb|ORX91077.1|	61.14	4.91e-61	Basidiobolus meristosporus CBS 931.73	Eukaryota		193	138	84	70	N/A	1	1	ORX91077	47	2	40	231	472	637	213	1314790
scaffold137_cluster5	ctg13_orf10	gi|1115980911|dbj|GAV27962.1|	64.641	5.96e-61	Pichia membranifaciens	Eukaryota		181	136	80	66	N/A	1	1	GAV27962	40	3	41	221	480	636	213	4926
scaffold137_cluster5	ctg13_orf10	gi|1043295855|gb|OBZ81590.1|	65.027	8.15e-61	Choanephora infundibulifera f. cucurbitarum	Eukaryota		183	138	80	66	N/A	1	1	OBZ81590	41	3	40	222	480	639	213	101091
scaffold137_cluster5	ctg13_orf10	gi|1000776398|gb|KXN67762.1|	64.286	1.01e-60	Conidiobolus coronatus NRRL 28638	Eukaryota		182	134	80	66	N/A	1	1	KXN67762	40	1	40	221	480	636	213	796925
scaffold137_cluster5	ctg13_orf10	gi|1102163146|ref|XP_019018760.1|	64.641	1.15e-60	Pichia membranifaciens NRRL Y-2026	Eukaryota		181	135	80	66	N/A	1	1	XP_019018760	40	3	41	221	480	636	213	763406
scaffold137_cluster5	ctg13_orf10	gi|953454315|ref|XP_014570710.1|	63.934	1.37e-60	Mixia osmundae IAM 14324	Eukaryota		183	135	80	66	N/A	1	1	XP_014570710	40	3	40	222	477	633	213	764103
scaffold137_cluster5	ctg13_orf10	gi|358059734|dbj|GAA94503.1|	63.934	2.29e-60	Mixia osmundae IAM 14324	Eukaryota		183	135	80	66	N/A	1	1	GAA94503	40	3	40	222	516	672	213	764103
scaffold137_cluster5	ctg13_orf10	gi|501755495|emb|CCX35420.1|	60.109	4.09e-60	Taphrina deformans PYCC 5710	Eukaryota		183	134	80	66	N/A	1	1	CCX35420	51	1	40	222	481	641	212	1097556
scaffold137_cluster5	ctg13_orf10	gi|599421158|ref|XP_007416527.1|	63.736	4.28e-60	Melampsora larici-populina 98AG31	Eukaryota		182	137	80	66	N/A	1	1	XP_007416527	42	2	40	221	480	637	212	747676
scaffold137_cluster5	ctg13_orf10	gi|1023184660|ref|XP_016291369.1|	51.667	7.27e-60	Pseudozyma brasiliensis GHG001	Eukaryota		240	155	99	86	N/A	1	1	XP_016291369	83	4	40	276	484	693	212	1365824
scaffold137_cluster5	ctg13_orf10	gi|858058530|emb|CDW96865.1|	52.72	8.27e-59	Sporisorium scitamineum	Eukaryota		239	158	99	86	N/A	1	1	CDW96865	78	6	41	276	482	688	212	49012
scaffold137_cluster5	ctg13_orf10	gi|1183380089|gb|ORY05544.1|	63.187	9.82e-60	Basidiobolus meristosporus CBS 931.73	Eukaryota		182	133	80	66	N/A	1	1	ORY05544	42	2	40	221	473	629	210	1314790
scaffold137_cluster5	ctg13_orf10	gi|758361741|emb|CEP15827.1|	63.388	1.19e-59	Parasitella parasitica	Eukaryota		183	134	80	66	N/A	1	1	CEP15827	44	2	40	222	476	635	210	35722
scaffold137_cluster5	ctg13_orf10	gi|1183374939|gb|ORY00582.1|	61.538	1.21e-59	Basidiobolus meristosporus CBS 931.73	Eukaryota		182	133	80	66	N/A	1	1	ORY00582	45	2	40	221	473	629	210	1314790
scaffold137_cluster5	ctg13_orf10	gi|1102231502|ref|XP_019039486.1|	61.878	1.26e-59	Wickerhamomyces anomalus NRRL Y-366-8	Eukaryota		181	134	80	66	N/A	1	1	XP_019039486	49	2	41	221	476	636	210	683960
scaffold137_cluster5	ctg13_orf10	gi|1205220530|gb|OWB67005.1|	53.617	1.29e-59	Candida boidinii	Eukaryota		235	153	98	84	N/A	1	1	OWB67005	68	7	41	272	481	677	210	5477
scaffold137_cluster5	ctg13_orf10	gi|1198295658|gb|OUM54443.1|	53.617	1.41e-59	Candida boidinii	Eukaryota		235	153	98	84	N/A	1	1	OUM54443	68	7	41	272	481	677	210	5477
scaffold137_cluster5	ctg13_orf10	gi|366992488|ref|XP_003676009.1|	61.957	1.42e-59	Naumovozyma castellii CBS 4309	Eukaryota		184	133	80	66	N/A	1	1	XP_003676009	53	2	40	221	489	657	210	1064592
scaffold137_cluster5	ctg13_orf10	gi|1229199047|ref|XP_018169836.2|	57	1.78e-59	Candida auris	Eukaryota		200	137	87	72	N/A	1	1	XP_018169836	62	1	40	239	482	657	210	498019
scaffold137_cluster5	ctg13_orf10	gi|365989874|ref|XP_003671767.1|	55.649	1.9e-59	Naumovozyma dairenensis CBS 421	Eukaryota		239	155	99	84	N/A	1	1	XP_003671767	76	7	40	272	489	703	210	1071378
scaffold137_cluster5	ctg13_orf10	gi|1098864734|emb|SAM76392.1|	53.556	2.76e-59	Ustilago bromivora	Eukaryota		239	156	99	86	N/A	1	1	SAM76392	76	6	40	275	483	689	210	307758
scaffold137_cluster5	ctg13_orf10	gi|1105512851|emb|SGZ46327.1|	61.538	2.18e-59	Candida intermedia	Eukaryota		182	131	80	66	N/A	1	1	SGZ46327	46	1	40	221	482	639	209	45354
scaffold137_cluster5	ctg13_orf10	gi|1178066765|gb|ORE21177.1|	63.934	2.41e-59	Rhizopus microsporus	Eukaryota		183	137	80	66	N/A	1	1	ORE21177	42	3	40	222	476	634	209	58291
scaffold137_cluster5	ctg13_orf10	gi|1147239669|ref|XP_020063307.1|	60.989	3.66e-59	Candida tanzawaensis NRRL Y-17324	Eukaryota		182	135	80	66	N/A	1	1	XP_020063307	47	1	40	221	481	638	209	984487
scaffold137_cluster5	ctg13_orf10	gi|1090871749|ref|XP_018712219.1|	61.538	4.32e-59	Metschnikowia bicuspidata var. bicuspidata NRRL YB-4993	Eukaryota		182	135	80	66	N/A	1	1	XP_018712219	46	1	40	221	482	639	209	869754
scaffold137_cluster5	ctg13_orf10	gi|146422977|ref|XP_001487422.1|	61.538	4.73e-59	Meyerozyma guilliermondii ATCC 6260	Eukaryota		182	139	80	66	N/A	1	1	XP_001487422	46	3	40	221	482	639	209	294746
scaffold137_cluster5	ctg13_orf10	gi|1183482274|gb|ORZ06067.1|	62.295	4.95e-59	Absidia repens	Eukaryota		183	135	80	66	N/A	1	1	ORZ06067	46	2	40	222	482	641	209	90262
scaffold137_cluster5	ctg13_orf10	gi|388851569|emb|CCF54759.1|	52.966	5.16e-59	Ustilago hordei	Eukaryota		236	149	99	86	N/A	1	1	CCF54759	82	4	40	275	483	689	209	120017
scaffold137_cluster5	ctg13_orf10	gi|1003334462|emb|CDU24579.1|	52.5	6.17e-59	Sporisorium scitamineum	Eukaryota		240	158	99	86	N/A	1	1	CDU24579	79	6	40	276	481	688	209	49012
scaffold137_cluster5	ctg13_orf10	gi|1032644120|gb|OAQ25452.1|	63.934	1.14e-58	Mortierella elongata AG-77	Eukaryota		183	135	80	66	N/A	1	1	OAQ25452	47	3	40	222	477	640	209	1314771
scaffold137_cluster5	ctg13_orf10	gi|1026274460|gb|OAD07443.1|	62.842	5.11e-59	Mucor circinelloides f. lusitanicus CBS 277.49	Eukaryota		183	134	80	66	N/A	1	1	OAD07443	45	2	40	222	473	632	208	747725
scaffold137_cluster5	ctg13_orf10	gi|1069950886|ref|XP_018292306.1|	57.416	5.27e-59	Phycomyces blakesleeanus NRRL 1555(-)	Eukaryota		209	145	87	73	N/A	1	1	XP_018292306	56	3	40	241	474	656	208	763407
scaffold137_cluster5	ctg13_orf10	gi|384497910|gb|EIE88401.1|	62.842	5.3e-59	Rhizopus delemar RA 99-880	Eukaryota		183	134	80	66	N/A	1	1	EIE88401	43	3	40	222	450	607	208	246409
scaffold137_cluster5	ctg13_orf10	gi|511008099|gb|EPB89370.1|	62.842	5.34e-59	Mucor circinelloides f. circinelloides 1006PhL	Eukaryota		183	134	80	66	N/A	1	1	EPB89370	45	2	40	222	476	635	208	1220926
scaffold137_cluster5	ctg13_orf10	gi|384494862|gb|EIE85353.1|	62.842	6.3e-59	Rhizopus delemar RA 99-880	Eukaryota		183	134	80	66	N/A	1	1	EIE85353	43	3	40	222	476	633	208	246409
scaffold137_cluster5	ctg13_orf10	gi|1147176786|ref|XP_020049627.1|	61.326	6.53e-59	Ascoidea rubescens DSM 1968	Eukaryota		181	130	80	66	N/A	1	1	XP_020049627	47	1	41	221	476	633	208	1344418
scaffold137_cluster5	ctg13_orf10	gi|727147112|emb|CEG70798.1|	63.934	6.6e-59	Rhizopus microsporus	Eukaryota		183	137	80	66	N/A	1	1	CEG70798	42	3	40	222	476	634	208	58291
scaffold137_cluster5	ctg13_orf10	gi|758350127|dbj|GAN07675.1|	62.842	7.14e-59	Mucor ambiguus	Eukaryota		183	134	80	66	N/A	1	1	GAN07675	45	2	40	222	476	635	208	91626
scaffold137_cluster5	ctg13_orf10	gi|1102302260|ref|XP_018984771.1|	63.187	7.6e-59	Babjeviella inositovora NRRL Y-12698	Eukaryota		182	136	80	66	N/A	1	1	XP_018984771	43	3	40	221	475	632	208	984486
scaffold137_cluster5	ctg13_orf10	gi|1331192128|ref|XP_023469195.1|	63.934	7.63e-59	Rhizopus microsporus var. microsporus;Rhizopus microsporus ATCC 52813	Eukaryota		183	137	80	66	N/A	1	1	XP_023469195	42	3	40	222	476	634	208	86635;1340429
scaffold137_cluster5	ctg13_orf10	gi|1032640654|gb|OAQ22136.1|	62.842	7.81e-59	Mortierella elongata AG-77	Eukaryota		183	134	80	66	N/A	1	1	OAQ22136	53	2	40	222	399	566	208	1314771
scaffold137_cluster5	ctg13_orf10	gi|1227129215|ref|XP_021885799.1|	60.294	8.96e-59	Lobosporangium transversale	Eukaryota		204	139	87	73	N/A	1	1	XP_021885799	56	4	40	241	478	658	208	64571
scaffold137_cluster5	ctg13_orf10	gi|443895416|dbj|GAC72762.1|	52.5	1.11e-58	Pseudozyma antarctica T-34;Pseudozyma aphidis DSM 70725	Eukaryota		240	154	99	86	N/A	1	1	GAC72762	78	5	40	276	484	690	208	1151754;1391700
scaffold137_cluster5	ctg13_orf10	gi|1032641732|gb|OAQ23115.1|	62.842	1.14e-58	Mortierella elongata AG-77	Eukaryota		183	134	80	66	N/A	1	1	OAQ23115	53	2	40	222	472	639	208	1314771
scaffold137_cluster5	ctg13_orf10	gi|955498514|ref|XP_014658763.1|	52.321	1.39e-58	Pseudozyma antarctica	Eukaryota		237	150	99	86	N/A	1	1	XP_014658763	83	4	40	276	484	690	208	84753
scaffold137_cluster5	ctg13_orf10	gi|343426902|emb|CBQ70430.1|	52.083	1.43e-58	Sporisorium reilianum SRZ2	Eukaryota		240	159	99	86	N/A	1	1	CBQ70430	80	6	40	276	481	688	208	999809
scaffold137_cluster5	ctg13_orf10	gi|808371408|ref|XP_012190857.1|	52.743	1.56e-58	Pseudozyma hubeiensis SY62	Eukaryota		237	151	99	86	N/A	1	1	XP_012190857	83	5	40	276	481	688	208	1305764
scaffold137_cluster5	ctg13_orf10	gi|1127425047|gb|OLL26718.1|	60.989	1.86e-58	Neolecta irregularis DAH-3	Eukaryota		182	130	80	66	N/A	1	1	OLL26718	47	1	41	222	517	674	208	1198029
scaffold137_cluster5	ctg13_orf10	gi|913833845|gb|KNZ44222.1|	61.538	1.86e-58	Puccinia sorghi	Eukaryota		182	132	80	66	N/A	1	1	KNZ44222	45	1	40	221	505	661	208	27349
scaffold137_cluster5	ctg13_orf10	gi|727133151|emb|CEG83431.1|	63.934	9.1e-59	Rhizopus microsporus	Eukaryota		183	137	80	66	N/A	1	1	CEG83431	42	3	40	222	476	634	207	58291
scaffold137_cluster5	ctg13_orf10	gi|1147417139|ref|XP_020077107.1|	53.846	1.07e-58	Hyphopichia burtonii NRRL Y-1933	Eukaryota		234	158	99	84	N/A	1	1	XP_020077107	71	6	40	272	481	678	207	984485
scaffold137_cluster5	ctg13_orf10	gi|1147428453|ref|XP_020071139.1|	61.749	1.15e-58	Cyberlindnera jadinii NRRL Y-1542	Eukaryota		183	133	80	66	N/A	1	1	XP_020071139	42	2	41	221	476	632	207	983966
scaffold137_cluster5	ctg13_orf10	gi|1247158622|ref|XP_022461731.1|	61.326	1.19e-58	Kuraishia capsulata CBS 1993	Eukaryota		181	133	80	66	N/A	1	1	XP_022461731	49	2	40	220	479	638	207	1382522
scaffold137_cluster5	ctg13_orf10	gi|1134548984|gb|OMH85937.1|	62.983	1.54e-58	Zancudomyces culisetae	Eukaryota		181	135	80	66	N/A	1	1	OMH85937	54	2	40	220	476	643	207	1213189
scaffold137_cluster5	ctg13_orf10	gi|50556346|ref|XP_505581.1|	62.431	1.58e-58	Yarrowia lipolytica;Yarrowia lipolytica CLIB122	Eukaryota		181	136	80	66	N/A	1	1	XP_505581	44	2	41	221	480	636	207	4952;284591
scaffold137_cluster5	ctg13_orf10	gi|936529966|emb|CDO51773.1|	61.878	1.62e-58	Galactomyces candidum	Eukaryota		181	134	80	66	N/A	1	1	CDO51773	48	3	41	221	476	635	207	1173061
scaffold137_cluster5	ctg13_orf10	gi|758973865|ref|XP_011386989.1|	52.083	2e-58	Ustilago maydis 521	Eukaryota		240	157	99	86	N/A	1	1	XP_011386989	80	6	40	276	481	688	207	237631
scaffold137_cluster5	ctg13_orf10	gi|936405652|gb|KPM34832.1|	62.431	2.41e-58	Neonectria ditissima	Eukaryota		181	133	80	66	N/A	1	1	KPM34832	45	2	41	221	483	640	207	78410
scaffold137_cluster5	ctg13_orf10	gi|156838696|ref|XP_001643049.1|	62.234	2.79e-58	Vanderwaltozyma polyspora DSM 70294	Eukaryota		188	135	80	66	N/A	1	1	XP_001643049	46	3	40	221	489	657	207	436907
scaffold137_cluster5	ctg13_orf10	gi|754402392|ref|XP_011271805.1|	62.983	2.73e-58	Wickerhamomyces ciferrii	Eukaryota		181	136	80	66	N/A	1	1	XP_011271805	54	2	41	221	476	643	206	1041607
scaffold137_cluster5	ctg13_orf10	gi|1022636198|ref|XP_016223497.1|	60.44	1.6e-58	Exophiala mesophila	Eukaryota		182	131	80	66	N/A	1	1	XP_016223497	50	1	40	221	299	458	204	212818
scaffold137_cluster5	ctg13_orf10	gi|207342888|gb|EDZ70517.1|	62.105	2.7e-61	Saccharomyces cerevisiae AWRI1631	Eukaryota		190	135	68	68	N/A	1	1	EDZ70517	55	3	40	227	29	203	203	545124
scaffold137_cluster5	ctg13_orf10	gi|984143683|ref|XP_015332249.1|	61.497	4.38e-60	Marmota marmota marmota	Eukaryota		187	134	66	66	N/A	1	1	XP_015332249	51	4	40	222	126	295	203	9994
scaffold137_cluster5	ctg13_orf10	gi|1028568901|gb|OAJ37205.1|	78.261	3.21e-12	Batrachochytrium dendrobatidis JEL423	Eukaryota		46	42	93	17	N/A	1	1	OAJ37205	10	0	1	46	361	406	77	403673
scaffold137_cluster5	ctg13_orf10	gi|575472690|ref|XP_006675638.1|	78.261	3.73e-12	Batrachochytrium dendrobatidis JAM81	Eukaryota		46	42	80	17	N/A	1	1	XP_006675638	10	0	1	46	337	382	76.6	684364
scaffold137_cluster5	ctg13_orf10	gi|1149597705|gb|OON05518.1|	76.087	2.75e-11	Batrachochytrium salamandrivorans	Eukaryota		46	41	93	17	N/A	1	1	OON05518	11	0	1	46	366	411	74.3	1357716
scaffold137_cluster5	ctg13_orf10	gi|1027026968|ref|XP_016604176.1|	76.087	1.61e-10	Spizellomyces punctatus DAOM BR117	Eukaryota		46	40	93	17	N/A	1	1	XP_016604176	11	0	1	46	258	303	72	645134
scaffold137_cluster5	ctg13_orf10	gi|1043295855|gb|OBZ81590.1|	66.667	1.41e-09	Choanephora infundibulifera f. cucurbitarum	Eukaryota		51	42	80	17	N/A	1	1	OBZ81590	14	1	2	49	351	401	69.3	101091
scaffold137_cluster5	ctg13_orf10	gi|913833845|gb|KNZ44222.1|	71.739	3.19e-09	Puccinia sorghi	Eukaryota		46	37	80	17	N/A	1	1	KNZ44222	13	0	1	46	369	414	68.2	27349
scaffold137_cluster5	ctg13_orf10	gi|1183419830|gb|ORY44184.1|	62.5	4.34e-09	Rhizoclosmatium globosum	Eukaryota		56	41	82	20	N/A	1	1	ORY44184	20	1	2	57	381	435	67.8	329046
scaffold137_cluster5	ctg13_orf10	gi|599421158|ref|XP_007416527.1|	69.565	8.36e-09	Melampsora larici-populina 98AG31	Eukaryota		46	37	80	17	N/A	1	1	XP_007416527	14	0	1	46	344	389	67	747676
scaffold137_cluster5	ctg13_orf10	gi|953454315|ref|XP_014570710.1|	69.565	1.37e-08	Mixia osmundae IAM 14324	Eukaryota		46	36	80	17	N/A	1	1	XP_014570710	14	0	1	46	341	386	66.2	764103
scaffold137_cluster5	ctg13_orf10	gi|1234314987|gb|OZJ05244.1|	61.538	1.55e-08	Bifiguratus adelaidae	Eukaryota		52	42	84	18	N/A	1	1	OZJ05244	17	1	1	49	1766	1817	66.2	1938954
scaffold137_cluster5	ctg13_orf10	gi|358059734|dbj|GAA94503.1|	69.565	1.25e-08	Mixia osmundae IAM 14324	Eukaryota		46	36	80	17	N/A	1	1	GAA94503	14	0	1	46	380	425	66.2	764103
scaffold137_cluster5	ctg13_orf10	gi|758350127|dbj|GAN07675.1|	64.706	1.36e-08	Mucor ambiguus	Eukaryota		51	40	80	17	N/A	1	1	GAN07675	15	1	1	48	346	396	66.2	91626
scaffold137_cluster5	ctg13_orf10	gi|1183482274|gb|ORZ06067.1|	64.706	2.11e-08	Absidia repens	Eukaryota		51	40	80	17	N/A	1	1	ORZ06067	15	1	2	49	353	403	65.9	90262
scaffold137_cluster5	ctg13_orf10	gi|384494862|gb|EIE85353.1|	64.706	3.39e-08	Rhizopus delemar RA 99-880	Eukaryota		51	39	80	17	N/A	1	1	EIE85353	15	1	1	48	346	396	65.1	246409
scaffold137_cluster5	ctg13_orf10	gi|511008099|gb|EPB89370.1|	62.745	4.61e-08	Mucor circinelloides f. circinelloides 1006PhL	Eukaryota		51	39	80	17	N/A	1	1	EPB89370	16	1	1	48	346	396	64.7	1220926
scaffold137_cluster5	ctg13_orf10	gi|1227132631|ref|XP_021884395.1|	59.615	5.68e-08	Lobosporangium transversale	Eukaryota		52	43	98	18	N/A	1	1	XP_021884395	18	1	1	49	342	393	64.3	64571
scaffold137_cluster5	ctg13_orf10	gi|672818948|gb|KFH63848.1|	59.615	5.27e-08	Mortierella verticillata NRRL 6337	Eukaryota		52	42	87	18	N/A	1	1	KFH63848	18	1	1	49	344	395	64.3	1069443
scaffold137_cluster5	ctg13_orf10	gi|758361741|emb|CEP15827.1|	62.745	5.24e-08	Parasitella parasitica	Eukaryota		51	39	80	17	N/A	1	1	CEP15827	16	1	1	48	346	396	64.3	35722
scaffold137_cluster5	ctg13_orf10	gi|1178066765|gb|ORE21177.1|	64.706	5.9e-08	Rhizopus microsporus	Eukaryota		51	38	80	17	N/A	1	1	ORE21177	15	1	1	48	346	396	64.3	58291
scaffold137_cluster5	ctg13_orf10	gi|1026274460|gb|OAD07443.1|	62.745	5.28e-08	Mucor circinelloides f. lusitanicus CBS 277.49	Eukaryota		51	39	80	17	N/A	1	1	OAD07443	16	1	1	48	343	393	64.3	747725
scaffold137_cluster5	ctg13_orf10	gi|1069950886|ref|XP_018292306.1|	62.745	5.55e-08	Phycomyces blakesleeanus NRRL 1555(-)	Eukaryota		51	41	87	17	N/A	1	1	XP_018292306	16	1	2	49	345	395	64.3	763407
scaffold137_cluster5	ctg13_orf10	gi|727147112|emb|CEG70798.1|	64.706	6e-08	Rhizopus microsporus	Eukaryota		51	38	80	17	N/A	1	1	CEG70798	15	1	1	48	346	396	64.3	58291
scaffold137_cluster5	ctg13_orf10	gi|1331192128|ref|XP_023469195.1|	64.706	6.12e-08	Rhizopus microsporus var. microsporus;Rhizopus microsporus ATCC 52813	Eukaryota		51	38	80	17	N/A	1	1	XP_023469195	15	1	1	48	346	396	64.3	86635;1340429
scaffold137_cluster5	ctg13_orf10	gi|727133151|emb|CEG83431.1|	64.706	6.52e-08	Rhizopus microsporus	Eukaryota		51	38	80	17	N/A	1	1	CEG83431	15	1	1	48	346	396	64.3	58291
scaffold137_cluster5	ctg13_orf10	gi|1032640654|gb|OAQ22136.1|	59.615	9.12e-08	Mortierella elongata AG-77	Eukaryota		52	42	80	18	N/A	1	1	OAQ22136	18	1	1	49	269	320	63.9	1314771
scaffold137_cluster5	ctg13_orf10	gi|1028555616|gb|OAJ25582.1|	63.83	9.92e-08	Tilletia caries;Tilletia controversa	Eukaryota		47	37	99	17	N/A	1	1	OAJ25582	17	0	2	48	345	391	63.5	13290;13291
scaffold137_cluster5	ctg13_orf10	gi|1102302260|ref|XP_018984771.1|	67.391	1.1e-07	Babjeviella inositovora NRRL Y-12698	Eukaryota		46	36	80	17	N/A	1	1	XP_018984771	15	0	1	46	340	385	63.5	984486
scaffold137_cluster5	ctg13_orf10	gi|1032641732|gb|OAQ23115.1|	59.615	1e-07	Mortierella elongata AG-77	Eukaryota		52	42	80	18	N/A	1	1	OAQ23115	18	1	1	49	342	393	63.5	1314771
scaffold137_cluster5	ctg13_orf10	gi|1028526056|gb|OAJ00037.1|	65.957	1.42e-07	Tilletia indica;Tilletia walkeri	Eukaryota		47	36	99	17	N/A	1	1	OAJ00037	16	0	2	48	345	391	63.2	43049;117179
scaffold137_cluster5	ctg13_orf10	gi|936529966|emb|CDO51773.1|	66.667	1.54e-07	Galactomyces candidum	Eukaryota		45	37	80	16	N/A	1	1	CDO51773	15	0	2	46	341	385	63.2	1173061
scaffold137_cluster5	ctg13_orf10	gi|384497910|gb|EIE88401.1|	62.745	1.68e-07	Rhizopus delemar RA 99-880	Eukaryota		51	38	80	17	N/A	1	1	EIE88401	16	1	1	48	320	370	62.8	246409
scaffold137_cluster5	ctg13_orf10	gi|930144768|ref|XP_014172790.1|	66.667	2.66e-07	Grosmannia clavigera kw1407	Eukaryota		48	37	80	17	N/A	1	1	XP_014172790	16	0	1	48	345	392	62.4	655863
scaffold137_cluster5	ctg13_orf10	gi|1227129215|ref|XP_021885799.1|	58.824	2.52e-07	Lobosporangium transversale	Eukaryota		51	41	87	17	N/A	1	1	XP_021885799	18	1	2	49	349	399	62.4	64571
scaffold137_cluster5	ctg13_orf10	gi|1147239669|ref|XP_020063307.1|	54.386	4.02e-07	Candida tanzawaensis NRRL Y-17324	Eukaryota		57	39	80	21	N/A	1	1	XP_020063307	23	1	1	57	340	393	62	984487
scaffold137_cluster5	ctg13_orf10	gi|1183364475|gb|ORX91077.1|	55.769	4.32e-07	Basidiobolus meristosporus CBS 931.73	Eukaryota		52	41	84	18	N/A	1	1	ORX91077	20	1	1	49	342	393	61.6	1314790
scaffold137_cluster5	ctg13_orf10	gi|1102231502|ref|XP_019039486.1|	69.048	5.25e-07	Wickerhamomyces anomalus NRRL Y-366-8	Eukaryota		42	34	80	15	N/A	1	1	XP_019039486	13	0	2	43	341	382	61.6	683960
scaffold137_cluster5	ctg13_orf10	gi|365989874|ref|XP_003671767.1|	56.14	5.12e-07	Naumovozyma dairenensis CBS 421	Eukaryota		57	42	99	20	N/A	1	1	XP_003671767	22	1	1	54	349	405	61.6	1071378
scaffold137_cluster5	ctg13_orf10	gi|858058530|emb|CDW96865.1|	70	4.99e-07	Sporisorium scitamineum	Eukaryota		40	35	99	14	N/A	1	1	CDW96865	12	0	2	41	346	385	61.6	49012
scaffold137_cluster5	ctg13_orf10	gi|1247158622|ref|XP_022461731.1|	60.87	4.44e-07	Kuraishia capsulata CBS 1993	Eukaryota		46	36	80	17	N/A	1	1	XP_022461731	18	0	1	46	340	385	61.6	1382522
scaffold137_cluster5	ctg13_orf10	gi|754402392|ref|XP_011271805.1|	69.048	5.26e-07	Wickerhamomyces ciferrii	Eukaryota		42	34	80	15	N/A	1	1	XP_011271805	13	0	2	43	341	382	61.6	1041607
scaffold137_cluster5	ctg13_orf10	gi|1023184660|ref|XP_016291369.1|	70	7.06e-07	Pseudozyma brasiliensis GHG001	Eukaryota		40	35	99	14	N/A	1	1	XP_016291369	12	0	2	41	349	388	61.2	1365824
scaffold137_cluster5	ctg13_orf10	gi|1098864734|emb|SAM76392.1|	70	6.26e-07	Ustilago bromivora	Eukaryota		40	35	99	14	N/A	1	1	SAM76392	12	0	2	41	348	387	61.2	307758
scaffold137_cluster5	ctg13_orf10	gi|388851569|emb|CCF54759.1|	70	6.55e-07	Ustilago hordei	Eukaryota		40	35	99	14	N/A	1	1	CCF54759	12	0	2	41	348	387	61.2	120017
scaffold137_cluster5	ctg13_orf10	gi|1003334462|emb|CDU24579.1|	70	6.73e-07	Sporisorium scitamineum	Eukaryota		40	35	99	14	N/A	1	1	CDU24579	12	0	2	41	346	385	61.2	49012
scaffold137_cluster5	ctg13_orf10	gi|443895416|dbj|GAC72762.1|	70	7.1e-07	Pseudozyma antarctica T-34;Pseudozyma aphidis DSM 70725	Eukaryota		40	35	99	14	N/A	1	1	GAC72762	12	0	2	41	349	388	61.2	1151754;1391700
scaffold137_cluster5	ctg13_orf10	gi|1147428453|ref|XP_020071139.1|	67.442	6.13e-07	Cyberlindnera jadinii NRRL Y-1542	Eukaryota		43	36	80	16	N/A	1	1	XP_020071139	14	0	1	43	340	382	61.2	983966
scaffold137_cluster5	ctg13_orf10	gi|955498514|ref|XP_014658763.1|	70	6.97e-07	Pseudozyma antarctica	Eukaryota		40	35	99	14	N/A	1	1	XP_014658763	12	0	2	41	349	388	61.2	84753
scaffold137_cluster5	ctg13_orf10	gi|343426902|emb|CBQ70430.1|	70	6.67e-07	Sporisorium reilianum SRZ2	Eukaryota		40	35	99	14	N/A	1	1	CBQ70430	12	0	2	41	346	385	61.2	999809
scaffold137_cluster5	ctg13_orf10	gi|808371408|ref|XP_012190857.1|	70	6.79e-07	Pseudozyma hubeiensis SY62	Eukaryota		40	35	99	14	N/A	1	1	XP_012190857	12	0	2	41	346	385	61.2	1305764
scaffold137_cluster5	ctg13_orf10	gi|1127425047|gb|OLL26718.1|	62.222	6.18e-07	Neolecta irregularis DAH-3	Eukaryota		45	37	80	16	N/A	1	1	OLL26718	17	0	2	46	381	425	61.2	1198029
scaffold137_cluster5	ctg13_orf10	gi|758973865|ref|XP_011386989.1|	70	6.36e-07	Ustilago maydis 521	Eukaryota		40	35	99	14	N/A	1	1	XP_011386989	12	0	2	41	346	385	61.2	237631
scaffold137_cluster5	ctg13_orf10	gi|528892840|gb|EPZ33184.1|	61.538	7.45e-07	Rozella allomycis CSF55	Eukaryota		52	39	84	18	N/A	1	1	EPZ33184	17	1	1	49	342	393	60.8	988480
scaffold137_cluster5	ctg13_orf10	gi|909140743|gb|KNE65685.1|	57.692	9.23e-07	Allomyces macrogynus ATCC 38327	Eukaryota		52	39	99	18	N/A	1	1	KNE65685	19	1	1	49	345	396	60.8	578462
scaffold137_cluster5	ctg13_orf10	gi|1032644120|gb|OAQ25452.1|	57.692	9.4e-07	Mortierella elongata AG-77	Eukaryota		52	41	80	18	N/A	1	1	OAQ25452	19	1	1	49	347	398	60.8	1314771
scaffold137_cluster5	ctg13_orf10	gi|366992488|ref|XP_003676009.1|	57.143	1.18e-06	Naumovozyma castellii CBS 4309	Eukaryota		56	41	80	19	N/A	1	1	XP_003676009	21	1	2	54	350	405	60.5	1064592
scaffold137_cluster5	ctg13_orf10	gi|1183374939|gb|ORY00582.1|	60.784	1.29e-06	Basidiobolus meristosporus CBS 931.73	Eukaryota		51	38	80	17	N/A	1	1	ORY00582	17	1	2	49	343	393	60.1	1314790
scaffold137_cluster5	ctg13_orf10	gi|1147176786|ref|XP_020049627.1|	65.854	1.57e-06	Ascoidea rubescens DSM 1968	Eukaryota		41	34	80	15	N/A	1	1	XP_020049627	14	0	1	41	340	380	60.1	1344418
scaffold137_cluster5	ctg13_orf10	gi|672817081|gb|KFH61988.1|	55.769	1.95e-06	Mortierella verticillata NRRL 6337	Eukaryota		52	41	100	18	N/A	1	1	KFH61988	20	1	1	49	344	395	59.7	1069443
scaffold137_cluster5	ctg13_orf10	gi|936405652|gb|KPM34832.1|	62.5	1.81e-06	Neonectria ditissima	Eukaryota		48	36	80	17	N/A	1	1	KPM34832	18	0	1	48	348	395	59.7	78410
scaffold137_cluster5	ctg13_orf10	gi|909142341|gb|KNE66924.1|	56.863	3.2e-06	Allomyces macrogynus ATCC 38327	Eukaryota		51	39	92	17	N/A	1	1	KNE66924	19	1	2	49	343	393	58.9	578462
scaffold137_cluster5	ctg13_orf10	gi|1000776398|gb|KXN67762.1|	55.769	3.18e-06	Conidiobolus coronatus NRRL 28638	Eukaryota		52	37	80	18	N/A	1	1	KXN67762	20	1	1	49	350	401	58.9	796925
scaffold137_cluster5	ctg13_orf10	gi|1183380089|gb|ORY05544.1|	58.824	3.8e-06	Basidiobolus meristosporus CBS 931.73	Eukaryota		51	38	80	17	N/A	1	1	ORY05544	18	1	2	49	343	393	58.9	1314790
scaffold137_cluster5	ctg13_orf10	gi|909145216|gb|KNE68982.1|	56.863	4.29e-06	Allomyces macrogynus ATCC 38327	Eukaryota		51	39	92	17	N/A	1	1	KNE68982	19	1	2	49	343	393	58.5	578462
scaffold137_cluster5	ctg13_orf10	gi|1065008718|gb|ODV96984.1|	71.053	4.64e-06	Pachysolen tannophilus NRRL Y-2460	Eukaryota		38	33	80	14	N/A	1	1	ODV96984	11	0	1	38	340	377	58.5	669874
scaffold137_cluster5	ctg13_orf10	gi|146422977|ref|XP_001487422.1|	51.786	5.72e-06	Meyerozyma guilliermondii ATCC 6260	Eukaryota		56	38	80	20	N/A	1	1	XP_001487422	24	1	2	57	341	393	58.2	294746
scaffold137_cluster5	ctg13_orf10	gi|1147417139|ref|XP_020077107.1|	50.877	7.18e-06	Hyphopichia burtonii NRRL Y-1933	Eukaryota		57	38	99	21	N/A	1	1	XP_020077107	25	1	1	57	340	393	58.2	984485
scaffold137_cluster5	ctg13_orf10	gi|50556346|ref|XP_505581.1|	67.5	8.89e-06	Yarrowia lipolytica;Yarrowia lipolytica CLIB122	Eukaryota		40	33	80	14	N/A	1	1	XP_505581	13	0	2	41	344	383	57.8	4952;284591
scaffold137_cluster5	ctg13_orf10	gi|1105512851|emb|SGZ46327.1|	52.632	1.07e-05	Candida intermedia	Eukaryota		57	38	80	21	N/A	1	1	SGZ46327	24	1	1	57	340	393	57.4	45354
scaffold137_cluster5	ctg13_orf10	gi|1090871749|ref|XP_018712219.1|	50.877	1.56e-05	Metschnikowia bicuspidata var. bicuspidata NRRL YB-4993	Eukaryota		57	38	80	21	N/A	1	1	XP_018712219	25	1	1	57	340	393	57	869754
scaffold137_cluster5	ctg13_orf10	gi|1183454082|gb|ORY78154.1|	58.333	4.66e-05	Protomyces lactucaedebilis	Eukaryota		48	35	99	17	N/A	1	1	ORY78154	20	0	2	49	345	392	55.5	56484
scaffold137_cluster5	ctg13_orf10	gi|1205208317|gb|OWB54792.1|	63.158	5.13e-05	Candida boidinii	Eukaryota		38	32	98	14	N/A	1	1	OWB54792	14	0	1	38	340	377	55.5	5477
scaffold137_cluster5	ctg13_orf10	gi|1205220530|gb|OWB67005.1|	63.158	5.37e-05	Candida boidinii	Eukaryota		38	32	98	14	N/A	1	1	OWB67005	14	0	1	38	340	377	55.5	5477
scaffold137_cluster5	ctg13_orf10	gi|1198295658|gb|OUM54443.1|	63.158	5.32e-05	Candida boidinii	Eukaryota		38	32	98	14	N/A	1	1	OUM54443	14	0	1	38	340	377	55.5	5477
scaffold137_cluster5	ctg13_orf10	gi|1229199047|ref|XP_018169836.2|	50.877	6.73e-05	Candida auris	Eukaryota		57	37	87	21	N/A	1	1	XP_018169836	25	1	1	57	340	393	55.1	498019
scaffold137_cluster5	ctg13_orf10	gi|1115980911|dbj|GAV27962.1|	53.659	0.000115	Pichia membranifaciens	Eukaryota		41	35	80	15	N/A	1	1	GAV27962	19	0	1	41	340	380	54.3	4926
scaffold137_cluster5	ctg13_orf10	gi|1102163146|ref|XP_019018760.1|	53.659	0.000115	Pichia membranifaciens NRRL Y-2026	Eukaryota		41	35	80	15	N/A	1	1	XP_019018760	19	0	1	41	340	380	54.3	763406
scaffold137_cluster5	ctg13_orf10	gi|1022636198|ref|XP_016223497.1|	54	0.000126	Exophiala mesophila	Eukaryota		50	32	80	18	N/A	1	1	XP_016223497	23	0	2	51	166	215	53.9	212818
scaffold137_cluster5	ctg13_orf10	gi|1002199394|gb|KXS95355.1|	54.348	0.000331	Mycosphaerella eumusae	Eukaryota		46	33	80	17	N/A	1	1	KXS95355	21	0	1	46	388	433	53.1	321146
scaffold137_cluster5	ctg13_orf10	gi|501755495|emb|CCX35420.1|	56.25	0.000254	Taphrina deformans PYCC 5710	Eukaryota		48	34	80	17	N/A	1	1	CCX35420	21	0	2	49	346	393	53.1	1097556
scaffold137_cluster5	ctg13_orf10	gi|631386608|ref|XP_007927684.1|	54.348	0.000342	Pseudocercospora fijiensis CIRAD86	Eukaryota		46	33	80	17	N/A	1	1	XP_007927684	21	0	1	46	344	389	52.8	383855
scaffold137_cluster5	ctg13_orf10	gi|1002199395|gb|KXS95356.1|	54.348	0.000361	Mycosphaerella eumusae	Eukaryota		46	33	80	17	N/A	1	1	KXS95356	21	0	1	46	344	389	52.8	321146
scaffold137_cluster5	ctg13_orf10	gi|1002199396|gb|KXS95357.1|	54.348	0.00035	Mycosphaerella eumusae	Eukaryota		46	33	80	17	N/A	1	1	KXS95357	21	0	1	46	344	389	52.8	321146
scaffold137_cluster5	ctg13_orf10	gi|1002206230|gb|KXT01773.1|	54.348	0.000338	Pseudocercospora musae	Eukaryota		46	33	80	17	N/A	1	1	KXT01773	21	0	1	46	344	389	52.8	113226
scaffold137_cluster5	ctg13_orf10	gi|1134548984|gb|OMH85937.1|	54.348	0.000378	Zancudomyces culisetae	Eukaryota		46	33	80	17	N/A	1	1	OMH85937	21	0	1	46	348	393	52.8	1213189
scaffold137_cluster5	ctg13_orf10	gi|156838696|ref|XP_001643049.1|	62.5	0.002	Vanderwaltozyma polyspora DSM 70294	Eukaryota		40	31	80	14	N/A	1	1	XP_001643049	15	0	2	41	350	389	50.8	436907
scaffold137_cluster5	ctg13_orf10	gi|1188071371|emb|SMN19237.1|	46.429	0.004	Kazachstania sp. B1-TP1-1	Eukaryota		56	38	80	19	N/A	1	1	SMN19237	27	1	2	54	350	405	49.7	1789683
scaffold137_cluster5	ctg13_orf10	gi|1247049905|ref|XP_022463567.1|	53.333	0.008	Kazachstania naganishii CBS 8797	Eukaryota		45	32	80	16	N/A	1	1	XP_022463567	21	0	2	46	350	394	48.9	1071383
scaffold137_cluster5	ctg13_orf10	gi|1001609500|gb|KXS13287.1|	55	0.018	Gonapodya prolifera JEL478	Eukaryota		40	27	61	14	N/A	1	1	KXS13287	18	0	2	41	401	440	47.8	1344416
scaffold137_cluster5	ctg13_orf10	gi|1279346445|gb|PJF18199.1|	54.545	1.7	fungal sp. KSL3	Eukaryota		33	25	82	12	N/A	1	1	PJF18199	15	0	9	41	1	33	41.2	1246581
scaffold278_cluster17	ctg137_allorf000524	gi|557038202|gb|ESQ15097.1|	33.447	2.35e-131	uncultured Thiohalocapsa sp. PB-PSB1	Bacteria		876	454	56	25	N/A	1	1	ESQ15097	546	17	263	1125	8	859	474	1385625
scaffold278_cluster17	ctg137_allorf000524	gi|1229154671|ref|XP_022090003.1|	33.687	1.32e-123	Acanthaster planci	Eukaryota		849	443	49	24	N/A	1	1	XP_022090003	512	18	247	1069	1	824	451	133434
scaffold278_cluster17	ctg137_allorf000524	gi|1223114741|ref|WP_091155369.1|	33.127	3.8e-123	Geodermatophilus sp. CF 11/1	Bacteria		809	415	47	23	N/A	1	1	WP_091155369	513	14	263	1061	25	815	450	1137993
scaffold278_cluster17	ctg137_allorf000524	gi|504703806|ref|WP_014890908.1|	34.858	1.9e-123	Methylocystis sp. SC2	Bacteria		809	431	49	23	N/A	1	1	WP_014890908	492	17	260	1057	21	805	449	187303
scaffold278_cluster17	ctg137_allorf000524	gi|1174919657|ref|WP_081592877.1|	33.211	8.33e-123	Nocardia otitidiscaviarum	Bacteria		816	426	38	23	N/A	1	1	WP_081592877	512	16	263	1069	19	810	449	1823
scaffold278_cluster17	ctg137_allorf000524	gi|260826235|ref|XP_002608071.1|	33.78	1.44e-122	Branchiostoma floridae	Eukaryota		820	431	47	23	N/A	1	1	XP_002608071	493	15	263	1060	112	903	449	7739
scaffold278_cluster17	ctg137_allorf000524	gi|1175309248|ref|WP_081857043.1|	32.667	7.9e-124	Tumebacillus sp. NFB	Bacteria		851	439	34	24	N/A	1	1	WP_081857043	525	18	246	1079	1	820	447	1157490
scaffold278_cluster17	ctg137_allorf000524	gi|660643702|gb|KEO84023.1|	32.82	9.58e-124	Tumebacillus sp. NFB	Bacteria		844	436	33	24	N/A	1	1	KEO84023	519	18	253	1079	2	814	447	1157490
scaffold278_cluster17	ctg137_allorf000524	gi|917440265|ref|WP_052046683.1|	34.061	1.79e-122	Chromohalobacter israelensis	Bacteria		825	431	41	24	N/A	1	1	WP_052046683	510	16	262	1080	4	800	447	141390
scaffold278_cluster17	ctg137_allorf000524	gi|499424498|ref|WP_011111962.1|	34.83	2.77e-122	Nitrosomonas europaea;Nitrosomonas europaea ATCC 19718	Bacteria		824	432	45	23	N/A	1	1	WP_011111962	474	17	263	1061	35	820	447	915;228410
scaffold278_cluster17	ctg137_allorf000524	gi|658424245|ref|WP_029650720.1|	33.916	1.39e-122	Methylocystis sp. SB2	Bacteria		858	448	50	25	N/A	1	1	WP_029650720	520	21	235	1079	1	824	446	743836
scaffold278_cluster17	ctg137_allorf000524	gi|1180045740|ref|WP_083566362.1|	33.021	1.98e-122	Nitrosovibrio sp. Nv17	Bacteria		854	442	37	24	N/A	1	1	WP_083566362	534	19	235	1070	1	834	446	1855339
scaffold278_cluster17	ctg137_allorf000524	gi|1234072995|ref|WP_094707561.1|	34.146	7.6e-122	Hahella sp. CCB-MM4	Bacteria		820	421	37	23	N/A	1	1	WP_094707561	494	20	263	1061	45	839	446	1926491
scaffold278_cluster17	ctg137_allorf000524	gi|1000280687|gb|KXK42560.1|	34.83	1.08e-121	Nitrosomonas europaea	Bacteria		824	431	39	23	N/A	1	1	KXK42560	474	17	263	1061	35	820	445	915
scaffold278_cluster17	ctg137_allorf000524	gi|1247381626|gb|PCI41963.1|	33.81	3.83e-122	Rhodospirillaceae bacterium	Bacteria		840	443	44	24	N/A	1	1	PCI41963	501	21	246	1070	13	812	444	1898112
scaffold278_cluster17	ctg137_allorf000524	gi|1102049848|emb|SFW32663.1|	33.254	4.61e-122	Nitrosovibrio sp. Nv17	Bacteria		842	436	36	24	N/A	1	1	SFW32663	525	18	246	1070	1	822	444	1855339
scaffold278_cluster17	ctg137_allorf000524	gi|1229154673|ref|XP_022090004.1|	33.617	2.03e-121	Acanthaster planci	Eukaryota		824	438	48	23	N/A	1	1	XP_022090004	507	17	263	1067	12	814	444	133434
scaffold278_cluster17	ctg137_allorf000524	gi|1175965270|gb|OQW84619.1|	34.42	1.34e-121	Proteobacteria bacterium ST_bin16	Bacteria		828	427	29	24	N/A	1	1	OQW84619	506	17	263	1079	14	815	443	1931235
scaffold278_cluster17	ctg137_allorf000524	gi|1041906293|ref|WP_065240624.1|	34.182	2.7e-121	Halomonas elongata	Bacteria		825	426	43	24	N/A	1	1	WP_065240624	509	15	262	1080	4	800	443	2746
scaffold278_cluster17	ctg137_allorf000524	gi|1059911549|ref|WP_069012549.1|	33.578	5.24e-121	Paenibacillus polymyxa	Bacteria		816	418	36	23	N/A	1	1	WP_069012549	501	13	260	1061	1	789	443	1406
scaffold278_cluster17	ctg137_allorf000524	gi|918401638|ref|WP_052452904.1|	33.578	4.24e-121	Paenibacillus polymyxa	Bacteria		816	418	36	23	N/A	1	1	WP_052452904	501	13	260	1061	1	789	442	1406
scaffold278_cluster17	ctg137_allorf000524	gi|919123619|ref|WP_052679253.1|	33.578	1.27e-120	Paenibacillus polymyxa	Bacteria		816	417	36	23	N/A	1	1	WP_052679253	501	13	260	1061	1	789	442	1406
scaffold278_cluster17	ctg137_allorf000524	gi|922051190|ref|WP_053325489.1|	33.578	1.4e-120	Paenibacillus polymyxa;Paenibacillus;Paenibacillus peoriae	Bacteria		816	417	36	23	N/A	1	1	WP_053325489	501	13	260	1061	1	789	442	1406;44249;59893
scaffold278_cluster17	ctg137_allorf000524	gi|1333944699|ref|WP_103042429.1|	33.578	1.52e-120	Paenibacillus polymyxa	Bacteria		816	417	36	23	N/A	1	1	WP_103042429	501	13	260	1061	1	789	442	1406
scaffold278_cluster17	ctg137_allorf000524	gi|1101442130|gb|APB75903.1|	33.578	1.55e-120	Paenibacillus polymyxa	Bacteria		816	417	36	23	N/A	1	1	APB75903	501	13	260	1061	1	789	442	1406
scaffold278_cluster17	ctg137_allorf000524	gi|1060067634|ref|WP_069081030.1|	33.578	1.55e-120	Paenibacillus polymyxa	Bacteria		816	417	36	23	N/A	1	1	WP_069081030	501	13	260	1061	1	789	442	1406
scaffold278_cluster17	ctg137_allorf000524	gi|917111384|ref|WP_051718096.1|	33.578	1.6e-120	Paenibacillus polymyxa	Bacteria		816	417	36	23	N/A	1	1	WP_051718096	501	13	260	1061	1	789	442	1406
scaffold278_cluster17	ctg137_allorf000524	gi|565999150|ref|WP_023988774.1|	33.578	1.64e-120	Paenibacillus polymyxa;Paenibacillus;Paenibacillus peoriae;Paenibacillus polymyxa CR1;Paenibacillus sp. cl130	Bacteria		816	417	36	23	N/A	1	1	WP_023988774	501	13	260	1061	1	789	442	1406;44249;59893;1429244;1761876
scaffold278_cluster17	ctg137_allorf000524	gi|503428524|ref|WP_013663185.1|	33.455	3.4e-122	Marinomonas mediterranea;Marinomonas mediterranea MMB-1	Bacteria		825	436	36	24	N/A	1	1	WP_013663185	519	16	263	1079	7	809	441	119864;717774
scaffold278_cluster17	ctg137_allorf000524	gi|517217014|ref|WP_018405832.1|	33.81	3.7e-121	Methylocystis rosea	Bacteria		840	439	50	24	N/A	1	1	WP_018405832	512	20	235	1061	1	809	441	173366
scaffold278_cluster17	ctg137_allorf000524	gi|764621950|ref|WP_044433731.1|	33.896	4.03e-121	Skermanella aerolata	Bacteria		829	437	35	24	N/A	1	1	WP_044433731	508	20	263	1079	17	817	441	393310
scaffold278_cluster17	ctg137_allorf000524	gi|1139287936|emb|SJK83797.1|	34.061	1.13e-120	Halomonas elongata DSM 2581	Bacteria		825	426	43	24	N/A	1	1	SJK83797	510	15	262	1080	4	800	441	768066
scaffold278_cluster17	ctg137_allorf000524	gi|1333958384|ref|WP_103050187.1|	33.578	1.87e-120	Paenibacillus sp. F4	Bacteria		816	417	36	23	N/A	1	1	WP_103050187	501	13	260	1061	1	789	441	357385
scaffold278_cluster17	ctg137_allorf000524	gi|647273411|ref|WP_025719507.1|	33.578	1.98e-120	Paenibacillus polymyxa	Bacteria		816	417	36	23	N/A	1	1	WP_025719507	501	13	260	1061	1	789	441	1406
scaffold278_cluster17	ctg137_allorf000524	gi|1125325641|gb|OLC67064.1|	31.336	2.1e-120	Actinobacteria bacterium 13_1_40CM_4_65_12	Bacteria		868	443	48	25	N/A	1	1	OLC67064	565	16	261	1122	8	850	441	1803489
scaffold278_cluster17	ctg137_allorf000524	gi|1225679833|ref|WP_093682231.1|	33.006	2.21e-120	Streptomyces	Bacteria		815	412	38	23	N/A	1	1	WP_093682231	495	16	263	1058	20	802	441	1883
scaffold278_cluster17	ctg137_allorf000524	gi|746227047|ref|WP_039276001.1|	33.578	2.29e-120	Paenibacillus polymyxa	Bacteria		816	417	36	23	N/A	1	1	WP_039276001	501	13	260	1061	1	789	441	1406
scaffold278_cluster17	ctg137_allorf000524	gi|518517094|ref|WP_019687301.1|	33.578	2.3e-120	Paenibacillus polymyxa	Bacteria		816	417	36	23	N/A	1	1	WP_019687301	501	13	260	1061	1	789	441	1406
scaffold278_cluster17	ctg137_allorf000524	gi|1052377406|emb|SCG03607.1|	33.006	2.33e-120	Streptomyces sp. LamerLS-31b;Streptomyces sp. DconLS	Bacteria		815	412	38	23	N/A	1	1	SCG03607	495	16	263	1058	19	801	441	1839765;1839766
scaffold278_cluster17	ctg137_allorf000524	gi|746219475|ref|WP_039269010.1|	33.578	2.42e-120	Paenibacillus polymyxa;Paenibacillus polymyxa SQR-21	Bacteria		816	417	36	23	N/A	1	1	WP_039269010	501	13	260	1061	1	789	441	1406;1413214
scaffold278_cluster17	ctg137_allorf000524	gi|651085556|dbj|BAO99093.1|	32.638	2.47e-120	Nocardia otitidiscaviarum	Bacteria		815	417	46	23	N/A	1	1	BAO99093	518	15	263	1069	28	819	441	1823
scaffold278_cluster17	ctg137_allorf000524	gi|260821189|ref|XP_002605916.1|	33.53	2.59e-120	Branchiostoma floridae	Eukaryota		847	449	52	24	N/A	1	1	XP_002605916	519	19	257	1090	27	842	441	7739
scaffold278_cluster17	ctg137_allorf000524	gi|1175324274|ref|WP_081872067.1|	32.638	2.8e-120	Nocardia otitidiscaviarum	Bacteria		815	417	46	23	N/A	1	1	WP_081872067	518	15	263	1069	19	810	441	1823
scaffold278_cluster17	ctg137_allorf000524	gi|754781077|ref|WP_042144945.1|	34.454	3.98e-120	Pseudoalteromonas	Bacteria		833	427	40	24	N/A	1	1	WP_042144945	509	19	263	1083	9	816	440	53246
scaffold278_cluster17	ctg137_allorf000524	gi|1197883090|ref|WP_086807268.1|	32.635	4.07e-120	Streptomyces murinus	Bacteria		812	407	38	23	N/A	1	1	WP_086807268	502	14	263	1058	20	802	440	33900
scaffold278_cluster17	ctg137_allorf000524	gi|908685099|ref|WP_049816874.1|	33.456	4.13e-120	Paenibacillus polymyxa	Bacteria		816	417	36	23	N/A	1	1	WP_049816874	502	13	260	1061	1	789	440	1406
scaffold278_cluster17	ctg137_allorf000524	gi|1082806597|gb|OGB22453.1|	33.816	4.5e-120	Burkholderiales bacterium RIFCSPLOWO2_02_FULL_57_36	Bacteria		828	440	38	24	N/A	1	1	OGB22453	509	21	259	1070	17	821	440	1797562
scaffold278_cluster17	ctg137_allorf000524	gi|919525077|ref|WP_052848987.1|	34.3	5.73e-120	Streptomyces avicenniae	Bacteria		828	428	29	24	N/A	1	1	WP_052848987	494	22	253	1061	2	798	440	500153
scaffold278_cluster17	ctg137_allorf000524	gi|1327721982|ref|WP_102101500.1|	34.545	2.39e-121	Tsukamurella sp. MH1	Bacteria		825	431	36	23	N/A	1	1	WP_102101500	492	20	252	1057	4	799	439	1736703
scaffold278_cluster17	ctg137_allorf000524	gi|1177686759|ref|WP_082776360.1|	32.931	3.41e-121	Tsukamurella pulmonis	Bacteria		829	434	34	24	N/A	1	1	WP_082776360	520	17	263	1079	25	829	439	47312
scaffold278_cluster17	ctg137_allorf000524	gi|1222266330|ref|WP_090320380.1|	34.179	1.44e-120	Nitrosomonas oligotropha	Bacteria		828	424	29	24	N/A	1	1	WP_090320380	508	17	263	1079	14	815	439	42354
scaffold278_cluster17	ctg137_allorf000524	gi|1011479878|ref|WP_062375777.1|	33.857	4.39e-120	Halomonas sp. KX33721	Bacteria		827	423	40	24	N/A	1	1	WP_062375777	508	17	262	1080	4	799	439	1819251
scaffold278_cluster17	ctg137_allorf000524	gi|1229154652|ref|XP_022089995.1|	32.848	6.69e-120	Acanthaster planci	Eukaryota		825	436	49	23	N/A	1	1	XP_022089995	511	18	263	1067	12	813	439	133434
scaffold278_cluster17	ctg137_allorf000524	gi|970428279|ref|WP_058712088.1|	33.456	7.22e-120	Paenibacillus jamilae	Bacteria		816	416	36	23	N/A	1	1	WP_058712088	502	13	260	1061	1	789	439	114136
scaffold278_cluster17	ctg137_allorf000524	gi|1221538785|ref|WP_089675758.1|	33.736	7.76e-120	Halomonas aquamarina	Bacteria		827	422	40	24	N/A	1	1	WP_089675758	509	17	262	1080	4	799	439	77097
scaffold278_cluster17	ctg137_allorf000524	gi|1328042426|ref|WP_102163711.1|	33.456	7.93e-120	Paenibacillus sp. lzh-N1	Bacteria		816	416	36	23	N/A	1	1	WP_102163711	502	13	260	1061	1	789	439	2069255
scaffold278_cluster17	ctg137_allorf000524	gi|970574342|ref|WP_058831565.1|	33.456	1.07e-119	Paenibacillus polymyxa	Bacteria		816	416	36	23	N/A	1	1	WP_058831565	502	13	260	1061	1	789	439	1406
scaffold278_cluster17	ctg137_allorf000524	gi|1274990807|gb|PIK38361.1|	32.313	8.95e-127	Apostichopus japonicus	Eukaryota		947	475	27	27	N/A	1	1	PIK38361	563	24	247	1169	1	893	438	307972
scaffold278_cluster17	ctg137_allorf000524	gi|1057136248|ref|WP_068526444.1|	33.942	4.37e-121	Tsukamurella tyrosinosolvens	Bacteria		822	429	36	23	N/A	1	1	WP_068526444	501	18	252	1057	4	799	438	57704
scaffold278_cluster17	ctg137_allorf000524	gi|1057384328|ref|WP_068742588.1|	33.942	4.82e-121	Tsukamurella tyrosinosolvens	Bacteria		822	429	36	23	N/A	1	1	WP_068742588	501	18	252	1057	4	799	438	57704
scaffold278_cluster17	ctg137_allorf000524	gi|1039176494|gb|OBQ20995.1|	32.883	4.99e-121	Anabaena sp. AL93	Bacteria		815	430	38	23	N/A	1	1	OBQ20995	507	16	263	1061	1	791	438	1678133
scaffold278_cluster17	ctg137_allorf000524	gi|749641060|ref|WP_040242766.1|	34.416	1.01e-119	Chromohalobacter japonicus	Bacteria		831	432	40	24	N/A	1	1	WP_040242766	499	20	262	1080	4	800	438	223900
scaffold278_cluster17	ctg137_allorf000524	gi|670516059|ref|WP_031463570.1|	33.456	1.71e-119	Paenibacillus polymyxa	Bacteria		816	416	36	23	N/A	1	1	WP_031463570	502	13	260	1061	1	789	438	1406
scaffold278_cluster17	ctg137_allorf000524	gi|924430830|gb|KOS01968.1|	33.456	4.96e-129	Paenibacillus polymyxa	Bacteria		813	418	23	23	N/A	1	1	KOS01968	506	12	260	1061	1	789	437	1406
scaffold278_cluster17	ctg137_allorf000524	gi|1222692687|ref|WP_090738949.1|	33.456	2.48e-119	Paenibacillus sp. Mc5Re-14	Bacteria		816	417	36	23	N/A	1	1	WP_090738949	502	13	260	1061	1	789	437	1030529
scaffold278_cluster17	ctg137_allorf000524	gi|1011466025|ref|WP_062362430.1|	33.978	2.65e-119	Halomonas axialensis	Bacteria		827	424	40	24	N/A	1	1	WP_062362430	507	18	262	1080	4	799	437	115555
scaffold278_cluster17	ctg137_allorf000524	gi|1155062497|ref|WP_078967536.1|	32.512	2.69e-119	Streptomyces griseofuscus	Bacteria		812	408	38	23	N/A	1	1	WP_078967536	503	14	263	1058	20	802	437	146922
scaffold278_cluster17	ctg137_allorf000524	gi|1123480190|ref|WP_074210408.1|	33.736	2.69e-119	Halomonas meridiana	Bacteria		827	421	40	24	N/A	1	1	WP_074210408	509	17	262	1080	4	799	437	29570
scaffold278_cluster17	ctg137_allorf000524	gi|1086716045|emb|SDQ75046.1|	33.533	1.94e-120	Tsukamurella pulmonis	Bacteria		835	432	34	24	N/A	1	1	SDQ75046	507	19	263	1079	28	832	436	47312
scaffold278_cluster17	ctg137_allorf000524	gi|1057187282|ref|WP_068565993.1|	33.533	2.14e-120	Tsukamurella pulmonis	Bacteria		835	432	34	24	N/A	1	1	WP_068565993	507	19	263	1079	25	829	436	47312
scaffold278_cluster17	ctg137_allorf000524	gi|1229155511|ref|XP_022090459.1|	33.453	6.45e-119	Acanthaster planci	Eukaryota		837	419	46	24	N/A	1	1	XP_022090459	498	16	259	1067	8	813	435	133434
scaffold278_cluster17	ctg137_allorf000524	gi|1119335080|ref|WP_072312266.1|	33.902	8.39e-119	Desulfovibrio;Desulfovibrio sp. G11	Bacteria		879	434	46	25	N/A	1	1	WP_072312266	544	18	256	1126	1	850	435	872;631220
scaffold278_cluster17	ctg137_allorf000524	gi|1102055399|emb|SFW64510.1|	33.902	8.51e-119	Desulfovibrio desulfuricans	Bacteria		879	434	46	25	N/A	1	1	SFW64510	544	18	256	1126	4	853	435	876
scaffold278_cluster17	ctg137_allorf000524	gi|1229155509|ref|XP_022090458.1|	33.453	8.81e-119	Acanthaster planci	Eukaryota		837	419	46	24	N/A	1	1	XP_022090458	498	16	259	1067	49	854	435	133434
scaffold278_cluster17	ctg137_allorf000524	gi|953694874|ref|WP_058032821.1|	32.633	1.73e-118	Streptomyces vitaminophilus	Bacteria		809	417	45	23	N/A	1	1	WP_058032821	511	16	263	1062	679	1462	435	76728
scaffold278_cluster17	ctg137_allorf000524	gi|750630260|ref|WP_040912125.1|	32.633	2e-118	Streptomyces vitaminophilus	Bacteria		809	417	45	23	N/A	1	1	WP_040912125	511	16	263	1062	703	1486	435	76728
scaffold278_cluster17	ctg137_allorf000524	gi|926266135|ref|WP_053604321.1|	34.479	1.63e-119	Bacillus sp. FJAT-4402	Bacteria		815	441	28	23	N/A	1	1	WP_053604321	499	19	263	1067	8	797	433	1441095
scaffold278_cluster17	ctg137_allorf000524	gi|1175193906|ref|WP_081741818.1|	33.931	1.49e-118	Clostridium josui	Bacteria		837	438	37	24	N/A	1	1	WP_081741818	503	23	262	1079	39	844	433	1499
scaffold278_cluster17	ctg137_allorf000524	gi|260821189|ref|XP_002605916.1|	31.332	4.43e-76	Branchiostoma floridae	Eukaryota		683	351	52	19	N/A	1	1	XP_002605916	428	22	1755	2413	1663	2328	295	7739
scaffold278_cluster17	ctg137_allorf000524	gi|1229154673|ref|XP_022090004.1|	33.389	2.97e-73	Acanthaster planci	Eukaryota		596	312	48	17	N/A	1	1	XP_022090004	361	17	1775	2347	1683	2265	286	133434
scaffold278_cluster17	ctg137_allorf000524	gi|260826235|ref|XP_002608071.1|	31.987	4.21e-69	Branchiostoma floridae	Eukaryota		594	296	47	17	N/A	1	1	XP_002608071	363	13	1841	2412	1845	2419	273	7739
scaffold278_cluster17	ctg137_allorf000524	gi|1011466025|ref|WP_062362430.1|	31.624	7.76e-67	Halomonas axialensis	Bacteria		585	301	40	16	N/A	1	1	WP_062362430	348	14	1825	2379	1705	2267	265	115555
scaffold278_cluster17	ctg137_allorf000524	gi|1229155511|ref|XP_022090459.1|	30.479	9.13e-65	Acanthaster planci	Eukaryota		584	302	46	16	N/A	1	1	XP_022090459	376	15	1816	2379	1707	2280	258	133434
scaffold278_cluster17	ctg137_allorf000524	gi|1229155509|ref|XP_022090458.1|	30.479	9.53e-65	Acanthaster planci	Eukaryota		584	302	46	16	N/A	1	1	XP_022090458	376	15	1816	2379	1748	2321	258	133434
scaffold278_cluster17	ctg137_allorf000524	gi|1221538785|ref|WP_089675758.1|	30.743	5.21e-64	Halomonas aquamarina	Bacteria		592	298	40	16	N/A	1	1	WP_089675758	358	13	1818	2379	1698	2267	256	77097
scaffold278_cluster17	ctg137_allorf000524	gi|1011479878|ref|WP_062375777.1|	30.769	5.95e-62	Halomonas sp. KX33721	Bacteria		585	297	40	16	N/A	1	1	WP_062375777	353	13	1825	2379	1702	2264	249	1819251
scaffold278_cluster17	ctg137_allorf000524	gi|1123480190|ref|WP_074210408.1|	30.598	3.77e-62	Halomonas meridiana	Bacteria		585	298	40	16	N/A	1	1	WP_074210408	354	13	1825	2379	1705	2267	249	29570
scaffold278_cluster17	ctg137_allorf000524	gi|504703806|ref|WP_014890908.1|	30.062	1.22e-61	Methylocystis sp. SC2	Bacteria		642	312	49	18	N/A	1	1	WP_014890908	403	18	1747	2355	1333	1961	248	187303
scaffold278_cluster17	ctg137_allorf000524	gi|517217014|ref|WP_018405832.1|	30.322	1.23e-61	Methylocystis rosea	Bacteria		653	318	50	18	N/A	1	1	WP_018405832	413	16	1755	2374	1337	1980	248	173366
scaffold278_cluster17	ctg137_allorf000524	gi|658424245|ref|WP_029650720.1|	30.168	1.78e-61	Methylocystis sp. SB2	Bacteria		653	317	50	18	N/A	1	1	WP_029650720	414	16	1755	2374	1337	1980	247	743836
scaffold278_cluster17	ctg137_allorf000524	gi|1229154671|ref|XP_022090003.1|	30.622	2.65e-61	Acanthaster planci	Eukaryota		627	324	49	17	N/A	1	1	XP_022090003	395	18	1794	2392	1703	2317	246	133434
scaffold278_cluster17	ctg137_allorf000524	gi|1125325641|gb|OLC67064.1|	31.492	1.65e-60	Actinobacteria bacterium 13_1_40CM_4_65_12	Bacteria		543	273	48	15	N/A	1	1	OLC67064	336	14	1824	2347	1793	2318	244	1803489
scaffold278_cluster17	ctg137_allorf000524	gi|499424498|ref|WP_011111962.1|	31.514	6.74e-60	Nitrosomonas europaea;Nitrosomonas europaea ATCC 19718	Bacteria		568	284	45	16	N/A	1	1	WP_011111962	339	15	1818	2356	1788	2334	242	915;228410
scaffold278_cluster17	ctg137_allorf000524	gi|1000280687|gb|KXK42560.1|	31.972	1.64e-59	Nitrosomonas europaea	Bacteria		563	282	39	16	N/A	1	1	KXK42560	343	15	1818	2356	1788	2334	241	915
scaffold278_cluster17	ctg137_allorf000524	gi|917440265|ref|WP_052046683.1|	30.179	2.34e-59	Chromohalobacter israelensis	Bacteria		613	295	41	17	N/A	1	1	WP_052046683	368	15	1816	2391	1753	2342	240	141390
scaffold278_cluster17	ctg137_allorf000524	gi|1223114741|ref|WP_091155369.1|	32.486	6.86e-59	Geodermatophilus sp. CF 11/1	Bacteria		551	271	47	16	N/A	1	1	WP_091155369	345	11	1815	2349	1840	2379	239	1137993
scaffold278_cluster17	ctg137_allorf000524	gi|633266988|gb|AHZ46164.1|	31.475	1.68e-58	uncultured bacterium 12-5D	Bacteria		556	285	47	16	N/A	1	1	AHZ46164	349	15	1824	2362	1854	2394	238	1497524
scaffold278_cluster17	ctg137_allorf000524	gi|1229154652|ref|XP_022089995.1|	30.08	5.98e-58	Acanthaster planci	Eukaryota		625	309	49	17	N/A	1	1	XP_022089995	398	17	1751	2347	1651	2264	236	133434
scaffold278_cluster17	ctg137_allorf000524	gi|749641060|ref|WP_040242766.1|	30.39	6.98e-58	Chromohalobacter japonicus	Bacteria		589	282	40	16	N/A	1	1	WP_040242766	365	12	1816	2375	1749	2321	235	223900
scaffold278_cluster17	ctg137_allorf000524	gi|1225679833|ref|WP_093682231.1|	34.142	1.16e-56	Streptomyces	Bacteria		536	273	38	15	N/A	1	1	WP_093682231	321	17	1834	2351	1845	2366	231	1883
scaffold278_cluster17	ctg137_allorf000524	gi|1052377406|emb|SCG03607.1|	34.142	1.21e-56	Streptomyces sp. LamerLS-31b;Streptomyces sp. DconLS	Bacteria		536	273	38	15	N/A	1	1	SCG03607	321	17	1834	2351	1844	2365	231	1839765;1839766
scaffold278_cluster17	ctg137_allorf000524	gi|1197883090|ref|WP_086807268.1|	34.142	1.85e-56	Streptomyces murinus	Bacteria		536	273	38	15	N/A	1	1	WP_086807268	321	17	1834	2351	1845	2366	231	33900
scaffold278_cluster17	ctg137_allorf000524	gi|1155062497|ref|WP_078967536.1|	33.955	2.74e-56	Streptomyces griseofuscus	Bacteria		536	273	38	15	N/A	1	1	WP_078967536	322	17	1834	2351	1845	2366	230	146922
scaffold278_cluster17	ctg137_allorf000524	gi|1082806597|gb|OGB22453.1|	31.478	2.66e-53	Burkholderiales bacterium RIFCSPLOWO2_02_FULL_57_36	Bacteria		521	264	38	15	N/A	1	1	OGB22453	326	13	1852	2351	1871	2381	220	1797562
scaffold278_cluster17	ctg137_allorf000524	gi|953694874|ref|WP_058032821.1|	30.223	5.92e-53	Streptomyces vitaminophilus	Bacteria		493	242	45	14	N/A	1	1	WP_058032821	323	11	1849	2331	2158	2639	219	76728
scaffold278_cluster17	ctg137_allorf000524	gi|750630260|ref|WP_040912125.1|	30.223	6.36e-53	Streptomyces vitaminophilus	Bacteria		493	242	45	14	N/A	1	1	WP_040912125	323	11	1849	2331	2182	2663	219	76728
scaffold278_cluster17	ctg137_allorf000524	gi|1119335080|ref|WP_072312266.1|	30.246	9.26e-51	Desulfovibrio;Desulfovibrio sp. G11	Bacteria		529	258	46	15	N/A	1	1	WP_072312266	319	13	1850	2349	1774	2281	212	872;631220
scaffold278_cluster17	ctg137_allorf000524	gi|1102055399|emb|SFW64510.1|	30.246	9.27e-51	Desulfovibrio desulfuricans	Bacteria		529	258	46	15	N/A	1	1	SFW64510	319	13	1850	2349	1777	2284	212	876
scaffold278_cluster17	ctg137_allorf000524	gi|1174919657|ref|WP_081592877.1|	31.509	2.89e-48	Nocardia otitidiscaviarum	Bacteria		530	254	38	15	N/A	1	1	WP_081592877	320	15	1846	2351	1853	2363	204	1823
scaffold278_cluster17	ctg137_allorf000524	gi|651085556|dbj|BAO99093.1|	31.132	8.41e-48	Nocardia otitidiscaviarum	Bacteria		530	254	46	15	N/A	1	1	BAO99093	322	15	1846	2351	1862	2372	202	1823
scaffold278_cluster17	ctg137_allorf000524	gi|1175324274|ref|WP_081872067.1|	31.132	8.9e-48	Nocardia otitidiscaviarum	Bacteria		530	254	46	15	N/A	1	1	WP_081872067	322	15	1846	2351	1853	2363	202	1823
scaffold278_cluster17	ctg137_allorf000524	gi|1175193906|ref|WP_081741818.1|	37.674	4.15e-24	Clostridium josui	Bacteria		215	113	37	6	N/A	1	1	WP_081741818	123	4	2138	2345	1768	1978	124	1499
scaffold278_cluster17	ctg137_allorf000524	gi|918401638|ref|WP_052452904.1|	32.701	2.36e-23	Paenibacillus polymyxa	Bacteria		211	109	36	6	N/A	1	1	WP_052452904	124	3	2159	2352	1421	1630	122	1406
scaffold278_cluster17	ctg137_allorf000524	gi|1059911549|ref|WP_069012549.1|	32.701	2.21e-23	Paenibacillus polymyxa	Bacteria		211	109	36	6	N/A	1	1	WP_069012549	124	3	2159	2352	1421	1630	122	1406
scaffold278_cluster17	ctg137_allorf000524	gi|919123619|ref|WP_052679253.1|	32.701	2.23e-23	Paenibacillus polymyxa	Bacteria		211	109	36	6	N/A	1	1	WP_052679253	124	3	2159	2352	1421	1630	122	1406
scaffold278_cluster17	ctg137_allorf000524	gi|922051190|ref|WP_053325489.1|	32.701	2.25e-23	Paenibacillus polymyxa;Paenibacillus;Paenibacillus peoriae	Bacteria		211	109	36	6	N/A	1	1	WP_053325489	124	3	2159	2352	1421	1630	122	1406;44249;59893
scaffold278_cluster17	ctg137_allorf000524	gi|1333944699|ref|WP_103042429.1|	32.701	2.21e-23	Paenibacillus polymyxa	Bacteria		211	109	36	6	N/A	1	1	WP_103042429	124	3	2159	2352	1421	1630	122	1406
scaffold278_cluster17	ctg137_allorf000524	gi|1101442130|gb|APB75903.1|	32.701	2.19e-23	Paenibacillus polymyxa	Bacteria		211	109	36	6	N/A	1	1	APB75903	124	3	2159	2352	1421	1630	122	1406
scaffold278_cluster17	ctg137_allorf000524	gi|1060067634|ref|WP_069081030.1|	32.701	2.14e-23	Paenibacillus polymyxa	Bacteria		211	109	36	6	N/A	1	1	WP_069081030	124	3	2159	2352	1421	1630	122	1406
scaffold278_cluster17	ctg137_allorf000524	gi|917111384|ref|WP_051718096.1|	32.701	2.25e-23	Paenibacillus polymyxa	Bacteria		211	109	36	6	N/A	1	1	WP_051718096	124	3	2159	2352	1421	1630	122	1406
scaffold278_cluster17	ctg137_allorf000524	gi|565999150|ref|WP_023988774.1|	32.701	2.16e-23	Paenibacillus polymyxa;Paenibacillus;Paenibacillus peoriae;Paenibacillus polymyxa CR1;Paenibacillus sp. cl130	Bacteria		211	109	36	6	N/A	1	1	WP_023988774	124	3	2159	2352	1421	1630	122	1406;44249;59893;1429244;1761876
scaffold278_cluster17	ctg137_allorf000524	gi|1333958384|ref|WP_103050187.1|	32.701	2.27e-23	Paenibacillus sp. F4	Bacteria		211	109	36	6	N/A	1	1	WP_103050187	124	3	2159	2352	1421	1630	122	357385
scaffold278_cluster17	ctg137_allorf000524	gi|647273411|ref|WP_025719507.1|	32.701	2.35e-23	Paenibacillus polymyxa	Bacteria		211	109	36	6	N/A	1	1	WP_025719507	124	3	2159	2352	1421	1630	122	1406
scaffold278_cluster17	ctg137_allorf000524	gi|746227047|ref|WP_039276001.1|	32.701	2.18e-23	Paenibacillus polymyxa	Bacteria		211	109	36	6	N/A	1	1	WP_039276001	124	3	2159	2352	1421	1630	122	1406
scaffold278_cluster17	ctg137_allorf000524	gi|746219475|ref|WP_039269010.1|	32.701	2.21e-23	Paenibacillus polymyxa;Paenibacillus polymyxa SQR-21	Bacteria		211	109	36	6	N/A	1	1	WP_039269010	124	3	2159	2352	1421	1630	122	1406;1413214
scaffold278_cluster17	ctg137_allorf000524	gi|908685099|ref|WP_049816874.1|	32.701	2.25e-23	Paenibacillus polymyxa	Bacteria		211	109	36	6	N/A	1	1	WP_049816874	124	3	2159	2352	1421	1630	122	1406
scaffold278_cluster17	ctg137_allorf000524	gi|970428279|ref|WP_058712088.1|	32.701	2.05e-23	Paenibacillus jamilae	Bacteria		211	109	36	6	N/A	1	1	WP_058712088	124	3	2159	2352	1421	1630	122	114136
scaffold278_cluster17	ctg137_allorf000524	gi|1328042426|ref|WP_102163711.1|	33.014	2.35e-23	Paenibacillus sp. lzh-N1	Bacteria		209	108	36	6	N/A	1	1	WP_102163711	122	3	2159	2350	1421	1628	122	2069255
scaffold278_cluster17	ctg137_allorf000524	gi|970574342|ref|WP_058831565.1|	32.701	2.16e-23	Paenibacillus polymyxa	Bacteria		211	109	36	6	N/A	1	1	WP_058831565	124	3	2159	2352	1421	1630	122	1406
scaffold278_cluster17	ctg137_allorf000524	gi|670516059|ref|WP_031463570.1|	32.701	2.16e-23	Paenibacillus polymyxa	Bacteria		211	109	36	6	N/A	1	1	WP_031463570	124	3	2159	2352	1421	1630	122	1406
scaffold278_cluster17	ctg137_allorf000524	gi|1222692687|ref|WP_090738949.1|	32.701	2.4e-23	Paenibacillus sp. Mc5Re-14	Bacteria		211	109	36	6	N/A	1	1	WP_090738949	124	3	2159	2352	1421	1630	122	1030529
scaffold278_cluster17	ctg137_allorf000524	gi|518517094|ref|WP_019687301.1|	32.701	2.8e-23	Paenibacillus polymyxa	Bacteria		211	109	36	6	N/A	1	1	WP_019687301	124	3	2159	2352	1421	1630	121	1406
scaffold278_cluster17	ctg137_allorf000524	gi|1180045740|ref|WP_083566362.1|	37.349	1.52e-21	Nitrosovibrio sp. Nv17	Bacteria		166	88	37	5	N/A	1	1	WP_083566362	101	1	2169	2331	1790	1955	115	1855339
scaffold278_cluster17	ctg137_allorf000524	gi|1102049848|emb|SFW32663.1|	37.349	1.52e-21	Nitrosovibrio sp. Nv17	Bacteria		166	88	36	5	N/A	1	1	SFW32663	101	1	2169	2331	1778	1943	115	1855339
scaffold278_cluster17	ctg137_allorf000524	gi|1222266330|ref|WP_090320380.1|	35.294	6.96e-18	Nitrosomonas oligotropha	Bacteria		187	99	29	5	N/A	1	1	WP_090320380	118	1	2158	2341	1750	1936	103	42354
scaffold278_cluster17	ctg137_allorf000524	gi|1175965270|gb|OQW84619.1|	34.426	3.92e-16	Proteobacteria bacterium ST_bin16	Bacteria		183	94	29	5	N/A	1	1	OQW84619	117	1	2162	2341	1755	1937	98.2	1931235
scaffold278_cluster17	ctg137_allorf000524	gi|919525077|ref|WP_052848987.1|	31.443	8.12e-16	Streptomyces avicenniae	Bacteria		194	95	29	5	N/A	1	1	WP_052848987	119	3	2152	2331	1406	1599	97.1	500153
scaffold278_cluster17	ctg137_allorf000524	gi|1175309248|ref|WP_081857043.1|	34.595	9.09e-13	Tumebacillus sp. NFB	Bacteria		185	87	34	5	N/A	1	1	WP_081857043	104	2	2164	2331	1430	1614	87	1157490
scaffold278_cluster17	ctg137_allorf000524	gi|660643702|gb|KEO84023.1|	34.595	9.63e-13	Tumebacillus sp. NFB	Bacteria		185	87	33	5	N/A	1	1	KEO84023	104	2	2164	2331	1424	1608	86.7	1157490
scaffold284_cluster18	ctg143_allorf001287	gi|1332709640|ref|WP_102721113.1|	35.16	7.34e-37	Akkermansia muciniphila	Bacteria		219	126	77	77	N/A	1	1	WP_102721113	113	6	27	219	23	238	143	239935
scaffold284_cluster18	ctg143_allorf001287	gi|1332721977|ref|WP_102729685.1|	35.586	6.73e-37	Akkermansia muciniphila	Bacteria		222	125	78	78	N/A	1	1	WP_102729685	114	8	27	222	5	223	142	239935
scaffold284_cluster18	ctg143_allorf001287	gi|815704729|ref|WP_046437702.1|	35.586	6.95e-37	Akkermansia muciniphila	Bacteria		222	125	78	78	N/A	1	1	WP_046437702	114	8	27	222	5	223	142	239935
scaffold284_cluster18	ctg143_allorf001287	gi|1332717427|ref|WP_102728592.1|	35.16	1.27e-36	Akkermansia muciniphila	Bacteria		219	124	77	77	N/A	1	1	WP_102728592	113	6	27	219	23	238	142	239935
scaffold284_cluster18	ctg143_allorf001287	gi|1332716569|ref|WP_102727756.1|	35.135	1.42e-36	Akkermansia muciniphila	Bacteria		222	125	78	78	N/A	1	1	WP_102727756	115	8	27	222	5	223	141	239935
scaffold284_cluster18	ctg143_allorf001287	gi|1332729693|ref|WP_102737279.1|	35.135	1.44e-36	Akkermansia muciniphila	Bacteria		222	125	78	78	N/A	1	1	WP_102737279	115	8	27	222	5	223	141	239935
scaffold284_cluster18	ctg143_allorf001287	gi|1332709641|ref|WP_102721114.1|	35.135	1.47e-36	Akkermansia muciniphila	Bacteria		222	125	78	78	N/A	1	1	WP_102721114	115	8	27	222	5	223	141	239935
scaffold284_cluster18	ctg143_allorf001287	gi|852242046|ref|WP_048317761.1|	38.182	1.62e-36	Parabacteroides goldsteinii	Bacteria		220	124	77	77	N/A	1	1	WP_048317761	108	6	27	221	6	222	141	328812
scaffold284_cluster18	ctg143_allorf001287	gi|498502741|ref|WP_010803443.1|	38.182	1.84e-36	Parabacteroides;Parabacteroides goldsteinii dnLKV18;Parabacteroides sp. ASF519	Bacteria		220	124	77	77	N/A	1	1	WP_010803443	108	6	27	221	6	222	141	375288;1235789;1235803
scaffold284_cluster18	ctg143_allorf001287	gi|494933136|ref|WP_007659169.1|	38.182	1.84e-36	Parabacteroides goldsteinii;Parabacteroides goldsteinii DSM 19448;Parabacteroides goldsteinii CL02T12C30	Bacteria		220	124	77	77	N/A	1	1	WP_007659169	108	6	27	221	6	222	141	328812;927665;999418
scaffold284_cluster18	ctg143_allorf001287	gi|548175925|ref|WP_022397452.1|	35.135	2.02e-36	Akkermansia muciniphila;Akkermansia sp. CAG:344	Bacteria		222	125	78	78	N/A	1	1	WP_022397452	115	8	27	222	5	223	141	239935;1262691
scaffold284_cluster18	ctg143_allorf001287	gi|524180146|emb|CCZ51101.1|	40.67	2.26e-36	Acinetobacter sp. CAG:196;Candidatus Gastranaerophilales bacterium HUM_8	Bacteria		209	124	77	77	N/A	1	1	CCZ51101	107	5	27	220	4	210	140	1262690;1916230
scaffold284_cluster18	ctg143_allorf001287	gi|1139879296|gb|ONI37914.1|	37.917	2.58e-36	Epulopiscium sp. SCG-B11WGA-EpuloA1;Epulopiscium sp. SCG-B05WGA-EpuloA1	Bacteria		240	134	81	81	N/A	1	1	ONI37914	110	7	27	231	4	239	140	1710701;1712376
scaffold284_cluster18	ctg143_allorf001287	gi|1222059652|ref|WP_090116577.1|	36.019	5.64e-36	Cohnella sp. OV330	Bacteria		211	121	75	75	N/A	1	1	WP_090116577	111	4	27	215	5	213	140	1855288
scaffold284_cluster18	ctg143_allorf001287	gi|1248358176|tpg|DAA88111.1|	40.67	3.11e-36	Candidatus Gastranaerophilales bacterium HUM_4;Candidatus Gastranaerophilales bacterium HUM_5	Bacteria		209	124	77	77	N/A	1	1	DAA88111	107	5	27	220	4	210	139	1916218;1916321
scaffold284_cluster18	ctg143_allorf001287	gi|1248381256|tpg|DAB11192.1|	39.269	3.38e-36	Candidatus Gastranaerophilales bacterium HUM_15	Bacteria		219	126	81	81	N/A	1	1	DAB11192	116	5	27	230	4	220	139	1916224
scaffold284_cluster18	ctg143_allorf001287	gi|1248368396|tpg|DAA98331.1|	40.299	6.13e-36	Candidatus Gastranaerophilales bacterium HUM_10	Bacteria		201	120	74	74	N/A	1	1	DAA98331	103	5	27	212	4	202	139	1916229
scaffold284_cluster18	ctg143_allorf001287	gi|942048143|ref|WP_055277371.1|	36.842	1.02e-35	Turicibacter sanguinis	Bacteria		209	118	74	74	N/A	1	1	WP_055277371	107	5	27	212	5	211	139	154288
scaffold284_cluster18	ctg143_allorf001287	gi|1321471079|gb|PLV64685.1|	38.009	2.3e-35	Brachyspira pilosicoli SP16	Bacteria		221	127	78	78	N/A	1	1	PLV64685	110	6	25	220	2	220	139	1042418
scaffold284_cluster18	ctg143_allorf001287	gi|1324277319|ref|WP_101502862.1|	38.009	2.5e-35	Brachyspira pilosicoli	Bacteria		221	127	78	78	N/A	1	1	WP_101502862	110	6	25	220	3	221	139	52584
scaffold284_cluster18	ctg143_allorf001287	gi|430781672|gb|AGA66956.1|	38.009	2.59e-35	Brachyspira pilosicoli P43/6/78	Bacteria		221	127	78	78	N/A	1	1	AGA66956	110	6	25	220	2	220	139	1042417
scaffold284_cluster18	ctg143_allorf001287	gi|916278516|ref|WP_051013562.1|	38.009	2.84e-35	Brachyspira pilosicoli	Bacteria		221	127	78	78	N/A	1	1	WP_051013562	110	6	25	220	3	221	138	52584
scaffold284_cluster18	ctg143_allorf001287	gi|503009219|ref|WP_013244195.1|	38.009	2.84e-35	Brachyspira pilosicoli;Brachyspira pilosicoli 95/1000	Bacteria		221	127	78	78	N/A	1	1	WP_013244195	110	6	25	220	3	221	138	52584;759914
scaffold284_cluster18	ctg143_allorf001287	gi|504744959|ref|WP_014932061.1|	38.009	3.97e-35	Brachyspira pilosicoli;Brachyspira pilosicoli WesB	Bacteria		221	127	78	78	N/A	1	1	WP_014932061	110	6	25	220	3	221	138	52584;1161918
scaffold284_cluster18	ctg143_allorf001287	gi|970459838|ref|WP_058739970.1|	40.265	2.61e-33	Methanobrevibacter millerae	Archaea		226	134	79	79	N/A	1	1	WP_058739970	103	8	24	221	3	224	137	230361
scaffold284_cluster18	ctg143_allorf001287	gi|1248385390|tpg|DAB15326.1|	37.156	3.42e-33	Candidatus Gastranaerophilales bacterium HUM_18	Bacteria		218	127	81	81	N/A	1	1	DAB15326	122	5	27	231	4	219	137	1916231
scaffold284_cluster18	ctg143_allorf001287	gi|1248381743|tpg|DAB11679.1|	37.156	3.69e-33	Candidatus Gastranaerophilales bacterium HUM_19;Candidatus Gastranaerophilales bacterium HUM_17;Candidatus Gastranaerophilales bacterium HUM_23	Bacteria		218	127	81	81	N/A	1	1	DAB11679	122	5	27	231	4	219	137	1916219;1916220;1916222
scaffold284_cluster18	ctg143_allorf001287	gi|942007846|ref|WP_055266104.1|	42.188	1.22e-34	Clostridium disporicum	Bacteria		192	110	66	66	N/A	1	1	WP_055266104	84	5	26	191	3	193	136	84024
scaffold284_cluster18	ctg143_allorf001287	gi|505405625|ref|WP_015592727.1|	36.889	1.6e-34	Bacillus sp. 1NLA3E	Bacteria		225	128	78	78	N/A	1	1	WP_015592727	111	7	23	219	1	222	136	666686
scaffold284_cluster18	ctg143_allorf001287	gi|1223088231|ref|WP_091129158.1|	39.906	1.65e-34	Flavobacterium anhuiense	Bacteria		213	127	75	75	N/A	1	1	WP_091129158	101	6	24	211	3	213	136	459526
scaffold284_cluster18	ctg143_allorf001287	gi|524687109|emb|CDD96169.1|	35	1.73e-34	Akkermansia sp. CAG:344	Bacteria		220	122	78	78	N/A	1	1	CDD96169	117	8	25	221	1	217	136	1262691
scaffold284_cluster18	ctg143_allorf001287	gi|404436199|gb|AFR69393.1|	38.498	2.96e-34	Brachyspira pilosicoli B2904	Bacteria		213	120	75	75	N/A	1	1	AFR69393	105	5	25	212	3	214	136	1133568
scaffold284_cluster18	ctg143_allorf001287	gi|1125111401|gb|OLA73050.1|	37.379	6.19e-33	Acinetobacter sp. CAG:196_36_41	Bacteria		206	118	77	77	N/A	1	1	OLA73050	114	3	27	221	4	205	136	1896966
scaffold284_cluster18	ctg143_allorf001287	gi|524836175|emb|CDF29160.1|	41.126	2.51e-32	Methanobrevibacter smithii CAG:186	Archaea		231	135	81	81	N/A	1	1	CDF29160	102	9	25	227	4	228	135	1263088
scaffold284_cluster18	ctg143_allorf001287	gi|1120127388|ref|WP_072997660.1|	35.616	2.14e-34	Chryseobacterium molle	Bacteria		219	130	78	78	N/A	1	1	WP_072997660	116	6	25	221	2	217	135	216903
scaffold284_cluster18	ctg143_allorf001287	gi|1248354713|tpg|DAA84648.1|	42.222	2.29e-34	Candidatus Gastranaerophilales bacterium HUM_3	Bacteria		180	105	63	63	N/A	1	1	DAA84648	79	3	27	186	4	178	135	1916217
scaffold284_cluster18	ctg143_allorf001287	gi|918352465|ref|WP_052406624.1|	38.636	2.6e-34	Clostridium sp. CL-6	Bacteria		220	121	77	77	N/A	1	1	WP_052406624	107	6	27	221	5	221	135	1499683
scaffold284_cluster18	ctg143_allorf001287	gi|1196390364|ref|WP_086074488.1|	38.991	6.28e-34	Paenibacillus sp. G4	Bacteria		218	123	78	78	N/A	1	1	WP_086074488	105	7	25	220	1	212	134	1243663
scaffold284_cluster18	ctg143_allorf001287	gi|1125111399|gb|OLA73048.1|	36.486	6.48e-34	Acinetobacter sp. CAG:196_36_41	Bacteria		222	127	83	83	N/A	1	1	OLA73048	125	5	27	236	4	221	134	1896966
scaffold284_cluster18	ctg143_allorf001287	gi|1248354721|tpg|DAA84656.1|	40.566	8.32e-34	Candidatus Gastranaerophilales bacterium HUM_3;Candidatus Gastranaerophilales bacterium HUM_16	Bacteria		212	117	77	77	N/A	1	1	DAA84656	100	5	27	219	4	208	133	1916217;1916223
scaffold284_cluster18	ctg143_allorf001287	gi|1248353498|tpg|DAA83433.1|	40	1.07e-33	Candidatus Gastranaerophilales bacterium HUM_1	Bacteria		215	125	77	77	N/A	1	1	DAA83433	104	6	27	221	4	213	132	1916322
scaffold284_cluster18	ctg143_allorf001287	gi|939201531|gb|ALJ59704.1|	40.183	2.42e-33	uncultured Bacteroides sp.;Bacteroides cellulosilyticus	Bacteria		219	119	79	79	N/A	1	1	ALJ59704	104	7	24	221	3	215	132	162156;246787
scaffold284_cluster18	ctg143_allorf001287	gi|657615105|ref|WP_029426137.1|	40.183	2.55e-33	Bacteroides cellulosilyticus	Bacteria		219	119	79	79	N/A	1	1	WP_029426137	104	7	24	221	6	218	132	246787
scaffold284_cluster18	ctg143_allorf001287	gi|488644051|ref|WP_002580689.1|	53.175	3.79e-33	Clostridium butyricum;Clostridium butyricum 60E.3	Bacteria		126	90	49	49	N/A	1	1	WP_002580689	56	2	25	148	1	125	132	1492;997898
scaffold284_cluster18	ctg143_allorf001287	gi|1054865847|ref|WP_066627875.1|	45.033	5.87e-33	Clostridium magnum;Clostridium magnum DSM 2767	Bacteria		151	101	58	58	N/A	1	1	WP_066627875	72	5	27	173	2	145	131	33954;1121326
scaffold284_cluster18	ctg143_allorf001287	gi|1225887367|ref|WP_093881938.1|	41.121	6.14e-33	Syntrophus gentianae	Bacteria		214	123	76	76	N/A	1	1	WP_093881938	98	8	23	214	1	208	131	43775
scaffold284_cluster18	ctg143_allorf001287	gi|1248358174|tpg|DAA88109.1|	38.208	6.28e-33	Candidatus Gastranaerophilales bacterium HUM_4;Candidatus Gastranaerophilales bacterium HUM_5	Bacteria		212	119	77	77	N/A	1	1	DAA88109	107	5	27	220	4	209	131	1916218;1916321
scaffold284_cluster18	ctg143_allorf001287	gi|1160923254|ref|WP_079764734.1|	53.982	7.28e-33	[Clostridium] difficile	Bacteria		113	85	44	44	N/A	1	1	WP_079764734	49	2	27	137	7	118	131	1496
scaffold284_cluster18	ctg143_allorf001287	gi|1067120160|ref|WP_069486891.1|	35.714	8.76e-33	[Brevibacterium] halotolerans	Bacteria		210	116	74	74	N/A	1	1	WP_069486891	108	6	27	212	5	211	131	260554
scaffold284_cluster18	ctg143_allorf001287	gi|492747143|ref|WP_005947300.1|	35.071	1.15e-32	Fusobacterium varium;Fusobacterium varium ATCC 27725	Bacteria		211	129	77	77	N/A	1	1	WP_005947300	116	5	25	219	4	209	131	856;469618
scaffold284_cluster18	ctg143_allorf001287	gi|1268407191|ref|WP_098859757.1|	57.143	1.37e-32	Bacillus sp. AFS053548	Bacteria		112	83	44	44	N/A	1	1	WP_098859757	45	2	27	136	5	115	130	2033505
scaffold284_cluster18	ctg143_allorf001287	gi|255340718|gb|ACU06831.1|	37.037	1.4e-32	Flavobacteriaceae bacterium 3519-10	Bacteria		189	112	68	68	N/A	1	1	ACU06831	99	5	21	191	4	190	130	531844
scaffold284_cluster18	ctg143_allorf001287	gi|941500558|gb|KQC11224.1|	41.143	1.56e-32	Smithella sp. SDB	Bacteria		175	109	61	61	N/A	1	1	KQC11224	78	5	27	179	9	180	130	1735324
scaffold284_cluster18	ctg143_allorf001287	gi|916828702|ref|WP_051435758.1|	34.404	1.6e-32	Veillonella sp. AS16	Bacteria		218	123	78	78	N/A	1	1	WP_051435758	118	5	26	221	7	221	130	936589
scaffold284_cluster18	ctg143_allorf001287	gi|524180144|emb|CCZ51099.1|	38.208	1.72e-32	Acinetobacter sp. CAG:196;Candidatus Gastranaerophilales bacterium HUM_8	Bacteria		212	118	77	77	N/A	1	1	CCZ51099	107	5	27	220	4	209	130	1262690;1916230
scaffold284_cluster18	ctg143_allorf001287	gi|1059951839|ref|WP_069033782.1|	55.357	1.78e-32	Bacillus;Bacillus luciferensis;Bacillus sp. UNCCL81;Bacillus sp. AFS029533	Bacteria		112	86	44	44	N/A	1	1	WP_069033782	47	2	27	136	5	115	130	1386;178774;1502755;2033494
scaffold284_cluster18	ctg143_allorf001287	gi|1123823452|ref|WP_074366647.1|	35.772	2.51e-32	Clostridium sp. N3C	Bacteria		246	138	88	88	N/A	1	1	WP_074366647	122	11	27	247	5	239	130	1776758
scaffold284_cluster18	ctg143_allorf001287	gi|760272522|ref|WP_043853127.1|	52.381	2.53e-32	Clostridium butyricum	Bacteria		126	90	49	49	N/A	1	1	WP_043853127	57	2	25	148	1	125	130	1492
scaffold284_cluster18	ctg143_allorf001287	gi|507034188|ref|WP_016105885.1|	35.268	2.53e-32	Bacillus cereus group;Bacillus weihenstephanensis;Bacillus cereus VD118	Bacteria		224	125	79	79	N/A	1	1	WP_016105885	114	5	23	220	1	219	130	86661;86662;1053231
scaffold284_cluster18	ctg143_allorf001287	gi|908396350|ref|WP_049753325.1|	37.297	2.37e-32	Flavobacteriaceae bacterium 3519-10	Bacteria		185	110	66	66	N/A	1	1	WP_049753325	96	5	25	191	1	183	129	531844
scaffold284_cluster18	ctg143_allorf001287	gi|654501729|ref|WP_027971231.1|	37.963	2.61e-32	Streptococcus plurextorum	Bacteria		216	129	81	81	N/A	1	1	WP_027971231	115	8	27	230	6	214	129	456876
scaffold284_cluster18	ctg143_allorf001287	gi|1149355470|gb|OOL48533.1|	51.587	9.16e-33	Enterococcus faecium	Bacteria		126	85	50	50	N/A	1	1	OOL48533	60	1	27	152	4	128	127	1352
scaffold284_cluster18	ctg143_allorf001287	gi|1149363466|gb|OOL55314.1|	51.587	9.92e-33	Enterococcus faecium	Bacteria		126	85	50	50	N/A	1	1	OOL55314	60	1	27	152	4	128	127	1352
scaffold284_cluster18	ctg143_allorf001287	gi|506993523|gb|EOR11653.1|	50.781	1.18e-32	Enterococcus faecium D344SRF	Bacteria		128	85	51	51	N/A	1	1	EOR11653	62	1	25	152	2	128	127	565665
scaffold284_cluster18	ctg143_allorf001287	gi|524836175|emb|CDF29160.1|	42.553	1.55e-09	Methanobrevibacter smithii CAG:186	Archaea		94	59	81	36	N/A	1	1	CDF29160	49	3	27	116	337	429	68.6	1263088
scaffold284_cluster18	ctg143_allorf001287	gi|970459838|ref|WP_058739970.1|	37.615	3.63e-09	Methanobrevibacter millerae	Archaea		109	62	79	39	N/A	1	1	WP_058739970	56	4	27	124	332	439	67.8	230361
scaffold284_cluster19	ctg143_allorf001612	gi|916278516|ref|WP_051013562.1|	44	9.3e-44	Brachyspira pilosicoli	Bacteria		225	137	77	77	N/A	1	1	WP_051013562	100	6	29	230	1	222	161	52584
scaffold284_cluster19	ctg143_allorf001612	gi|503009219|ref|WP_013244195.1|	44	1.02e-43	Brachyspira pilosicoli;Brachyspira pilosicoli 95/1000	Bacteria		225	137	77	77	N/A	1	1	WP_013244195	100	6	29	230	1	222	161	52584;759914
scaffold284_cluster19	ctg143_allorf001612	gi|504744959|ref|WP_014932061.1|	44	1.09e-43	Brachyspira pilosicoli;Brachyspira pilosicoli WesB	Bacteria		225	136	77	77	N/A	1	1	WP_014932061	100	6	29	230	1	222	161	52584;1161918
scaffold284_cluster19	ctg143_allorf001612	gi|1321471079|gb|PLV64685.1|	44.395	1.47e-43	Brachyspira pilosicoli SP16	Bacteria		223	136	76	76	N/A	1	1	PLV64685	98	6	31	230	2	221	160	1042418
scaffold284_cluster19	ctg143_allorf001612	gi|430781672|gb|AGA66956.1|	44.395	1.47e-43	Brachyspira pilosicoli P43/6/78	Bacteria		223	136	76	76	N/A	1	1	AGA66956	98	6	31	230	2	221	160	1042417
scaffold284_cluster19	ctg143_allorf001612	gi|524801574|emb|CDF00243.1|	42.986	4.88e-43	Clostridium sp. CAG:813	Bacteria		221	129	75	75	N/A	1	1	CDF00243	91	6	33	229	4	213	157	1262843
scaffold284_cluster19	ctg143_allorf001612	gi|1248352506|tpg|DAA82441.1|	42.081	2.05e-42	Candidatus Gastranaerophilales bacterium HUM_2	Bacteria		221	135	78	78	N/A	1	1	DAA82441	107	7	31	234	38	254	156	1916214
scaffold284_cluster19	ctg143_allorf001612	gi|523995026|emb|CCX80568.1|	41.629	2.78e-42	Clostridium sp. CAG:715	Bacteria		221	135	78	78	N/A	1	1	CCX80568	108	7	31	234	4	220	155	1262834
scaffold284_cluster19	ctg143_allorf001612	gi|639699988|ref|WP_024722474.1|	41.014	1.84e-41	Clostridiales bacterium VE202-01	Bacteria		217	132	75	75	N/A	1	1	WP_024722474	106	4	33	230	7	220	154	1232438
scaffold284_cluster19	ctg143_allorf001612	gi|404436199|gb|AFR69393.1|	44.037	4.98e-41	Brachyspira pilosicoli B2904	Bacteria		218	128	73	73	N/A	1	1	AFR69393	92	6	29	220	1	214	154	1133568
scaffold284_cluster19	ctg143_allorf001612	gi|1248353498|tpg|DAA83433.1|	41.102	1.3e-41	Candidatus Gastranaerophilales bacterium HUM_1	Bacteria		236	136	83	83	N/A	1	1	DAA83433	116	7	33	251	4	233	153	1916322
scaffold284_cluster19	ctg143_allorf001612	gi|524802323|emb|CDE99409.1|	40.254	9.45e-41	Clostridium sp. CAG:813	Bacteria		236	136	83	83	N/A	1	1	CDE99409	118	7	33	251	4	233	150	1262843
scaffold284_cluster19	ctg143_allorf001612	gi|518057980|ref|WP_019228188.1|	36.515	1.57e-39	Sedimentibacter sp. B4	Bacteria		241	137	79	79	N/A	1	1	WP_019228188	116	6	33	241	4	239	150	304766
scaffold284_cluster19	ctg143_allorf001612	gi|1248354722|tpg|DAA84657.1|	42.927	3.87e-38	Candidatus Gastranaerophilales bacterium HUM_3;Candidatus Gastranaerophilales bacterium HUM_16	Bacteria		205	122	75	75	N/A	1	1	DAA84657	106	5	33	228	292	494	150	1916217;1916223
scaffold284_cluster19	ctg143_allorf001612	gi|1248354721|tpg|DAA84656.1|	41.509	7.46e-39	Candidatus Gastranaerophilales bacterium HUM_3;Candidatus Gastranaerophilales bacterium HUM_16	Bacteria		212	128	75	75	N/A	1	1	DAA84656	107	5	33	230	4	212	147	1916217;1916223
scaffold284_cluster19	ctg143_allorf001612	gi|916986052|ref|WP_051592764.1|	39.171	1.01e-38	Clostridium saccharogumia	Bacteria		217	130	75	75	N/A	1	1	WP_051592764	110	4	33	230	7	220	147	341225
scaffold284_cluster19	ctg143_allorf001612	gi|1248385390|tpg|DAB15326.1|	41.379	6.94e-37	Candidatus Gastranaerophilales bacterium HUM_18	Bacteria		203	127	74	74	N/A	1	1	DAB15326	109	4	33	226	4	205	147	1916231
scaffold284_cluster19	ctg143_allorf001612	gi|1248381743|tpg|DAB11679.1|	41.379	7.9e-37	Candidatus Gastranaerophilales bacterium HUM_19;Candidatus Gastranaerophilales bacterium HUM_17;Candidatus Gastranaerophilales bacterium HUM_23	Bacteria		203	127	74	74	N/A	1	1	DAB11679	109	4	33	226	4	205	147	1916219;1916220;1916222
scaffold284_cluster19	ctg143_allorf001612	gi|495676822|ref|WP_008401401.1|	38.356	5.53e-38	Clostridium sp. L2-50	Bacteria		219	119	74	74	N/A	1	1	WP_008401401	106	6	33	227	5	218	145	411489
scaffold284_cluster19	ctg143_allorf001612	gi|1180252298|ref|WP_083771103.1|	38.785	7.2e-38	Brachyspira murdochii	Bacteria		214	126	72	72	N/A	1	1	WP_083771103	105	5	31	220	6	217	145	84378
scaffold284_cluster19	ctg143_allorf001612	gi|296017565|gb|ADG70802.1|	37.85	7.26e-38	Brachyspira murdochii DSM 12563	Bacteria		214	125	72	72	N/A	1	1	ADG70802	107	4	31	220	2	213	145	526224
scaffold284_cluster19	ctg143_allorf001612	gi|1248353150|tpg|DAA83085.1|	40.187	3.89e-36	Candidatus Gastranaerophilales bacterium HUM_1	Bacteria		214	129	75	75	N/A	1	1	DAA83085	106	7	31	228	2	209	145	1916322
scaffold284_cluster19	ctg143_allorf001612	gi|524796315|emb|CDE91593.1|	41.014	1.98e-38	Fusobacterium sp. CAG:815;Candidatus Gastranaerophilales bacterium HUM_6;Candidatus Gastranaerophilales bacterium HUM_7	Bacteria		217	130	76	76	N/A	1	1	CDE91593	108	6	31	230	2	215	144	1262901;1916226;1916228
scaffold284_cluster19	ctg143_allorf001612	gi|524081589|emb|CCY60919.1|	38.356	1.76e-37	Clostridium sp. CAG:264	Bacteria		219	119	74	74	N/A	1	1	CCY60919	106	6	33	227	5	218	144	1262786
scaffold284_cluster19	ctg143_allorf001612	gi|1199419104|ref|WP_087159709.1|	35.616	1.36e-35	Lachnoclostridium sp. An169	Bacteria		219	130	76	75	N/A	1	1	WP_087159709	118	6	33	230	7	223	144	1965569
scaffold284_cluster19	ctg143_allorf001612	gi|1125115497|gb|OLA77024.1|	40.376	7.62e-38	Melainabacteria sp. 35_41	Bacteria		213	124	75	75	N/A	1	1	OLA77024	106	6	33	228	4	212	143	1897008
scaffold284_cluster19	ctg143_allorf001612	gi|524744731|emb|CDE43467.1|	38.813	1.32e-37	Clostridium sp. CAG:768	Bacteria		219	130	77	77	N/A	1	1	CDE43467	111	7	31	232	6	218	143	1262838
scaffold284_cluster19	ctg143_allorf001612	gi|504744958|ref|WP_014932060.1|	41.85	9.34e-37	Brachyspira pilosicoli;Brachyspira pilosicoli WesB	Bacteria		227	128	78	78	N/A	1	1	WP_014932060	107	5	31	234	2	226	143	52584;1161918
scaffold284_cluster19	ctg143_allorf001612	gi|503410149|ref|WP_013644810.1|	39.906	7.18e-35	Methanobacterium lacus	Archaea		213	126	75	75	N/A	1	1	WP_013644810	109	6	29	226	449	657	142	877455
scaffold284_cluster19	ctg143_allorf001612	gi|1233114258|ref|WP_094516557.1|	39.111	1.1e-34	Methanobrevibacter smithii	Archaea		225	127	76	76	N/A	1	1	WP_094516557	109	6	31	230	4	225	142	2173
scaffold284_cluster19	ctg143_allorf001612	gi|518093243|ref|WP_019263451.1|	39.111	1.16e-34	Methanobrevibacter smithii	Archaea		225	127	76	76	N/A	1	1	WP_019263451	109	6	31	230	4	225	142	2173
scaffold284_cluster19	ctg143_allorf001612	gi|518092694|ref|WP_019262902.1|	39.111	1.16e-34	Methanobrevibacter smithii	Archaea		225	127	76	76	N/A	1	1	WP_019262902	109	6	31	230	4	225	142	2173
scaffold284_cluster19	ctg143_allorf001612	gi|524836175|emb|CDF29160.1|	39.111	1.28e-34	Methanobrevibacter smithii CAG:186	Archaea		225	127	76	76	N/A	1	1	CDF29160	109	6	31	230	4	225	142	1263088
scaffold284_cluster19	ctg143_allorf001612	gi|524791396|emb|CDE89608.1|	40.777	1.29e-37	Clostridium sp. CAG:729;Melainabacteria sp. 35_41;Candidatus Gastranaerophilales bacterium HUM_20	Bacteria		206	123	72	72	N/A	1	1	CDE89608	101	4	33	221	4	205	142	1262835;1897008;1916232
scaffold284_cluster19	ctg143_allorf001612	gi|524858623|emb|CCY23886.1|	38.71	2.73e-37	Brachyspira sp. CAG:484	Bacteria		217	131	76	76	N/A	1	1	CCY23886	112	7	33	232	7	219	142	1262759
scaffold284_cluster19	ctg143_allorf001612	gi|1248350964|tpg|DAA80899.1|	37.557	5e-35	Candidatus Gastranaerophilales bacterium HUM_1	Bacteria		221	127	77	77	N/A	1	1	DAA80899	115	6	33	234	4	220	142	1916322
scaffold284_cluster19	ctg143_allorf001612	gi|524791983|emb|CDE89124.1|	39.906	3.73e-37	Clostridium sp. CAG:729;Candidatus Gastranaerophilales bacterium HUM_20	Bacteria		213	124	75	75	N/A	1	1	CDE89124	107	6	33	228	4	212	141	1262835;1916232
scaffold284_cluster19	ctg143_allorf001612	gi|1125111399|gb|OLA73048.1|	43.017	1.24e-36	Acinetobacter sp. CAG:196_36_41	Bacteria		179	111	65	65	N/A	1	1	OLA73048	94	3	33	203	4	182	141	1896966
scaffold284_cluster19	ctg143_allorf001612	gi|1324277317|ref|WP_101502861.1|	41.41	4.75e-36	Brachyspira pilosicoli;Brachyspira pilosicoli SP16	Bacteria		227	128	78	78	N/A	1	1	WP_101502861	108	5	31	234	2	226	141	52584;1042418
scaffold284_cluster19	ctg143_allorf001612	gi|503009218|ref|WP_013244194.1|	41.41	5.06e-36	Brachyspira pilosicoli;Brachyspira pilosicoli 95/1000	Bacteria		227	128	78	78	N/A	1	1	WP_013244194	108	5	31	234	2	226	141	52584;759914
scaffold284_cluster19	ctg143_allorf001612	gi|524792535|emb|CDE88530.1|	40.777	6.86e-35	Clostridium sp. CAG:729;Candidatus Gastranaerophilales bacterium HUM_20	Bacteria		206	119	72	72	N/A	1	1	CDE88530	101	5	31	219	2	203	141	1262835;1916232
scaffold284_cluster19	ctg143_allorf001612	gi|524802269|emb|CDE99625.1|	40.278	2.03e-36	Clostridium sp. CAG:813	Bacteria		216	125	75	75	N/A	1	1	CDE99625	104	7	33	230	4	212	140	1262843
scaffold284_cluster19	ctg143_allorf001612	gi|1248354713|tpg|DAA84648.1|	40.976	2.16e-36	Candidatus Gastranaerophilales bacterium HUM_3	Bacteria		205	120	73	73	N/A	1	1	DAA84648	105	5	33	223	4	206	140	1916217
scaffold284_cluster19	ctg143_allorf001612	gi|1248378953|tpg|DAB08889.1|	40.376	1.6e-36	Candidatus Gastranaerophilales bacterium HUM_14	Bacteria		213	127	75	75	N/A	1	1	DAB08889	107	6	35	230	1	210	139	1916227
scaffold284_cluster19	ctg143_allorf001612	gi|492367012|ref|WP_005822682.1|	40.553	9.73e-36	Bacteroides fragilis;Bacteroides fragilis HMW 616	Bacteria		217	125	75	75	N/A	1	1	WP_005822682	103	7	33	230	11	220	139	817;1073388
scaffold284_cluster19	ctg143_allorf001612	gi|524166048|emb|CCZ40747.1|	40.553	1.06e-35	Bacteroides fragilis CAG:558	Bacteria		217	125	75	75	N/A	1	1	CCZ40747	103	7	33	230	11	220	139	1263047
scaffold284_cluster19	ctg143_allorf001612	gi|695333298|ref|WP_032531116.1|	40.553	1.1e-35	Bacteroides fragilis	Bacteria		217	125	75	75	N/A	1	1	WP_032531116	103	7	33	230	10	219	139	817
scaffold284_cluster19	ctg143_allorf001612	gi|1332697888|ref|WP_102713905.1|	35.747	1.55e-35	Paenibacillus castaneae	Bacteria		221	121	76	76	N/A	1	1	WP_102713905	117	5	29	227	1	218	139	474957
scaffold284_cluster19	ctg143_allorf001612	gi|503009934|ref|WP_013244910.1|	43.284	2.55e-35	Brachyspira pilosicoli;Brachyspira pilosicoli 95/1000	Bacteria		201	124	74	74	N/A	1	1	WP_013244910	95	6	33	226	2	190	138	52584;759914
scaffold284_cluster19	ctg143_allorf001612	gi|507034188|ref|WP_016105885.1|	37.333	3.18e-35	Bacillus cereus group;Bacillus weihenstephanensis;Bacillus cereus VD118	Bacteria		225	125	76	76	N/A	1	1	WP_016105885	108	6	29	227	1	218	138	86661;86662;1053231
scaffold284_cluster19	ctg143_allorf001612	gi|750068256|ref|WP_040372940.1|	37.083	3.37e-35	Bacillus psychrosaccharolyticus	Bacteria		240	136	78	78	N/A	1	1	WP_040372940	113	9	33	236	6	243	138	1407
scaffold284_cluster19	ctg143_allorf001612	gi|1324277633|ref|WP_101503011.1|	43.284	3.53e-35	Brachyspira pilosicoli;Brachyspira pilosicoli SP16	Bacteria		201	123	74	74	N/A	1	1	WP_101503011	95	6	33	226	2	190	137	52584;1042418
scaffold284_cluster19	ctg143_allorf001612	gi|647548717|ref|WP_025833244.1|	38.362	3.61e-35	Bacteroides oleiciplenus;Bacteroides stercorirosoris	Bacteria		232	129	80	80	N/A	1	1	WP_025833244	114	9	31	241	4	227	137	626931;871324
scaffold284_cluster19	ctg143_allorf001612	gi|504749260|ref|WP_014936362.1|	42.786	5.33e-35	Brachyspira pilosicoli;Brachyspira pilosicoli B2904	Bacteria		201	124	74	74	N/A	1	1	WP_014936362	96	6	33	226	2	190	137	52584;1133568
scaffold284_cluster19	ctg143_allorf001612	gi|497923742|ref|WP_010237898.1|	38.428	5.36e-35	Clostridium arbusti	Bacteria		229	127	78	78	N/A	1	1	WP_010237898	117	6	33	238	4	231	137	1137848
scaffold284_cluster19	ctg143_allorf001612	gi|493689106|ref|WP_006639164.1|	34.31	7.1e-35	Bacillus sonorensis;Bacillus sonorensis L12	Bacteria		239	129	83	83	N/A	1	1	WP_006639164	132	7	33	249	5	240	137	119858;1274524
scaffold284_cluster19	ctg143_allorf001612	gi|1248366956|tpg|DAA96891.1|	39.904	8.79e-35	Candidatus Gastranaerophilales bacterium HUM_9	Bacteria		208	124	75	75	N/A	1	1	DAA96891	112	7	31	228	2	206	137	1916320
scaffold284_cluster19	ctg143_allorf001612	gi|1215300711|gb|OXA86259.1|	39.336	9.11e-35	Flavobacterium hibernum	Bacteria		211	124	72	72	N/A	1	1	OXA86259	105	5	31	219	4	213	137	37752
scaffold284_cluster19	ctg143_allorf001612	gi|1181307111|ref|WP_084607996.1|	39.336	9.19e-35	Flavobacterium hibernum	Bacteria		211	124	72	72	N/A	1	1	WP_084607996	105	5	31	219	6	215	137	37752
scaffold284_cluster19	ctg143_allorf001612	gi|695483688|ref|WP_032574748.1|	36.923	1.13e-34	Bacteroides fragilis;Bacteroides fragilis str. S38L3;Bacteroides fragilis str. S38L5	Bacteria		260	140	88	88	N/A	1	1	WP_032574748	123	13	29	259	7	254	137	817;1339331;1339332
scaffold284_cluster19	ctg143_allorf001612	gi|488668038|ref|WP_002596842.1|	35.652	1.48e-34	Clostridium colicanis;Clostridium colicanis 209318	Bacteria		230	131	81	81	N/A	1	1	WP_002596842	129	6	33	246	4	230	137	179628;999411
scaffold284_cluster19	ctg143_allorf001612	gi|933210509|emb|CUO63802.1|	38.14	1.05e-34	Dorea longicatena	Bacteria		215	127	77	77	N/A	1	1	CUO63802	117	6	33	235	8	218	136	88431
scaffold284_cluster19	ctg143_allorf001612	gi|499515257|ref|WP_011201897.1|	36.923	1.67e-34	Bacteroides fragilis;Bacteroides fragilis YCH46;Bacteroides fragilis str. 3725 D9(v)	Bacteria		260	140	88	88	N/A	1	1	WP_011201897	123	13	29	259	7	254	136	817;295405;1339298
scaffold284_cluster19	ctg143_allorf001612	gi|518093243|ref|WP_019263451.1|	30.769	2.98e-10	Methanobrevibacter smithii	Archaea		195	95	76	67	N/A	1	1	WP_019263451	113	6	34	209	338	529	71.2	2173
scaffold284_cluster19	ctg143_allorf001612	gi|1233114258|ref|WP_094516557.1|	30.256	6.17e-10	Methanobrevibacter smithii	Archaea		195	95	76	67	N/A	1	1	WP_094516557	114	6	34	209	338	529	70.1	2173
scaffold284_cluster19	ctg143_allorf001612	gi|518092694|ref|WP_019262902.1|	30.256	6.28e-10	Methanobrevibacter smithii	Archaea		195	95	76	67	N/A	1	1	WP_019262902	114	6	34	209	338	529	70.1	2173
scaffold284_cluster19	ctg143_allorf001612	gi|524836175|emb|CDF29160.1|	30.256	7.29e-10	Methanobrevibacter smithii CAG:186	Archaea		195	95	76	67	N/A	1	1	CDF29160	114	6	34	209	338	529	70.1	1263088
scaffold66_cluster5	ctg15_allorf003557	gi|653212148|ref|WP_027425758.1|	36.167	4.65e-126	Lachnospiraceae bacterium NC2004	Bacteria		647	365	56	56	N/A	1	1	WP_027425758	372	7	23	667	2	609	426	1410626
scaffold66_cluster5	ctg15_allorf003557	gi|524062373|emb|CCY43331.1|	34.112	1.77e-125	Clostridium sp. CAG:7	Bacteria		642	385	56	56	N/A	1	1	CCY43331	387	9	23	662	2	609	424	1262832
scaffold66_cluster5	ctg15_allorf003557	gi|1183367997|gb|ORX94094.1|	34.286	8.49e-123	Basidiobolus meristosporus CBS 931.73	Eukaryota		770	408	63	63	N/A	1	1	ORX94094	420	17	409	1135	653	1379	421	1314790
scaffold66_cluster5	ctg15_allorf003557	gi|1199577163|ref|WP_087312279.1|	34.424	2.65e-123	Eubacterium sp. An11	Bacteria		642	377	56	56	N/A	1	1	WP_087312279	384	10	23	661	6	613	418	1965542
scaffold66_cluster5	ctg15_allorf003557	gi|1016806563|emb|CVI73130.1|	34.112	2.68e-123	Eubacteriaceae bacterium CHKCI004	Bacteria		642	381	56	56	N/A	1	1	CVI73130	386	10	23	661	2	609	418	1780380
scaffold66_cluster5	ctg15_allorf003557	gi|1199485112|ref|WP_087223229.1|	34.803	3.22e-123	Lachnoclostridium sp. An14	Bacteria		635	380	55	55	N/A	1	1	WP_087223229	376	9	23	654	2	601	418	1965562
scaffold66_cluster5	ctg15_allorf003557	gi|1222071202|ref|WP_090128014.1|	34.112	3.29e-123	Eubacteriaceae bacterium CHKCI004	Bacteria		642	381	56	56	N/A	1	1	WP_090128014	386	10	23	661	6	613	418	1780380
scaffold66_cluster5	ctg15_allorf003557	gi|1199542405|ref|WP_087278873.1|	34.112	5.06e-123	Eubacterium sp. An3	Bacteria		642	381	56	56	N/A	1	1	WP_087278873	386	10	23	661	6	613	417	1965628
scaffold66_cluster5	ctg15_allorf003557	gi|1001615622|gb|KXS19367.1|	33.119	4.51e-120	Gonapodya prolifera JEL478	Eukaryota		779	404	64	64	N/A	1	1	KXS19367	423	18	409	1142	724	1449	415	1344416
scaffold66_cluster5	ctg15_allorf003557	gi|1149603647|gb|OON10720.1|	32.216	3.47e-120	Batrachochytrium salamandrivorans	Eukaryota		776	401	64	64	N/A	1	1	OON10720	449	14	409	1146	671	1407	414	1357716
scaffold66_cluster5	ctg15_allorf003557	gi|1149603648|gb|OON10721.1|	32.216	5.37e-121	Batrachochytrium salamandrivorans	Eukaryota		776	401	64	64	N/A	1	1	OON10721	449	14	409	1146	513	1249	413	1357716
scaffold66_cluster5	ctg15_allorf003557	gi|1028569247|gb|OAJ37551.1|	33.29	1.24e-118	Batrachochytrium dendrobatidis JEL423	Eukaryota		772	402	64	64	N/A	1	1	OAJ37551	447	17	409	1146	650	1387	409	403673
scaffold66_cluster5	ctg15_allorf003557	gi|769144551|ref|WP_044921284.1|	34.131	2.2e-119	Lachnospiraceae bacterium MA2020	Bacteria		627	365	54	54	N/A	1	1	WP_044921284	377	8	28	652	6	598	407	1408323
scaffold66_cluster5	ctg15_allorf003557	gi|575471382|ref|XP_006674984.1|	32.902	7.12e-116	Batrachochytrium dendrobatidis JAM81	Eukaryota		772	391	64	64	N/A	1	1	XP_006674984	423	16	409	1146	650	1360	401	684364
scaffold66_cluster5	ctg15_allorf003557	gi|916952974|ref|WP_051559686.1|	35.088	2.5e-116	Lachnospiraceae bacterium AB2028	Bacteria		627	370	54	54	N/A	1	1	WP_051559686	374	10	29	651	15	612	399	1408319
scaffold66_cluster5	ctg15_allorf003557	gi|1183341316|gb|ORX70259.1|	32.443	2.68e-114	Linderina pennispora	Eukaryota		786	395	64	64	N/A	1	1	ORX70259	414	21	409	1146	685	1401	397	61395
scaffold66_cluster5	ctg15_allorf003557	gi|1026990218|ref|XP_016607732.1|	33.518	1.87e-113	Spizellomyces punctatus DAOM BR117	Eukaryota		722	373	61	61	N/A	1	1	XP_016607732	402	16	422	1123	710	1373	395	645134
scaffold66_cluster5	ctg15_allorf003557	gi|1125011726|gb|OKZ78926.1|	33.906	1.1e-111	Clostridium sp. CAG:12237_41	Bacteria		640	366	55	55	N/A	1	1	OKZ78926	381	9	29	665	8	608	386	1896985
scaffold66_cluster5	ctg15_allorf003557	gi|524171869|emb|CCZ40771.1|	33.956	1.96e-111	Clostridium sp. CAG:122	Bacteria		642	368	55	55	N/A	1	1	CCZ40771	378	10	29	665	8	608	386	1262773
scaffold66_cluster5	ctg15_allorf003557	gi|1176613621|ref|WP_082440602.1|	33.234	4.6e-111	Lachnospiraceae bacterium TF01-11	Bacteria		671	379	58	58	N/A	1	1	WP_082440602	393	13	3	665	24	647	385	1703332
scaffold66_cluster5	ctg15_allorf003557	gi|1183425955|gb|ORY50259.1|	32.349	9.44e-110	Rhizoclosmatium globosum	Eukaryota		745	391	62	62	N/A	1	1	ORY50259	414	18	409	1123	657	1341	384	329046
scaffold66_cluster5	ctg15_allorf003557	gi|942549031|gb|KQC86240.1|	33.953	6.88e-111	Lachnospiraceae bacterium TF01-11	Bacteria		645	370	55	55	N/A	1	1	KQC86240	374	12	29	665	8	608	384	1703332
scaffold66_cluster5	ctg15_allorf003557	gi|1183409353|gb|ORY33850.1|	31.579	2.2e-109	Rhizoclosmatium globosum	Eukaryota		760	394	62	62	N/A	1	1	ORY33850	426	17	409	1123	657	1367	383	329046
scaffold66_cluster5	ctg15_allorf003557	gi|1097456216|emb|SFG18815.1|	33.491	3.78e-110	Oribacterium sp. WCC10	Bacteria		636	360	55	55	N/A	1	1	SFG18815	387	7	22	655	17	618	382	1855343
scaffold66_cluster5	ctg15_allorf003557	gi|1223164516|ref|WP_091204762.1|	33.491	8.19e-110	Oribacterium sp. WCC10	Bacteria		636	360	55	55	N/A	1	1	WP_091204762	387	7	22	655	57	658	382	1855343
scaffold66_cluster5	ctg15_allorf003557	gi|1132434479|gb|OLY80072.1|	32.7	1.03e-106	Smittium mucronatum	Eukaryota		789	398	64	64	N/A	1	1	OLY80072	457	18	409	1148	703	1466	377	133383
scaffold66_cluster5	ctg15_allorf003557	gi|917059817|ref|WP_051666529.1|	31.847	1.75e-106	Lachnospiraceae bacterium ND2006	Bacteria		628	345	54	54	N/A	1	1	WP_051666529	392	7	27	652	5	598	372	1410628
scaffold66_cluster5	ctg15_allorf003557	gi|1097608777|emb|SFL35247.1|	31.847	2.8e-106	Lachnospiraceae bacterium KH1T2	Bacteria		628	344	54	54	N/A	1	1	SFL35247	392	7	27	652	5	598	372	1855374
scaffold66_cluster5	ctg15_allorf003557	gi|656254074|ref|WP_029200476.1|	32.547	4.29e-106	Oribacterium sp. NK2B42	Bacteria		636	359	55	55	N/A	1	1	WP_029200476	393	8	22	655	17	618	371	689781
scaffold66_cluster5	ctg15_allorf003557	gi|1221879973|ref|WP_089972780.1|	31.847	4.46e-106	Lachnospiraceae bacterium KH1T2	Bacteria		628	344	54	54	N/A	1	1	WP_089972780	392	7	27	652	27	620	371	1855374
scaffold66_cluster5	ctg15_allorf003557	gi|671569581|ref|WP_031549645.1|	32.81	4.74e-106	Oribacterium sp. FC2011	Bacteria		637	359	55	55	N/A	1	1	WP_031549645	392	8	22	656	17	619	371	1408311
scaffold66_cluster5	ctg15_allorf003557	gi|1222771455|ref|WP_090816941.1|	32.653	6.65e-106	Oribacterium sp. KHPX15	Bacteria		637	359	55	55	N/A	1	1	WP_090816941	393	8	22	656	17	619	371	1855342
scaffold66_cluster5	ctg15_allorf003557	gi|1134809232|gb|OMJ17629.1|	31.959	2.48e-103	Smittium culicis	Eukaryota		776	399	63	63	N/A	1	1	OMJ17629	454	21	409	1135	703	1453	367	133412
scaffold66_cluster5	ctg15_allorf003557	gi|1273134579|gb|PIA17948.1|	31.225	7.67e-103	Coemansia reversa NRRL 1564	Eukaryota		759	378	63	63	N/A	1	1	PIA17948	437	20	409	1135	664	1369	365	763665
scaffold66_cluster5	ctg15_allorf003557	gi|1134822441|gb|OMJ26722.1|	31.742	1.84e-102	Smittium culicis	Eukaryota		775	400	63	63	N/A	1	1	OMJ26722	457	21	409	1135	703	1453	365	133412
scaffold66_cluster5	ctg15_allorf003557	gi|751683560|gb|KIM33712.1|	33.333	1.57e-101	Serendipita vermifera MAFF 305830	Eukaryota		750	383	62	62	N/A	1	1	KIM33712	405	22	436	1149	708	1398	361	933852
scaffold66_cluster5	ctg15_allorf003557	gi|916937216|ref|WP_051543928.1|	33.017	3.2e-102	Lachnospiraceae bacterium AD3010	Bacteria		633	356	54	54	N/A	1	1	WP_051543928	380	10	30	651	9	608	360	1410621
scaffold66_cluster5	ctg15_allorf003557	gi|1178059760|gb|ORE14372.1|	30.364	1.64e-100	Rhizopus microsporus	Eukaryota		797	391	64	64	N/A	1	1	ORE14372	442	21	409	1148	644	1384	358	58291
scaffold66_cluster5	ctg15_allorf003557	gi|1062159128|gb|ODO05730.1|	31.71	3.29e-100	Cryptococcus amylolentus CBS 6273	Eukaryota		801	392	64	64	N/A	1	1	ODO05730	425	26	409	1146	652	1393	357	1296118
scaffold66_cluster5	ctg15_allorf003557	gi|1101792079|ref|XP_018992958.1|	31.71	3.7e-100	Cryptococcus amylolentus CBS 6039	Eukaryota		801	392	64	64	N/A	1	1	XP_018992958	425	26	409	1146	652	1393	357	1295533
scaffold66_cluster5	ctg15_allorf003557	gi|1102231135|ref|XP_019030264.1|	31.835	5.88e-100	Tsuchiyaea wingfieldii CBS 7118	Eukaryota		801	391	64	64	N/A	1	1	XP_019030264	424	26	409	1146	652	1393	357	1295528
scaffold66_cluster5	ctg15_allorf003557	gi|729701390|emb|CEJ01707.1|	30.563	1e-101	Rhizopus microsporus	Eukaryota		782	383	63	63	N/A	1	1	CEJ01707	433	19	409	1135	302	1028	355	58291
scaffold66_cluster5	ctg15_allorf003557	gi|757322062|gb|KIR28143.1|	37.681	1.52e-99	Cryptococcus gattii CBS 10090;Cryptococcus gattii LA55	Eukaryota		552	312	47	47	N/A	1	1	KIR28143	277	15	607	1146	907	1403	355	1296101;1296106
scaffold66_cluster5	ctg15_allorf003557	gi|727150433|emb|CEG67380.1|	30.276	1.56e-99	Rhizopus microsporus	Eukaryota		796	390	64	64	N/A	1	1	CEG67380	444	20	409	1148	644	1384	355	58291
scaffold66_cluster5	ctg15_allorf003557	gi|1331194626|ref|XP_023467762.1|	30.101	1.61e-99	Rhizopus microsporus ATCC 52813	Eukaryota		794	388	64	64	N/A	1	1	XP_023467762	448	19	409	1148	644	1384	355	1340429
scaffold66_cluster5	ctg15_allorf003557	gi|686624469|gb|KGB76203.1|	37.681	1.63e-99	Cryptococcus gattii R265;Cryptococcus gattii 99/473;Cryptococcus gattii CA1014;Cryptococcus gattii Ram5	Eukaryota		552	312	47	47	N/A	1	1	KGB76203	277	15	607	1146	907	1403	355	294750;1296104;1296107;1296110
scaffold66_cluster5	ctg15_allorf003557	gi|757348772|gb|KIR54631.1|	37.774	3.39e-99	Cryptococcus gattii Ru294	Eukaryota		548	311	47	47	N/A	1	1	KIR54631	274	15	611	1146	911	1403	355	1296112
scaffold66_cluster5	ctg15_allorf003557	gi|757343556|gb|KIR49491.1|	37.5	3.39e-99	Cryptococcus gattii CA1280	Eukaryota		552	312	47	47	N/A	1	1	KIR49491	278	15	607	1146	907	1403	355	1296109
scaffold66_cluster5	ctg15_allorf003557	gi|1178056443|gb|ORE11804.1|	30.101	2.9e-99	Rhizopus microsporus var. microsporus	Eukaryota		794	388	64	64	N/A	1	1	ORE11804	448	19	409	1148	644	1384	354	86635
scaffold66_cluster5	ctg15_allorf003557	gi|757327505|gb|KIR33558.1|	37.5	5.55e-99	Cryptococcus gattii MMRL2647;Cryptococcus gattii 2001/935-1	Eukaryota		552	312	47	47	N/A	1	1	KIR33558	278	15	607	1146	907	1403	354	1296117;1334442
scaffold66_cluster5	ctg15_allorf003557	gi|1215361446|gb|OXB35635.1|	37.568	8.75e-99	Cryptococcus neoformans var. grubii;Cryptococcus neoformans var. grubii MW-RSA852	Eukaryota		551	310	47	47	N/A	1	1	OXB35635	281	14	606	1146	906	1403	353	178876;1230069
scaffold66_cluster5	ctg15_allorf003557	gi|1214800024|gb|OWZ36745.1|	37.568	8.83e-99	Cryptococcus neoformans var. grubii c45	Eukaryota		551	310	47	47	N/A	1	1	OWZ36745	281	14	606	1146	906	1403	353	1230068
scaffold66_cluster5	ctg15_allorf003557	gi|1183498637|gb|ORZ22283.1|	30.023	1.04e-98	Absidia repens	Eukaryota		886	418	69	69	N/A	1	1	ORZ22283	483	23	352	1145	563	1403	353	90262
scaffold66_cluster5	ctg15_allorf003557	gi|321261503|ref|XP_003195471.1|	37.591	1.47e-98	Cryptococcus gattii WM276;Cryptococcus gattii E566;Cryptococcus gattii EJB2;Cryptococcus gattii NT-10	Eukaryota		548	311	47	47	N/A	1	1	XP_003195471	275	15	611	1146	911	1403	353	367775;1296102;1296103;1296108
scaffold66_cluster5	ctg15_allorf003557	gi|727131469|emb|CEG84573.1|	30.151	1e-102	Rhizopus microsporus	Eukaryota		796	390	64	64	N/A	1	1	CEG84573	445	20	409	1148	62	802	352	58291
scaffold66_cluster5	ctg15_allorf003557	gi|757362040|gb|KIR67858.1|	37.5	1.72e-98	Cryptococcus gattii CA1873	Eukaryota		552	311	47	47	N/A	1	1	KIR67858	278	15	607	1146	907	1403	352	1296111
scaffold66_cluster5	ctg15_allorf003557	gi|1279290094|dbj|GBC44405.1|	36.182	2.35e-98	Rhizophagus irregularis DAOM 181602	Eukaryota		550	318	47	47	N/A	1	1	GBC44405	306	13	586	1123	808	1324	352	747089
scaffold66_cluster5	ctg15_allorf003557	gi|1304298430|gb|PKC73257.1|	36.182	2.78e-98	Rhizophagus irregularis	Eukaryota		550	318	47	47	N/A	1	1	PKC73257	306	13	586	1123	861	1377	352	588596
scaffold66_cluster5	ctg15_allorf003557	gi|1308108164|gb|PKK73872.1|	36.182	3.16e-98	Rhizophagus irregularis	Eukaryota		550	318	47	47	N/A	1	1	PKK73872	306	13	586	1123	861	1377	352	588596
scaffold66_cluster5	ctg15_allorf003557	gi|1301638748|gb|PKC12892.1|	36.182	3.28e-98	Rhizophagus irregularis	Eukaryota		550	318	47	47	N/A	1	1	PKC12892	306	13	586	1123	861	1377	352	588596
scaffold66_cluster5	ctg15_allorf003557	gi|38489964|gb|AAR21587.1|	37.205	9.31e-98	Cryptococcus neoformans var. neoformans	Eukaryota		551	309	47	47	N/A	1	1	AAR21587	273	15	611	1146	861	1353	350	40410
scaffold66_cluster5	ctg15_allorf003557	gi|1317358458|gb|PKY43091.1|	37.091	9.58e-98	Rhizophagus irregularis	Eukaryota		550	317	47	47	N/A	1	1	PKY43091	299	14	586	1123	860	1374	350	588596
scaffold66_cluster5	ctg15_allorf003557	gi|353237555|emb|CCA69525.1|	32.524	1.01e-97	Piriformospora indica DSM 11827	Eukaryota		741	381	62	62	N/A	1	1	CCA69525	414	20	436	1146	711	1395	350	1109443
scaffold66_cluster5	ctg15_allorf003557	gi|58269178|ref|XP_571745.1|	37.205	1.41e-97	Cryptococcus neoformans var. neoformans JEC21;Cryptococcus neoformans var. neoformans B-3501A	Eukaryota		551	309	47	47	N/A	1	1	XP_571745	273	15	611	1146	911	1403	350	214684;283643
scaffold66_cluster5	ctg15_allorf003557	gi|910070451|ref|WP_049988351.1|	31.346	1.34e-98	Lachnospiraceae bacterium MA2020	Bacteria		654	349	56	56	N/A	1	1	WP_049988351	404	11	28	673	6	622	350	1408323
scaffold66_cluster5	ctg15_allorf003557	gi|930410989|ref|XP_014179767.1|	31.619	1.5e-100	Trichosporon asahii var. asahii CBS 2479	Eukaryota		797	389	64	64	N/A	1	1	XP_014179767	415	28	409	1146	162	887	349	1186058
scaffold66_cluster5	ctg15_allorf003557	gi|1043301630|gb|OBZ86521.1|	30.75	2.06e-97	Choanephora infundibulifera f. cucurbitarum	Eukaryota		800	392	64	64	N/A	1	1	OBZ86521	445	21	409	1148	645	1395	349	101091
scaffold66_cluster5	ctg15_allorf003557	gi|511009413|gb|EPB90657.1|	30.673	2.43e-97	Mucor circinelloides f. circinelloides 1006PhL	Eukaryota		802	387	64	64	N/A	1	1	EPB90657	440	23	409	1148	648	1395	349	1220926
scaffold66_cluster5	ctg15_allorf003557	gi|752371587|gb|KIO29338.1|	30.37	6.39e-100	Tulasnella calospora MUT 4182	Eukaryota		810	400	64	64	N/A	1	1	KIO29338	445	26	409	1146	176	938	348	1051891
scaffold66_cluster5	ctg15_allorf003557	gi|552922268|gb|ESA06535.1|	36.364	3.97e-97	Rhizophagus irregularis DAOM 181602	Eukaryota		550	311	47	47	N/A	1	1	ESA06535	291	13	586	1123	861	1363	348	747089
scaffold66_cluster5	ctg15_allorf003557	gi|1183478839|gb|ORZ02678.1|	30.25	7.3e-97	Syncephalastrum racemosum	Eukaryota		800	378	64	64	N/A	1	1	ORZ02678	441	20	409	1148	649	1391	348	13706
scaffold66_cluster5	ctg15_allorf003557	gi|1026266094|gb|OAC99254.1|	30.462	7.45e-97	Mucor circinelloides f. lusitanicus CBS 277.49	Eukaryota		801	385	64	64	N/A	1	1	OAC99254	442	22	409	1148	645	1391	348	747725
scaffold66_cluster5	ctg15_allorf003557	gi|758350392|dbj|GAN07417.1|	30.836	7.67e-97	Mucor ambiguus	Eukaryota		801	389	64	64	N/A	1	1	GAN07417	439	22	409	1148	645	1391	348	91626
scaffold66_cluster5	ctg15_allorf003557	gi|1069966981|ref|XP_018283787.1|	32.04	8.37e-97	Phycomyces blakesleeanus NRRL 1555(-)	Eukaryota		799	387	64	64	N/A	1	1	XP_018283787	432	22	409	1145	657	1406	348	763407
scaffold66_cluster5	ctg15_allorf003557	gi|1227149845|ref|XP_021875888.1|	41.111	1.16e-96	Lobosporangium transversale	Eukaryota		450	274	37	37	N/A	1	1	XP_021875888	235	11	710	1137	1025	1466	348	64571
scaffold17_cluster7	ctg17_orf7	gi|1179017121|ref|WP_083305010.1|	34.967	4.51e-105	Moorea producens	Bacteria		612	323	49	49	N/A	1	1	WP_083305010	326	10	413	1012	56	607	378	1155739
scaffold17_cluster7	ctg17_orf7	gi|1084327380|ref|WP_070391439.1|	35.05	1.17e-104	Moorea producens;Moorea producens PAL-8-15-08-1	Bacteria		602	320	48	48	N/A	1	1	WP_070391439	319	10	423	1012	66	607	377	1155739;1458985
scaffold17_cluster7	ctg17_orf7	gi|1132233752|ref|WP_075901920.1|	34.655	9.8e-104	Moorea bouillonii;Moorea bouillonii PNG5-198	Bacteria		681	353	54	54	N/A	1	1	WP_075901920	370	15	414	1073	3	629	374	207920;568701
scaffold17_cluster7	ctg17_orf7	gi|1121319267|ref|WP_073629406.1|	33.186	9.03e-104	Scytonema sp. HK-05	Bacteria		678	349	53	53	N/A	1	1	WP_073629406	373	13	423	1078	66	685	372	1137095
scaffold17_cluster7	ctg17_orf7	gi|1026322851|gb|OAD24132.1|	36.832	2.07e-104	Candidatus Thiomargarita nelsonii	Bacteria		543	302	44	44	N/A	1	1	OAD24132	294	8	472	1012	4	499	371	1003181
scaffold17_cluster7	ctg17_orf7	gi|1200099626|ref|WP_087539155.1|	35.702	1.44e-103	Nostocales cyanobacterium HT-58-2	Bacteria		605	328	49	49	N/A	1	1	WP_087539155	331	13	411	1012	54	603	371	1940762
scaffold17_cluster7	ctg17_orf7	gi|1121323311|ref|WP_073633422.1|	34.718	1.56e-103	Scytonema sp. HK-05	Bacteria		674	349	53	53	N/A	1	1	WP_073633422	366	15	423	1073	741	1363	371	1137095
scaffold17_cluster7	ctg17_orf7	gi|1120049587|ref|WP_072923410.1|	36.931	2.21e-103	Microcystis aeruginosa	Bacteria		593	330	48	48	N/A	1	1	WP_072923410	312	14	424	1012	66	600	370	1126
scaffold17_cluster7	ctg17_orf7	gi|488877750|ref|WP_002789975.1|	36.762	2.76e-103	Microcystis aeruginosa;Microcystis aeruginosa PCC 9807	Bacteria		593	329	48	48	N/A	1	1	WP_002789975	313	14	424	1012	66	600	370	1126;1160283
scaffold17_cluster7	ctg17_orf7	gi|1159276435|ref|WP_079209225.1|	36.594	2.94e-103	Microcystis aeruginosa;Microcystis aeruginosa KW	Bacteria		593	330	48	48	N/A	1	1	WP_079209225	314	14	424	1012	66	600	370	1126;1960155
scaffold17_cluster7	ctg17_orf7	gi|515877307|ref|WP_017307890.1|	34.795	7.02e-103	Fischerella sp. PCC 9339	Bacteria		684	343	54	54	N/A	1	1	WP_017307890	364	16	417	1073	865	1493	370	1174528
scaffold17_cluster7	ctg17_orf7	gi|1248044240|ref|WP_096549594.1|	36.027	7.28e-106	Scytonema sp. HK-05	Bacteria		594	326	48	48	N/A	1	1	WP_096549594	316	12	423	1012	66	599	369	1137095
scaffold17_cluster7	ctg17_orf7	gi|488849507|ref|WP_002761913.1|	36.762	6.61e-103	Microcystis aeruginosa;Microcystis aeruginosa PCC 9717	Bacteria		593	329	48	48	N/A	1	1	WP_002761913	313	14	424	1012	66	600	369	1126;1160286
scaffold17_cluster7	ctg17_orf7	gi|501222816|ref|WP_012265834.1|	36.594	6.99e-103	Microcystis aeruginosa;Microcystis aeruginosa NIES-843	Bacteria		593	329	48	48	N/A	1	1	WP_012265834	314	14	424	1012	66	600	369	1126;449447
scaffold17_cluster7	ctg17_orf7	gi|505026377|ref|WP_015213479.1|	33.703	2.6e-102	Anabaena cylindrica;Anabaena cylindrica PCC 7122	Bacteria		721	365	56	56	N/A	1	1	WP_015213479	390	19	391	1081	683	1345	369	1165;272123
scaffold17_cluster7	ctg17_orf7	gi|549082831|gb|ERN42089.1|	35.654	4.18e-102	Rubidibacter lacunae KORDI 51-2	Bacteria		589	309	48	48	N/A	1	1	ERN42089	327	12	424	1008	66	606	369	582515
scaffold17_cluster7	ctg17_orf7	gi|916751030|ref|WP_051358086.1|	35.654	4.33e-102	Rubidibacter lacunae	Bacteria		589	309	48	48	N/A	1	1	WP_051358086	327	12	424	1008	83	623	369	582514
scaffold17_cluster7	ctg17_orf7	gi|779876894|ref|WP_045359193.1|	36.594	1.25e-102	Microcystis aeruginosa;Microcystis aeruginosa NIES-44	Bacteria		593	329	48	48	N/A	1	1	WP_045359193	314	14	424	1012	66	600	368	1126;449439
scaffold17_cluster7	ctg17_orf7	gi|1105270172|ref|WP_071838261.1|	35.559	1.8e-102	Tolypothrix campylonemoides	Bacteria		599	320	48	48	N/A	1	1	WP_071838261	321	13	423	1012	66	608	368	1136105
scaffold17_cluster7	ctg17_orf7	gi|914402334|gb|AKV70003.1|	36.762	2.31e-102	Microcystis panniformis FACHB-1757	Bacteria		593	329	48	48	N/A	1	1	AKV70003	313	14	424	1012	66	600	367	1638788
scaffold17_cluster7	ctg17_orf7	gi|495482304|ref|WP_008206991.1|	36.594	3.56e-102	Microcystis sp. T1-4	Bacteria		593	329	48	48	N/A	1	1	WP_008206991	314	14	424	1012	66	600	367	1160279
scaffold17_cluster7	ctg17_orf7	gi|1055285460|ref|WP_066952779.1|	37.571	1.48e-101	Mycobacterium sp. 852002-53434_SCH5985345	Bacteria		527	294	50	43	N/A	1	1	WP_066952779	308	9	406	928	1566	2075	367	1834107
scaffold17_cluster7	ctg17_orf7	gi|1055620938|ref|WP_067261613.1|	37.571	1.64e-101	Mycobacterium sp. 852002-51613_SCH5001154	Bacteria		527	294	50	43	N/A	1	1	WP_067261613	308	9	406	928	1566	2075	367	1834104
scaffold17_cluster7	ctg17_orf7	gi|1056348463|ref|WP_067792401.1|	37.571	1.68e-101	Mycobacterium sp. 852014-52450_SCH5900713	Bacteria		527	294	50	43	N/A	1	1	WP_067792401	308	9	406	928	1566	2075	367	1834116
scaffold17_cluster7	ctg17_orf7	gi|1082412179|gb|AOX01784.1|	34.673	1.7e-101	Moorea producens PAL-8-15-08-1	Bacteria		672	342	53	53	N/A	1	1	AOX01784	372	16	423	1075	33	656	367	1458985
scaffold17_cluster7	ctg17_orf7	gi|1210214657|dbj|BAZ33696.1|	35.163	2.38e-101	Cylindrospermum sp. NIES-4074	Bacteria		674	344	53	53	N/A	1	1	BAZ33696	359	18	423	1073	873	1491	367	2005457
scaffold17_cluster7	ctg17_orf7	gi|1121319271|ref|WP_073629410.1|	35.859	1.49e-104	Scytonema sp. HK-05	Bacteria		594	325	48	48	N/A	1	1	WP_073629410	317	12	423	1012	66	599	365	1137095
scaffold17_cluster7	ctg17_orf7	gi|1248059867|ref|WP_096563846.1|	33.43	1.04e-101	Scytonema sp. NIES-4073	Bacteria		691	353	54	54	N/A	1	1	WP_096563846	377	16	411	1075	54	687	365	2005464
scaffold17_cluster7	ctg17_orf7	gi|1248058198|ref|WP_096562229.1|	34.519	2.54e-101	Scytonema sp. NIES-4073	Bacteria		675	343	53	53	N/A	1	1	WP_096562229	359	16	423	1073	732	1347	365	2005464
scaffold17_cluster7	ctg17_orf7	gi|1084329448|ref|WP_070393507.1|	34.907	4.62e-101	Moorea producens;Moorea producens PAL-8-15-08-1	Bacteria		593	329	48	48	N/A	1	1	WP_070393507	329	11	423	1012	877	1415	365	1155739;1458985
scaffold17_cluster7	ctg17_orf7	gi|1248184422|ref|WP_096684235.1|	35.362	6.77e-101	Calothrix;Calothrix sp. NIES-4105;Calothrix sp. NIES-4071	Bacteria		608	319	49	49	N/A	1	1	WP_096684235	334	12	407	1012	14	564	365	1186;2005463;2005469
scaffold17_cluster7	ctg17_orf7	gi|1179017413|ref|WP_083305302.1|	34.763	7.27e-101	Moorea producens	Bacteria		676	344	53	53	N/A	1	1	WP_083305302	360	17	424	1075	67	685	365	1155739
scaffold17_cluster7	ctg17_orf7	gi|1055557457|ref|WP_067203355.1|	37.951	8.83e-101	Mycobacterium sp. 852002-30065_SCH5024008	Bacteria		527	291	50	43	N/A	1	1	WP_067203355	306	9	406	928	1565	2074	365	1834088
scaffold17_cluster7	ctg17_orf7	gi|1082414859|gb|AOX04464.1|	34.763	1.1e-100	Moorea producens PAL-8-15-08-1	Bacteria		676	346	53	53	N/A	1	1	AOX04464	360	17	424	1075	47	665	364	1458985
scaffold17_cluster7	ctg17_orf7	gi|1199833236|gb|ARV63050.1|	33.997	1.29e-100	Nostocales cyanobacterium HT-58-2	Bacteria		703	351	55	55	N/A	1	1	ARV63050	385	18	417	1093	47	696	364	1940762
scaffold17_cluster7	ctg17_orf7	gi|1200101638|ref|WP_087541151.1|	33.997	1.29e-100	Nostocales cyanobacterium HT-58-2	Bacteria		703	351	55	55	N/A	1	1	WP_087541151	385	18	417	1093	50	699	364	1940762
scaffold17_cluster7	ctg17_orf7	gi|723291914|gb|KHD11162.1|	36.139	1.35e-108	Candidatus Thiomargarita nelsonii	Bacteria		606	328	49	49	N/A	1	1	KHD11162	322	15	417	1014	48	596	363	1003181
scaffold17_cluster7	ctg17_orf7	gi|1248047765|ref|WP_096552883.1|	34.396	5.85e-102	Nostoc sp. NIES-4103	Bacteria		596	322	48	48	N/A	1	1	WP_096552883	327	12	423	1013	66	602	363	2005458
scaffold17_cluster7	ctg17_orf7	gi|1210229593|dbj|BAZ48614.1|	34.396	6.57e-102	Nostoc sp. NIES-4103	Bacteria		596	322	48	48	N/A	1	1	BAZ48614	327	12	423	1013	65	601	363	2005458
scaffold17_cluster7	ctg17_orf7	gi|1115262243|gb|OKH25942.1|	33.285	1.92e-100	Nostoc calcicola FACHB-389	Bacteria		688	352	57	54	N/A	1	1	OKH25942	379	16	423	1085	71	703	363	1357508
scaffold17_cluster7	ctg17_orf7	gi|1032707630|ref|WP_064284046.1|	36.9	2.02e-100	Mycobacterium iranicum	Bacteria		542	301	50	43	N/A	1	1	WP_064284046	309	11	406	928	1575	2102	363	912594
scaffold17_cluster7	ctg17_orf7	gi|518515448|ref|WP_019685655.1|	38.095	2.31e-100	Mycobacterium avium	Bacteria		525	290	50	43	N/A	1	1	WP_019685655	302	8	406	928	1570	2073	363	1764
scaffold17_cluster7	ctg17_orf7	gi|1227038845|ref|WP_094028770.1|	38.095	2.36e-100	Mycobacterium avium	Bacteria		525	290	50	43	N/A	1	1	WP_094028770	302	8	406	928	1570	2073	363	1764
scaffold17_cluster7	ctg17_orf7	gi|1243252482|ref|WP_095974989.1|	37.951	2.9e-100	Mycobacterium avium;Mycobacterium avium subsp. hominissuis	Bacteria		527	290	50	43	N/A	1	1	WP_095974989	300	8	406	928	1570	2073	363	1764;439334
scaffold17_cluster7	ctg17_orf7	gi|1033116448|ref|WP_064424921.1|	37.452	3.08e-100	Mycobacterium sp. GA-1331	Bacteria		526	293	43	43	N/A	1	1	WP_064424921	309	8	406	928	1527	2035	363	1772278
scaffold17_cluster7	ctg17_orf7	gi|727266502|ref|WP_033725176.1|	37.951	3.19e-100	Mycobacterium avium;Mycobacterium tuberculosis XTB13-223	Bacteria		527	290	50	43	N/A	1	1	WP_033725176	300	8	406	928	1570	2073	363	1764;1427296
scaffold17_cluster7	ctg17_orf7	gi|727268211|ref|WP_033726752.1|	37.951	3.4e-100	Mycobacterium avium complex (MAC);Mycobacterium avium subsp. hominissuis;Mycobacterium bouchedurhonense;Mycobacterium avium subsp. hominissuis 3388	Bacteria		527	290	50	43	N/A	1	1	WP_033726752	300	8	406	928	1570	2073	363	120793;439334;701041;1160712
scaffold17_cluster7	ctg17_orf7	gi|564176392|gb|ETB17690.1|	37.951	3.43e-100	Mycobacterium avium subsp. avium 10-9275	Bacteria		527	290	43	43	N/A	1	1	ETB17690	300	8	406	928	21	524	363	1391991
scaffold17_cluster7	ctg17_orf7	gi|1033119735|ref|WP_064428158.1|	37.452	3.5e-100	Mycobacterium sp. GA-1379	Bacteria		526	293	43	43	N/A	1	1	WP_064428158	309	8	406	928	1527	2035	363	1772279
scaffold17_cluster7	ctg17_orf7	gi|727251966|ref|WP_033711353.1|	37.951	3.69e-100	Mycobacterium avium complex (MAC);Mycobacterium sp. MAC_011194_8550;Mycobacterium sp. MAC_080597_8934	Bacteria		527	290	50	43	N/A	1	1	WP_033711353	300	8	406	928	1570	2073	363	120793;1335321;1335322
scaffold17_cluster7	ctg17_orf7	gi|1015939870|ref|WP_062893285.1|	37.951	3.72e-100	Mycobacterium avium	Bacteria		527	290	50	43	N/A	1	1	WP_062893285	300	8	406	928	1570	2073	363	1764
scaffold17_cluster7	ctg17_orf7	gi|1015942506|ref|WP_062894776.1|	37.951	3.76e-100	Mycobacterium avium	Bacteria		527	290	50	43	N/A	1	1	WP_062894776	300	8	406	928	1570	2073	363	1764
scaffold17_cluster7	ctg17_orf7	gi|1015927420|ref|WP_062886543.1|	37.951	3.76e-100	Mycobacterium avium	Bacteria		527	290	43	43	N/A	1	1	WP_062886543	300	8	406	928	1570	2073	363	1764
scaffold17_cluster7	ctg17_orf7	gi|576443624|gb|EUA37265.1|	37.951	2.19e-101	Mycobacterium avium 2285 (R)	Bacteria		527	290	43	43	N/A	1	1	EUA37265	300	8	406	928	630	1133	362	1299330
scaffold17_cluster7	ctg17_orf7	gi|1248184421|ref|WP_096684234.1|	35.185	1.94e-101	Calothrix;Calothrix sp. NIES-4105;Calothrix sp. NIES-4071	Bacteria		594	332	48	48	N/A	1	1	WP_096684234	333	10	423	1014	71	614	361	1186;2005463;2005469
scaffold17_cluster7	ctg17_orf7	gi|504957698|ref|WP_015144800.1|	33.686	6.63e-104	Pleurocapsa minor;Pleurocapsa sp. PCC 7327	Bacteria		662	346	53	53	N/A	1	1	WP_015144800	383	16	423	1073	66	682	358	54308;118163
scaffold17_cluster7	ctg17_orf7	gi|504934974|ref|WP_015122076.1|	39.243	9.42e-101	Rivularia sp. PCC 7116	Bacteria		502	278	41	41	N/A	1	1	WP_015122076	278	5	423	924	66	540	358	373994
scaffold17_cluster7	ctg17_orf7	gi|38174854|emb|CAD89777.1|	33.135	3.32e-100	Melittangium lichenicola	Bacteria		673	341	53	53	N/A	1	1	CAD89777	374	17	420	1073	65	680	358	45
scaffold17_cluster7	ctg17_orf7	gi|1180263555|ref|WP_083782360.1|	33.084	2.76e-100	Nostoc punctiforme	Bacteria		668	343	53	53	N/A	1	1	WP_083782360	385	16	423	1072	75	698	354	272131
scaffold17_cluster7	ctg17_orf7	gi|1210210668|dbj|BAZ29708.1|	35.473	4.53e-103	Cylindrospermum sp. NIES-4074	Bacteria		592	322	48	48	N/A	1	1	BAZ29708	325	13	423	1012	66	602	353	2005457
scaffold17_cluster7	ctg17_orf7	gi|576865292|pdb|4MZ0|A	34.219	2.83e-101	Moorea producens 3L	Bacteria		602	320	49	49	N/A	1	1	4MZ0_A	346	11	423	1019	68	624	353	489825
scaffold17_cluster7	ctg17_orf7	gi|186464897|gb|ACC80698.1|	33.084	3.13e-100	Nostoc punctiforme PCC 73102	Bacteria		668	343	53	53	N/A	1	1	ACC80698	385	16	423	1072	66	689	353	63737
scaffold17_cluster7	ctg17_orf7	gi|1121287248|ref|WP_073599850.1|	33.988	1.16e-101	Hydrococcus rivularis;Hydrococcus rivularis NIES-593	Bacteria		662	339	53	53	N/A	1	1	WP_073599850	381	14	423	1073	66	682	352	1616834;1921803
scaffold17_cluster7	ctg17_orf7	gi|550812531|gb|ERT04044.1|	33.284	3.35e-101	Lyngbya aestuarii BL J	Bacteria		670	336	53	53	N/A	1	1	ERT04044	363	15	424	1073	71	676	347	1348334
scaffold17_cluster7	ctg17_orf7	gi|727266502|ref|WP_033725176.1|	32.415	1.14e-93	Mycobacterium avium;Mycobacterium tuberculosis XTB13-223	Bacteria		617	312	50	50	N/A	1	1	WP_033725176	367	9	401	1015	18	586	343	1764;1427296
scaffold17_cluster7	ctg17_orf7	gi|727251966|ref|WP_033711353.1|	32.415	1.31e-93	Mycobacterium avium complex (MAC);Mycobacterium sp. MAC_011194_8550;Mycobacterium sp. MAC_080597_8934	Bacteria		617	312	50	50	N/A	1	1	WP_033711353	367	9	401	1015	18	586	343	120793;1335321;1335322
scaffold17_cluster7	ctg17_orf7	gi|1015939870|ref|WP_062893285.1|	32.415	1.36e-93	Mycobacterium avium	Bacteria		617	312	50	50	N/A	1	1	WP_062893285	367	9	401	1015	18	586	343	1764
scaffold17_cluster7	ctg17_orf7	gi|1015942506|ref|WP_062894776.1|	32.415	1.38e-93	Mycobacterium avium	Bacteria		617	312	50	50	N/A	1	1	WP_062894776	367	9	401	1015	18	586	343	1764
scaffold17_cluster7	ctg17_orf7	gi|1015927420|ref|WP_062886543.1|	35.66	1.69e-93	Mycobacterium avium	Bacteria		530	284	43	43	N/A	1	1	WP_062886543	321	7	401	928	18	529	343	1764
scaffold17_cluster7	ctg17_orf7	gi|1243252482|ref|WP_095974989.1|	32.415	3.27e-93	Mycobacterium avium;Mycobacterium avium subsp. hominissuis	Bacteria		617	312	50	50	N/A	1	1	WP_095974989	367	9	401	1015	18	586	342	1764;439334
scaffold17_cluster7	ctg17_orf7	gi|727268211|ref|WP_033726752.1|	32.415	3.68e-93	Mycobacterium avium complex (MAC);Mycobacterium avium subsp. hominissuis;Mycobacterium bouchedurhonense;Mycobacterium avium subsp. hominissuis 3388	Bacteria		617	312	50	50	N/A	1	1	WP_033726752	367	9	401	1015	18	586	342	120793;439334;701041;1160712
scaffold17_cluster7	ctg17_orf7	gi|1227038845|ref|WP_094028770.1|	32.091	6.88e-91	Mycobacterium avium	Bacteria		617	310	50	50	N/A	1	1	WP_094028770	369	9	401	1015	18	586	335	1764
scaffold17_cluster7	ctg17_orf7	gi|1055285460|ref|WP_066952779.1|	32.149	1.37e-90	Mycobacterium sp. 852002-53434_SCH5985345	Bacteria		619	309	50	50	N/A	1	1	WP_066952779	356	10	401	1012	18	579	334	1834107
scaffold17_cluster7	ctg17_orf7	gi|1055620938|ref|WP_067261613.1|	32.149	1.47e-90	Mycobacterium sp. 852002-51613_SCH5001154	Bacteria		619	309	50	50	N/A	1	1	WP_067261613	356	10	401	1012	18	579	334	1834104
scaffold17_cluster7	ctg17_orf7	gi|1056348463|ref|WP_067792401.1|	32.149	1.67e-90	Mycobacterium sp. 852014-52450_SCH5900713	Bacteria		619	309	50	50	N/A	1	1	WP_067792401	356	10	401	1012	18	579	333	1834116
scaffold17_cluster7	ctg17_orf7	gi|1055557457|ref|WP_067203355.1|	31.826	6e-90	Mycobacterium sp. 852002-30065_SCH5024008	Bacteria		619	310	50	50	N/A	1	1	WP_067203355	358	10	401	1012	18	579	332	1834088
scaffold17_cluster7	ctg17_orf7	gi|518515448|ref|WP_019685655.1|	32.091	1.05e-89	Mycobacterium avium	Bacteria		617	309	50	50	N/A	1	1	WP_019685655	369	9	401	1015	18	586	331	1764
scaffold17_cluster7	ctg17_orf7	gi|1032707630|ref|WP_064284046.1|	33.109	1.49e-86	Mycobacterium iranicum	Bacteria		595	295	50	48	N/A	1	1	WP_064284046	338	10	424	1015	41	578	321	912594
scaffold17_cluster7	ctg17_orf7	gi|1033116448|ref|WP_064424921.1|	34.095	2.16e-84	Mycobacterium sp. GA-1331	Bacteria		525	275	43	43	N/A	1	1	WP_064424921	321	6	401	923	18	519	315	1772278
scaffold17_cluster7	ctg17_orf7	gi|1033119735|ref|WP_064428158.1|	34.095	2.68e-84	Mycobacterium sp. GA-1379	Bacteria		525	275	43	43	N/A	1	1	WP_064428158	321	6	401	923	18	519	315	1772279
scaffold17_cluster7	ctg17_orf7	gi|1115262243|gb|OKH25942.1|	36.017	1.7e-74	Nostoc calcicola FACHB-389	Bacteria		472	240	57	38	N/A	1	1	OKH25942	285	7	382	852	1497	1952	284	1357508
scaffold18_cluster8	ctg18_orf003	gi|1220548395|gb|OXN07566.1|	30.97	7.59e-69	Aspergillus fumigatus	Eukaryota		691	329	40	33	N/A	1	1	OXN07566	402	20	3	644	183	847	270	746128
scaffold18_cluster8	ctg18_orf003	gi|1220568115|gb|OXN24711.1|	30.97	8.92e-69	Aspergillus fumigatus	Eukaryota		691	329	40	33	N/A	1	1	OXN24711	402	20	3	644	183	847	270	746128
scaffold18_cluster8	ctg18_orf003	gi|380733915|gb|AFE09917.1|	31.703	3.85e-68	Corallococcus coralloides DSM 2259	Bacteria		634	299	41	31	N/A	1	1	AFE09917	372	15	3	603	1289	1894	268	1144275
scaffold18_cluster8	ctg18_orf003	gi|1334857958|dbj|GBE74656.1|	34.732	4.14e-68	Microcystis aeruginosa NIES-87	Bacteria		429	243	33	22	N/A	1	1	GBE74656	248	11	221	643	490	892	268	449440
scaffold18_cluster8	ctg18_orf003	gi|1065018840|ref|WP_069475189.1|	34.499	3.68e-67	Microcystis aeruginosa;Microcystis aeruginosa NIES-98	Bacteria		429	238	33	22	N/A	1	1	WP_069475189	249	11	221	643	490	892	265	1126;267869
scaffold18_cluster8	ctg18_orf003	gi|488861789|ref|WP_002774028.1|	34.033	1.08e-65	Microcystis aeruginosa;Microcystis aeruginosa PCC 7941	Bacteria		429	236	33	22	N/A	1	1	WP_002774028	251	10	221	643	490	892	259	1126;213618
scaffold18_cluster8	ctg18_orf003	gi|505004394|ref|WP_015191496.1|	37.089	1.5e-65	Stanieria cyanosphaera;Stanieria cyanosphaera PCC 7437	Bacteria		426	226	50	22	N/A	1	1	WP_015191496	233	12	224	643	1196	1592	259	102116;111780
scaffold18_cluster8	ctg18_orf003	gi|918201475|ref|WP_052338794.1|	34.499	1.53e-65	Planktothrix;Planktothrix rubescens	Bacteria		429	234	33	22	N/A	1	1	WP_052338794	249	11	221	643	490	892	259	54304;59512
scaffold18_cluster8	ctg18_orf003	gi|258380635|emb|CAQ48259.1|	34.499	1.57e-65	Planktothrix prolifica NIVA-CYA 98	Bacteria		429	234	33	22	N/A	1	1	CAQ48259	249	11	221	643	490	892	259	329562
scaffold18_cluster8	ctg18_orf003	gi|1197738748|ref|WP_086688517.1|	32.321	1.49e-65	Nostoc sp. T09	Bacteria		461	248	49	23	N/A	1	1	WP_086688517	261	13	222	676	510	925	258	1932621
scaffold18_cluster8	ctg18_orf003	gi|295293753|gb|ADF88280.1|	34.642	1.1e-64	Aphanizomenon sp. 10E6	Bacteria		433	245	61	22	N/A	1	1	ADF88280	256	14	221	651	500	907	256	459664
scaffold18_cluster8	ctg18_orf003	gi|959923565|ref|WP_058182932.1|	35.88	1.93e-64	Mastigocoleus testarum BC008;Mastigocoleus testarum	Bacteria		432	227	33	22	N/A	1	1	WP_058182932	239	13	221	643	476	878	255	371196;996925
scaffold18_cluster8	ctg18_orf003	gi|746980719|gb|KIF37331.1|	36.659	1.94e-64	Hassallia byssoidea VB512170	Bacteria		431	233	33	22	N/A	1	1	KIF37331	239	14	221	643	1220	1624	255	1304833
scaffold18_cluster8	ctg18_orf003	gi|488839866|ref|WP_002752272.1|	33.8	2.63e-64	Microcystis aeruginosa;Microcystis aeruginosa PCC 9432	Bacteria		429	235	33	22	N/A	1	1	WP_002752272	252	10	221	643	490	892	255	1126;1160280
scaffold18_cluster8	ctg18_orf003	gi|494599544|ref|WP_007357797.1|	34.906	2.73e-64	Oscillatoria sp. PCC 6506;Kamptonema	Bacteria		424	234	52	22	N/A	1	1	WP_007357797	252	10	221	643	500	900	254	272129;1501433
scaffold18_cluster8	ctg18_orf003	gi|1084327773|ref|WP_070391832.1|	36.175	3.25e-64	Moorea producens;Moorea producens PAL-8-15-08-1	Bacteria		434	232	52	22	N/A	1	1	WP_070391832	244	11	221	649	553	958	254	1155739;1458985
scaffold18_cluster8	ctg18_orf003	gi|378724934|gb|AFC35243.1|	34.411	3.45e-64	Raphidiopsis curvata CHAB1150	Bacteria		433	244	61	22	N/A	1	1	AFC35243	257	14	221	651	500	907	254	638002
scaffold18_cluster8	ctg18_orf003	gi|19572320|emb|CAD19087.1|	35.897	3.53e-64	Stigmatella aurantiaca Sg a15	Bacteria		429	228	55	22	N/A	1	1	CAD19087	239	12	221	643	504	902	254	675526
scaffold18_cluster8	ctg18_orf003	gi|602182175|gb|AHN91607.1|	34.411	3.72e-64	Raphidiopsis curvata HB1	Bacteria		433	244	61	22	N/A	1	1	AHN91607	257	14	221	651	500	907	254	312884
scaffold18_cluster8	ctg18_orf003	gi|950122526|ref|WP_057178786.1|	34.411	3.79e-64	Cylindrospermopsis sp. CR12	Bacteria		433	244	61	22	N/A	1	1	WP_057178786	257	14	221	651	500	907	254	1747196
scaffold18_cluster8	ctg18_orf003	gi|1333374223|ref|WP_102938398.1|	34.411	4.3e-64	Cylindrospermopsis raciborskii;Cylindrospermopsis raciborskii AWT205;Cylindrospermopsis raciborskii S01;Cylindrospermopsis raciborskii S05;Cylindrospermopsis raciborskii S06;Cylindrospermopsis raciborskii S07;Cylindrospermopsis raciborskii S10;Cylindrospermopsis raciborskii S14;Cylindrospermopsis raciborskii C03;Cylindrospermopsis raciborskii C04;Cylindrospermopsis raciborskii C07	Bacteria		433	244	61	22	N/A	1	1	WP_102938398	257	14	221	651	500	907	254	77022;478021;2014878;2014879;2014880;2014881;2014882;2014883;2014884;2014885;2014886
scaffold18_cluster8	ctg18_orf003	gi|1197920224|ref|WP_086837681.1|	34.419	5e-64	Nostoc sp. RF31Y	Bacteria		430	234	40	22	N/A	1	1	WP_086837681	242	13	222	646	491	885	254	1932668
scaffold18_cluster8	ctg18_orf003	gi|1197835275|ref|WP_086769017.1|	34.186	5.63e-64	Nostoc sp. 106C	Bacteria		430	234	40	22	N/A	1	1	WP_086769017	243	13	222	646	491	885	254	1932667
scaffold18_cluster8	ctg18_orf003	gi|723290333|gb|KHD10041.1|	35.581	6.91e-65	Candidatus Thiomargarita nelsonii	Bacteria		430	225	33	22	N/A	1	1	KHD10041	234	12	217	643	507	896	253	1003181
scaffold18_cluster8	ctg18_orf003	gi|1248047765|ref|WP_096552883.1|	35.886	2.34e-64	Nostoc sp. NIES-4103	Bacteria		457	238	53	23	N/A	1	1	WP_096552883	256	13	224	670	516	945	253	2005458
scaffold18_cluster8	ctg18_orf003	gi|1210229593|dbj|BAZ48614.1|	35.886	2.35e-64	Nostoc sp. NIES-4103	Bacteria		457	238	53	23	N/A	1	1	BAZ48614	256	13	224	670	515	944	253	2005458
scaffold18_cluster8	ctg18_orf003	gi|295293748|gb|ADF88275.1|	37.471	3.62e-64	Aphanizomenon sp. 10E6	Bacteria		435	237	33	22	N/A	1	1	ADF88275	235	16	221	648	505	909	253	459664
scaffold18_cluster8	ctg18_orf003	gi|571794243|gb|ETR74504.1|	35.632	4.21e-64	Candidatus Magnetoglobus multicellularis str. Araruama	Bacteria		435	230	33	22	N/A	1	1	ETR74504	229	13	221	643	863	1258	253	890399
scaffold18_cluster8	ctg18_orf003	gi|493319506|ref|WP_006276841.1|	34.411	6.25e-64	Cylindrospermopsis raciborskii;Cylindrospermopsis raciborskii CS-505	Bacteria		433	244	61	22	N/A	1	1	WP_006276841	257	14	221	651	500	907	253	77022;533240
scaffold18_cluster8	ctg18_orf003	gi|515877981|ref|WP_017308564.1|	35.225	1.06e-63	Fischerella sp. PCC 9339	Bacteria		423	232	56	22	N/A	1	1	WP_017308564	239	14	224	643	1907	2297	253	1174528
scaffold18_cluster8	ctg18_orf003	gi|719239418|gb|AIW82282.1|	36.047	1.26e-63	Cylindrospermum alatosporum CCALA 988	Bacteria		430	225	33	22	N/A	1	1	AIW82282	239	10	221	643	516	916	253	1382618
scaffold18_cluster8	ctg18_orf003	gi|505008150|ref|WP_015195252.1|	36.449	1.26e-63	Stanieria cyanosphaera;Stanieria cyanosphaera PCC 7437	Bacteria		428	235	48	22	N/A	1	1	WP_015195252	238	13	224	643	1156	1557	253	102116;111780
scaffold18_cluster8	ctg18_orf003	gi|924821562|gb|KOS19517.1|	31.973	2.05e-64	Escovopsis weberi	Eukaryota		588	279	28	28	N/A	1	1	KOS19517	340	14	11	561	244	808	252	150374
scaffold18_cluster8	ctg18_orf003	gi|602182149|gb|AHN91583.1|	34.18	1.22e-63	Cylindrospermopsis raciborskii CHAB3438	Bacteria		433	243	61	22	N/A	1	1	AHN91583	258	14	221	651	500	907	252	1480071
scaffold18_cluster8	ctg18_orf003	gi|602182138|gb|AHN91573.1|	34.18	1.23e-63	Cylindrospermopsis raciborskii CHAB358	Bacteria		433	243	61	22	N/A	1	1	AHN91573	258	14	221	651	500	907	252	637997
scaffold18_cluster8	ctg18_orf003	gi|723285400|gb|KHD06290.1|	35.814	1.48e-63	Candidatus Thiomargarita nelsonii	Bacteria		430	224	66	22	N/A	1	1	KHD06290	233	12	217	643	507	896	252	1003181
scaffold18_cluster8	ctg18_orf003	gi|1248058971|ref|WP_096563002.1|	33.485	1.17e-64	Scytonema sp. NIES-4073	Bacteria		439	232	33	22	N/A	1	1	WP_096563002	256	10	222	654	510	918	251	2005464
scaffold18_cluster8	ctg18_orf003	gi|1334994259|ref|WP_103135961.1|	33.879	1.8e-64	Nostoc sp. CENA543	Bacteria		428	241	32	22	N/A	1	1	WP_103135961	247	13	222	643	498	895	251	1869241
scaffold18_cluster8	ctg18_orf003	gi|504968598|ref|WP_015155700.1|	34.332	1.43e-63	Chroococcidiopsis thermalis;Chroococcidiopsis thermalis PCC 7203	Bacteria		434	231	46	22	N/A	1	1	WP_015155700	245	12	222	647	483	884	251	54299;251229
scaffold18_cluster8	ctg18_orf003	gi|1248081374|ref|WP_096584887.1|	37.241	2.94e-63	Nostocales;Tolypothrix sp. PCC 7101;Aulosira laxa NIES-50	Bacteria		435	229	49	22	N/A	1	1	WP_096584887	228	16	222	643	516	918	251	1161;231146;1541988
scaffold18_cluster8	ctg18_orf003	gi|1271476609|ref|WP_099262382.1|	35.24	4.46e-63	Rhodopirellula bahusiensis	Bacteria		437	234	54	22	N/A	1	1	WP_099262382	238	12	222	646	537	940	251	2014065
scaffold18_cluster8	ctg18_orf003	gi|1280322402|gb|PJJ89256.1|	35.529	4.75e-63	Desulfofaba hansenii	Bacteria		425	216	33	22	N/A	1	1	PJJ89256	237	12	224	643	826	1218	250	157842
scaffold18_cluster8	ctg18_orf003	gi|1248058206|ref|WP_096562237.1|	34.728	4.83e-63	Scytonema sp. NIES-4073	Bacteria		478	247	61	23	N/A	1	1	WP_096562237	248	18	221	672	523	962	250	2005464
scaffold18_cluster8	ctg18_orf003	gi|1174092943|ref|WP_081431241.1|	33.401	9.27e-63	Moorea bouillonii;Moorea bouillonii PNG5-198	Bacteria		491	249	54	25	N/A	1	1	WP_081431241	280	14	221	702	545	997	250	207920;568701
scaffold18_cluster8	ctg18_orf003	gi|378724937|gb|AFC35246.1|	36.927	6.87e-63	Raphidiopsis curvata CHAB1150	Bacteria		436	238	33	22	N/A	1	1	AFC35246	236	17	221	648	505	909	249	638002
scaffold18_cluster8	ctg18_orf003	gi|602182152|gb|AHN91586.1|	36.927	6.99e-63	Raphidiopsis curvata HB1;Cylindrospermopsis raciborskii CHAB3438	Bacteria		436	238	33	22	N/A	1	1	AHN91586	236	17	221	648	505	909	249	312884;1480071
scaffold18_cluster8	ctg18_orf003	gi|469663709|gb|AGH69801.1|	36.508	8.41e-63	Nostoc sp. 'Peltigera membranacea cyanobiont'	Bacteria		441	223	33	22	N/A	1	1	AGH69801	235	13	221	650	1194	1600	249	414689
scaffold18_cluster8	ctg18_orf003	gi|1130581109|gb|OLT63345.1|	33.401	9.73e-63	Moorea bouillonii PNG5-198	Bacteria		491	249	54	25	N/A	1	1	OLT63345	280	14	221	702	541	993	249	568701
scaffold18_cluster8	ctg18_orf003	gi|1105270172|ref|WP_071838261.1|	34.047	1.22e-62	Tolypothrix campylonemoides	Bacteria		514	257	57	25	N/A	1	1	WP_071838261	265	18	194	672	487	961	249	1136105
scaffold18_cluster8	ctg18_orf003	gi|1111739803|gb|OJJ26222.1|	35.185	1.51e-62	Roseofilum reptotaenium AO1-A	Bacteria		432	236	56	22	N/A	1	1	OJJ26222	242	14	221	646	545	944	249	1925591
scaffold18_cluster8	ctg18_orf003	gi|1179946372|ref|WP_083468726.1|	36.342	2.06e-62	Nostoc piscinale;Nostoc piscinale CENA21	Bacteria		421	228	52	22	N/A	1	1	WP_083468726	235	13	224	643	1910	2298	249	224012;224013
scaffold18_cluster8	ctg18_orf003	gi|910240674|ref|WP_050045665.1|	35.698	4.83e-63	Tolypothrix bouteillei	Bacteria		437	234	45	22	N/A	1	1	WP_050045665	231	14	224	643	41	444	248	1246981
scaffold18_cluster8	ctg18_orf003	gi|950122528|ref|WP_057178788.1|	37.011	9.7e-63	Cylindrospermopsis sp. CR12	Bacteria		435	237	33	22	N/A	1	1	WP_057178788	235	17	221	647	505	908	248	1747196
scaffold18_cluster8	ctg18_orf003	gi|602182141|gb|AHN91576.1|	37.011	1.04e-62	Cylindrospermopsis raciborskii CHAB358	Bacteria		435	237	33	22	N/A	1	1	AHN91576	237	17	221	648	505	909	248	637997
scaffold18_cluster8	ctg18_orf003	gi|493319515|ref|WP_006276850.1|	37.011	1.34e-62	Cylindrospermopsis raciborskii;Cylindrospermopsis raciborskii AWT205;Cylindrospermopsis raciborskii CS-505;Cylindrospermopsis raciborskii S01;Cylindrospermopsis raciborskii S05;Cylindrospermopsis raciborskii S06;Cylindrospermopsis raciborskii S07;Cylindrospermopsis raciborskii S10;Cylindrospermopsis raciborskii S14;Cylindrospermopsis raciborskii C03;Cylindrospermopsis raciborskii C04;Cylindrosper…	Bacteria		435	237	33	22	N/A	1	1	WP_006276850	235	17	221	647	505	908	248	77022;478021;533240;2014878;2014879;2014880;2014881;2014882;2014883;2014884;2014885;2014886
scaffold18_cluster8	ctg18_orf003	gi|1121319235|ref|WP_073629374.1|	34.599	4.44e-62	Scytonema sp. HK-05	Bacteria		474	247	51	23	N/A	1	1	WP_073629374	255	17	194	643	466	908	248	1137095
scaffold18_cluster8	ctg18_orf003	gi|1268528411|gb|PHK27151.1|	31.992	4.91e-63	Nostoc linckia z15	Bacteria		472	243	33	24	N/A	1	1	PHK27151	273	13	191	648	454	891	247	1628750
scaffold18_cluster8	ctg18_orf003	gi|494599542|ref|WP_007357795.1|	37.529	2.43e-62	Oscillatoria sp. PCC 6506;Kamptonema	Bacteria		437	236	33	22	N/A	1	1	WP_007357795	232	19	221	648	505	909	247	272129;1501433
scaffold18_cluster8	ctg18_orf003	gi|501593052|ref|WP_012596268.1|	33.333	2.9e-62	Cyanothece sp. PCC 8801	Bacteria		534	259	52	26	N/A	1	1	WP_012596268	288	16	143	647	427	921	247	41431
scaffold18_cluster8	ctg18_orf003	gi|1302476294|ref|WP_100903905.1|	34.292	3.32e-62	Nostoc commune var. flagelliforme;Nostoc flagelliforme CCNUN1	Bacteria		452	235	33	22	N/A	1	1	WP_100903905	241	14	221	652	514	929	247	1306274;2038116
scaffold18_cluster8	ctg18_orf003	gi|1268854661|ref|WP_099066298.1|	31.992	3.56e-62	Nostoc linckia	Bacteria		472	243	41	24	N/A	1	1	WP_099066298	273	13	191	648	454	891	247	92942
scaffold18_cluster8	ctg18_orf003	gi|295293749|gb|ADF88276.1|	35.664	3.86e-62	Aphanizomenon sp. 10E6	Bacteria		429	218	70	22	N/A	1	1	ADF88276	238	12	222	643	512	909	247	459664
scaffold18_cluster8	ctg18_orf003	gi|1110673350|ref|WP_071901904.1|	33.875	7.13e-62	Cystobacter ferrugineus	Bacteria		431	228	33	22	N/A	1	1	WP_071901904	246	10	221	643	480	879	247	83449
scaffold18_cluster8	ctg18_orf003	gi|1248033426|ref|WP_096539069.1|	35.782	9.56e-62	Nostoc linckia;Nostoc linckia NIES-25	Bacteria		422	228	62	22	N/A	1	1	WP_096539069	236	14	224	643	1932	2320	247	92942;1091006
scaffold18_cluster8	ctg18_orf003	gi|737166330|ref|WP_035152713.1|	32.634	4.64e-63	Calothrix sp. 336/3	Bacteria		429	239	32	22	N/A	1	1	WP_035152713	251	13	222	643	497	894	246	1337936
scaffold18_cluster8	ctg18_orf003	gi|515877305|ref|WP_017307888.1|	33.846	3.01e-62	Fischerella sp. PCC 9339	Bacteria		455	238	33	23	N/A	1	1	WP_017307888	259	15	205	650	509	930	246	1174528
scaffold18_cluster8	ctg18_orf003	gi|495182403|ref|WP_007907193.1|	34.353	6.02e-62	Ktedonobacter racemifer;Ktedonobacter racemifer DSM 44963	Bacteria		425	222	33	21	N/A	1	1	WP_007907193	242	11	226	643	1187	1581	246	363277;485913
scaffold18_cluster8	ctg18_orf003	gi|1026322851|gb|OAD24132.1|	36.036	6.45e-62	Candidatus Thiomargarita nelsonii	Bacteria		444	227	56	22	N/A	1	1	OAD24132	233	14	224	657	414	816	246	1003181
scaffold18_cluster8	ctg18_orf003	gi|1215946946|ref|WP_089130966.1|	32.715	6.68e-62	Tolypothrix sp. NIES-4075	Bacteria		431	232	32	22	N/A	1	1	WP_089130966	254	10	222	646	493	893	246	2005459
scaffold18_cluster8	ctg18_orf003	gi|723291299|gb|KHD10720.1|	34.694	8.1e-62	Candidatus Thiomargarita nelsonii	Bacteria		441	229	29	22	N/A	1	1	KHD10720	250	12	221	653	259	669	246	1003181
scaffold18_cluster8	ctg18_orf003	gi|1248184421|ref|WP_096684234.1|	31.399	8.88e-62	Calothrix;Calothrix sp. NIES-4105;Calothrix sp. NIES-4071	Bacteria		586	276	51	29	N/A	1	1	WP_096684234	342	19	78	643	380	925	245	1186;2005463;2005469
scaffold18_cluster8	ctg18_orf003	gi|723294306|gb|KHD12883.1|	34.694	9.41e-62	Candidatus Thiomargarita nelsonii	Bacteria		441	229	29	22	N/A	1	1	KHD12883	250	12	221	653	253	663	245	1003181
scaffold18_cluster8	ctg18_orf003	gi|1248044240|ref|WP_096549594.1|	34.562	2.44e-62	Scytonema sp. HK-05	Bacteria		434	235	33	22	N/A	1	1	WP_096549594	240	14	222	646	514	912	244	1137095
scaffold18_cluster8	ctg18_orf003	gi|746971796|gb|KIF28474.1|	33.563	3.51e-62	Hassallia byssoidea VB512170	Bacteria		435	235	33	22	N/A	1	1	KIF28474	243	14	221	643	477	877	244	1304833
scaffold18_cluster8	ctg18_orf003	gi|1121319271|ref|WP_073629410.1|	34.562	6.38e-62	Scytonema sp. HK-05	Bacteria		434	234	33	22	N/A	1	1	WP_073629410	240	14	222	646	514	912	243	1137095
scaffold18_cluster8	ctg18_orf003	gi|1215941726|ref|WP_089125746.1|	33.563	9.28e-62	Tolypothrix sp. NIES-4075	Bacteria		435	233	33	22	N/A	1	1	WP_089125746	244	14	221	643	477	878	243	2005459
scaffold18_cluster8	ctg18_orf003	gi|1026314572|gb|OAD18891.1|	34.545	2.52e-63	Candidatus Thiomargarita nelsonii	Bacteria		440	228	22	22	N/A	1	1	OAD18891	240	14	221	653	120	518	238	1003181
scaffold18_cluster8	ctg18_orf003	gi|1324827396|gb|PMB10489.1|	30.252	7.38e-64	Fischerella thermalis CCMEE 5273	Bacteria		476	252	24	24	N/A	1	1	PMB10489	284	14	186	643	50	495	237	2019663
scaffold18_cluster8	ctg18_orf003	gi|1175999958|gb|OQX07286.1|	33.474	1.76e-62	Desulfobacteraceae bacterium IS3	Bacteria		475	241	23	23	N/A	1	1	OQX07286	267	15	221	672	19	467	234	1934248
scaffold18_cluster8	ctg18_orf003	gi|1248184421|ref|WP_096684234.1|	47.664	8.28e-47	Calothrix;Calothrix sp. NIES-4105;Calothrix sp. NIES-4071	Bacteria		214	135	51	11	N/A	1	1	WP_096684234	110	2	3	215	187	399	197	1186;2005463;2005469
scaffold18_cluster8	ctg18_orf003	gi|1248047765|ref|WP_096552883.1|	45.54	1.15e-44	Nostoc sp. NIES-4103	Bacteria		213	132	53	11	N/A	1	1	WP_096552883	116	0	3	215	181	393	190	2005458
scaffold18_cluster8	ctg18_orf003	gi|1210229593|dbj|BAZ48614.1|	45.54	1.11e-44	Nostoc sp. NIES-4103	Bacteria		213	132	53	11	N/A	1	1	BAZ48614	116	0	3	215	180	392	190	2005458
scaffold18_cluster8	ctg18_orf003	gi|1026322851|gb|OAD24132.1|	46.009	3.24e-44	Candidatus Thiomargarita nelsonii	Bacteria		213	129	56	11	N/A	1	1	OAD24132	115	0	3	215	80	292	188	1003181
scaffold18_cluster8	ctg18_orf003	gi|501593052|ref|WP_012596268.1|	43.662	1.4e-43	Cyanothece sp. PCC 8801	Bacteria		213	126	52	11	N/A	1	1	WP_012596268	120	0	3	215	178	390	186	41431
scaffold18_cluster8	ctg18_orf003	gi|927682511|gb|KPA15487.1|	43.458	5.76e-43	Candidatus Magnetomorum sp. HK-1	Bacteria		214	139	75	11	N/A	1	1	KPA15487	119	2	3	215	579	791	185	1509431
scaffold18_cluster8	ctg18_orf003	gi|515877305|ref|WP_017307888.1|	46.047	2.72e-43	Fischerella sp. PCC 9339	Bacteria		215	132	33	11	N/A	1	1	WP_017307888	112	2	3	215	183	395	185	1174528
scaffold18_cluster8	ctg18_orf003	gi|1302476294|ref|WP_100903905.1|	44.601	4.52e-43	Nostoc commune var. flagelliforme;Nostoc flagelliforme CCNUN1	Bacteria		213	126	33	11	N/A	1	1	WP_100903905	118	0	3	215	182	394	185	1306274;2038116
scaffold18_cluster8	ctg18_orf003	gi|1248044240|ref|WP_096549594.1|	40.293	5.69e-43	Scytonema sp. HK-05	Bacteria		273	153	33	14	N/A	1	1	WP_096549594	159	4	3	272	181	452	183	1137095
scaffold18_cluster8	ctg18_orf003	gi|1121319271|ref|WP_073629410.1|	40.293	5.79e-43	Scytonema sp. HK-05	Bacteria		273	153	33	14	N/A	1	1	WP_073629410	159	4	3	272	181	452	183	1137095
scaffold18_cluster8	ctg18_orf003	gi|959923565|ref|WP_058182932.1|	43.192	4.39e-41	Mastigocoleus testarum BC008;Mastigocoleus testarum	Bacteria		213	125	33	11	N/A	1	1	WP_058182932	121	0	3	215	145	357	179	371196;996925
scaffold18_cluster8	ctg18_orf003	gi|378724934|gb|AFC35243.1|	44.131	3.79e-41	Raphidiopsis curvata CHAB1150	Bacteria		213	127	61	11	N/A	1	1	AFC35243	116	1	3	215	173	382	179	638002
scaffold18_cluster8	ctg18_orf003	gi|602182175|gb|AHN91607.1|	44.131	3.73e-41	Raphidiopsis curvata HB1	Bacteria		213	127	61	11	N/A	1	1	AHN91607	116	1	3	215	173	382	179	312884
scaffold18_cluster8	ctg18_orf003	gi|602182149|gb|AHN91583.1|	44.131	3.73e-41	Cylindrospermopsis raciborskii CHAB3438	Bacteria		213	127	61	11	N/A	1	1	AHN91583	116	1	3	215	173	382	179	1480071
scaffold18_cluster8	ctg18_orf003	gi|602182138|gb|AHN91573.1|	44.131	3.7e-41	Cylindrospermopsis raciborskii CHAB358	Bacteria		213	127	61	11	N/A	1	1	AHN91573	116	1	3	215	173	382	179	637997
scaffold18_cluster8	ctg18_orf003	gi|950122526|ref|WP_057178786.1|	44.131	4.93e-41	Cylindrospermopsis sp. CR12	Bacteria		213	126	61	11	N/A	1	1	WP_057178786	116	1	3	215	173	382	178	1747196
scaffold18_cluster8	ctg18_orf003	gi|1333374223|ref|WP_102938398.1|	44.131	5.41e-41	Cylindrospermopsis raciborskii;Cylindrospermopsis raciborskii AWT205;Cylindrospermopsis raciborskii S01;Cylindrospermopsis raciborskii S05;Cylindrospermopsis raciborskii S06;Cylindrospermopsis raciborskii S07;Cylindrospermopsis raciborskii S10;Cylindrospermopsis raciborskii S14;Cylindrospermopsis raciborskii C03;Cylindrospermopsis raciborskii C04;Cylindrospermopsis raciborskii C07	Bacteria		213	126	61	11	N/A	1	1	WP_102938398	116	1	3	215	173	382	178	77022;478021;2014878;2014879;2014880;2014881;2014882;2014883;2014884;2014885;2014886
scaffold18_cluster8	ctg18_orf003	gi|493319506|ref|WP_006276841.1|	44.131	5.41e-41	Cylindrospermopsis raciborskii;Cylindrospermopsis raciborskii CS-505	Bacteria		213	126	61	11	N/A	1	1	WP_006276841	116	1	3	215	173	382	178	77022;533240
scaffold18_cluster8	ctg18_orf003	gi|494599542|ref|WP_007357795.1|	43.192	4.48e-41	Oscillatoria sp. PCC 6506;Kamptonema	Bacteria		213	122	33	11	N/A	1	1	WP_007357795	118	1	3	215	178	387	178	272129;1501433
scaffold18_cluster8	ctg18_orf003	gi|295293753|gb|ADF88280.1|	44.131	9.44e-41	Aphanizomenon sp. 10E6	Bacteria		213	126	61	11	N/A	1	1	ADF88280	116	1	3	215	173	382	177	459664
scaffold18_cluster8	ctg18_orf003	gi|505008150|ref|WP_015195252.1|	45.07	1.55e-40	Stanieria cyanosphaera;Stanieria cyanosphaera PCC 7437	Bacteria		213	124	48	11	N/A	1	1	WP_015195252	117	0	3	215	821	1033	177	102116;111780
scaffold18_cluster8	ctg18_orf003	gi|1105270172|ref|WP_071838261.1|	45.146	1.04e-40	Tolypothrix campylonemoides	Bacteria		206	119	57	11	N/A	1	1	WP_071838261	113	0	10	215	190	395	177	1136105
scaffold18_cluster8	ctg18_orf003	gi|380733915|gb|AFE09917.1|	44.292	7.94e-40	Corallococcus coralloides DSM 2259	Bacteria		219	129	41	11	N/A	1	1	AFE09917	120	1	3	221	5308	5524	175	1144275
scaffold18_cluster8	ctg18_orf003	gi|1334857958|dbj|GBE74656.1|	43.192	6.11e-40	Microcystis aeruginosa NIES-87	Bacteria		213	125	33	11	N/A	1	1	GBE74656	121	0	3	215	145	357	175	449440
scaffold18_cluster8	ctg18_orf003	gi|1065018840|ref|WP_069475189.1|	43.192	7.34e-40	Microcystis aeruginosa;Microcystis aeruginosa NIES-98	Bacteria		213	125	33	11	N/A	1	1	WP_069475189	121	0	3	215	145	357	175	1126;267869
scaffold18_cluster8	ctg18_orf003	gi|918201475|ref|WP_052338794.1|	42.254	6.9e-40	Planktothrix;Planktothrix rubescens	Bacteria		213	126	33	11	N/A	1	1	WP_052338794	123	0	3	215	145	357	175	54304;59512
scaffold18_cluster8	ctg18_orf003	gi|258380635|emb|CAQ48259.1|	42.254	6.96e-40	Planktothrix prolifica NIVA-CYA 98	Bacteria		213	126	33	11	N/A	1	1	CAQ48259	123	0	3	215	145	357	175	329562
scaffold18_cluster8	ctg18_orf003	gi|1248058206|ref|WP_096562237.1|	43.192	4.54e-40	Scytonema sp. NIES-4073	Bacteria		213	121	61	11	N/A	1	1	WP_096562237	121	0	3	215	183	395	175	2005464
scaffold18_cluster8	ctg18_orf003	gi|719239418|gb|AIW82282.1|	40.741	1.07e-39	Cylindrospermum alatosporum CCALA 988	Bacteria		216	126	33	11	N/A	1	1	AIW82282	128	0	3	218	183	398	174	1382618
scaffold18_cluster8	ctg18_orf003	gi|723285400|gb|KHD06290.1|	37.906	7.56e-40	Candidatus Thiomargarita nelsonii	Bacteria		277	144	66	14	N/A	1	1	KHD06290	160	2	3	272	177	448	174	1003181
scaffold18_cluster8	ctg18_orf003	gi|1248081374|ref|WP_096584887.1|	44.186	8.86e-40	Nostocales;Tolypothrix sp. PCC 7101;Aulosira laxa NIES-50	Bacteria		215	123	49	11	N/A	1	1	WP_096584887	116	2	3	215	183	395	174	1161;231146;1541988
scaffold18_cluster8	ctg18_orf003	gi|746971796|gb|KIF28474.1|	43.662	5.1e-40	Hassallia byssoidea VB512170	Bacteria		213	125	33	11	N/A	1	1	KIF28474	120	0	3	215	145	357	174	1304833
scaffold18_cluster8	ctg18_orf003	gi|723290333|gb|KHD10041.1|	37.906	8.45e-40	Candidatus Thiomargarita nelsonii	Bacteria		277	144	33	14	N/A	1	1	KHD10041	160	2	3	272	177	448	173	1003181
scaffold18_cluster8	ctg18_orf003	gi|488839866|ref|WP_002752272.1|	42.723	2.21e-39	Microcystis aeruginosa;Microcystis aeruginosa PCC 9432	Bacteria		213	127	33	11	N/A	1	1	WP_002752272	122	0	3	215	145	357	173	1126;1160280
scaffold18_cluster8	ctg18_orf003	gi|1215941726|ref|WP_089125746.1|	43.662	8.04e-40	Tolypothrix sp. NIES-4075	Bacteria		213	125	33	11	N/A	1	1	WP_089125746	120	0	3	215	145	357	173	2005459
scaffold18_cluster8	ctg18_orf003	gi|295293748|gb|ADF88275.1|	42.723	1.99e-39	Aphanizomenon sp. 10E6	Bacteria		213	124	33	11	N/A	1	1	ADF88275	119	1	3	215	178	387	172	459664
scaffold18_cluster8	ctg18_orf003	gi|378724937|gb|AFC35246.1|	42.723	3.18e-39	Raphidiopsis curvata CHAB1150	Bacteria		213	124	33	11	N/A	1	1	AFC35246	119	1	3	215	178	387	172	638002
scaffold18_cluster8	ctg18_orf003	gi|602182152|gb|AHN91586.1|	42.723	3.46e-39	Raphidiopsis curvata HB1;Cylindrospermopsis raciborskii CHAB3438	Bacteria		213	124	33	11	N/A	1	1	AHN91586	119	1	3	215	178	387	172	312884;1480071
scaffold18_cluster8	ctg18_orf003	gi|950122528|ref|WP_057178788.1|	42.723	4e-39	Cylindrospermopsis sp. CR12	Bacteria		213	124	33	11	N/A	1	1	WP_057178788	119	1	3	215	178	387	172	1747196
scaffold18_cluster8	ctg18_orf003	gi|602182141|gb|AHN91576.1|	42.723	2.95e-39	Cylindrospermopsis raciborskii CHAB358	Bacteria		213	124	33	11	N/A	1	1	AHN91576	119	1	3	215	178	387	172	637997
scaffold18_cluster8	ctg18_orf003	gi|488861789|ref|WP_002774028.1|	42.254	9.76e-39	Microcystis aeruginosa;Microcystis aeruginosa PCC 7941	Bacteria		213	125	33	11	N/A	1	1	WP_002774028	123	0	3	215	145	357	171	1126;213618
scaffold18_cluster8	ctg18_orf003	gi|494599544|ref|WP_007357797.1|	41.784	9.78e-39	Oscillatoria sp. PCC 6506;Kamptonema	Bacteria		213	126	52	11	N/A	1	1	WP_007357797	121	1	3	215	173	382	171	272129;1501433
scaffold18_cluster8	ctg18_orf003	gi|493319515|ref|WP_006276850.1|	42.723	7.5e-39	Cylindrospermopsis raciborskii;Cylindrospermopsis raciborskii AWT205;Cylindrospermopsis raciborskii CS-505;Cylindrospermopsis raciborskii S01;Cylindrospermopsis raciborskii S05;Cylindrospermopsis raciborskii S06;Cylindrospermopsis raciborskii S07;Cylindrospermopsis raciborskii S10;Cylindrospermopsis raciborskii S14;Cylindrospermopsis raciborskii C03;Cylindrospermopsis raciborskii C04;Cylindrosper…	Bacteria		213	124	33	11	N/A	1	1	WP_006276850	119	1	3	215	178	387	171	77022;478021;533240;2014878;2014879;2014880;2014881;2014882;2014883;2014884;2014885;2014886
scaffold18_cluster8	ctg18_orf003	gi|495182403|ref|WP_007907193.1|	38.182	1.08e-38	Ktedonobacter racemifer;Ktedonobacter racemifer DSM 44963	Bacteria		275	145	33	14	N/A	1	1	WP_007907193	167	2	3	275	851	1124	171	363277;485913
scaffold18_cluster8	ctg18_orf003	gi|380733915|gb|AFE09917.1|	42.466	5.22e-38	Corallococcus coralloides DSM 2259	Bacteria		219	127	41	11	N/A	1	1	AFE09917	124	1	3	221	4049	4265	169	1144275
scaffold18_cluster8	ctg18_orf003	gi|295293749|gb|ADF88276.1|	43.415	3.88e-38	Aphanizomenon sp. 10E6	Bacteria		205	119	70	11	N/A	1	1	ADF88276	114	1	11	215	189	391	169	459664
scaffold18_cluster8	ctg18_orf003	gi|19572320|emb|CAD19087.1|	44.444	6.04e-38	Stigmatella aurantiaca Sg a15	Bacteria		216	125	55	11	N/A	1	1	CAD19087	116	3	3	215	161	375	168	675526
scaffold18_cluster8	ctg18_orf003	gi|380733915|gb|AFE09917.1|	37.591	5.83e-37	Corallococcus coralloides DSM 2259	Bacteria		274	142	41	14	N/A	1	1	AFE09917	165	3	3	272	2794	3065	166	1144275
scaffold18_cluster8	ctg18_orf003	gi|571794243|gb|ETR74504.1|	35.252	1.94e-37	Candidatus Magnetoglobus multicellularis str. Araruama	Bacteria		278	152	33	14	N/A	1	1	ETR74504	165	4	3	272	529	799	166	890399
scaffold18_cluster8	ctg18_orf003	gi|1271476609|ref|WP_099262382.1|	43.192	3.73e-37	Rhodopirellula bahusiensis	Bacteria		213	119	54	11	N/A	1	1	WP_099262382	121	0	3	215	198	410	166	2014065
scaffold18_cluster8	ctg18_orf003	gi|1111739803|gb|OJJ26222.1|	42.342	3.14e-36	Roseofilum reptotaenium AO1-A	Bacteria		222	125	56	11	N/A	1	1	OJJ26222	119	3	3	215	198	419	162	1925591
scaffold18_cluster8	ctg18_orf003	gi|746980719|gb|KIF37331.1|	41.315	1.49e-35	Hassallia byssoidea VB512170	Bacteria		213	120	33	11	N/A	1	1	KIF37331	125	0	3	215	851	1063	160	1304833
scaffold18_cluster8	ctg18_orf003	gi|1280322402|gb|PJJ89256.1|	41.315	1.26e-35	Desulfofaba hansenii	Bacteria		213	125	33	11	N/A	1	1	PJJ89256	125	0	3	215	487	699	160	157842
scaffold18_cluster8	ctg18_orf003	gi|1121319235|ref|WP_073629374.1|	40	1.29e-34	Scytonema sp. HK-05	Bacteria		220	123	51	11	N/A	1	1	WP_073629374	125	1	3	215	155	374	157	1137095
scaffold18_cluster8	ctg18_orf003	gi|469663709|gb|AGH69801.1|	40.724	3.62e-34	Nostoc sp. 'Peltigera membranacea cyanobiont'	Bacteria		221	129	33	11	N/A	1	1	AGH69801	122	3	3	215	829	1048	155	414689
scaffold18_cluster8	ctg18_orf003	gi|1110673350|ref|WP_071901904.1|	41.935	5.27e-34	Cystobacter ferrugineus	Bacteria		217	123	33	11	N/A	1	1	WP_071901904	120	3	3	215	145	359	155	83449
scaffold18_cluster8	ctg18_orf003	gi|1174092943|ref|WP_081431241.1|	38.075	1.11e-32	Moorea bouillonii;Moorea bouillonii PNG5-198	Bacteria		239	121	54	11	N/A	1	1	WP_081431241	122	2	3	215	181	419	151	207920;568701
scaffold18_cluster8	ctg18_orf003	gi|1130581109|gb|OLT63345.1|	38.075	1.17e-32	Moorea bouillonii PNG5-198	Bacteria		239	121	54	11	N/A	1	1	OLT63345	122	2	3	215	177	415	151	568701
scaffold18_cluster8	ctg18_orf003	gi|1215946946|ref|WP_089130966.1|	38.049	6.88e-32	Tolypothrix sp. NIES-4075	Bacteria		205	114	32	10	N/A	1	1	WP_089130966	126	1	12	215	167	371	148	2005459
scaffold18_cluster8	ctg18_orf003	gi|1084327773|ref|WP_070391832.1|	36.842	2.63e-31	Moorea producens;Moorea producens PAL-8-15-08-1	Bacteria		247	120	52	11	N/A	1	1	WP_070391832	122	2	3	215	181	427	147	1155739;1458985
scaffold18_cluster8	ctg18_orf003	gi|1197920224|ref|WP_086837681.1|	39.024	1.9e-30	Nostoc sp. RF31Y	Bacteria		205	110	40	10	N/A	1	1	WP_086837681	124	1	12	215	165	369	144	1932668
scaffold18_cluster8	ctg18_orf003	gi|1197835275|ref|WP_086769017.1|	39.024	1.34e-30	Nostoc sp. 106C	Bacteria		205	110	40	10	N/A	1	1	WP_086769017	124	1	12	215	165	369	144	1932667
scaffold18_cluster8	ctg18_orf003	gi|1268854661|ref|WP_099066298.1|	38.647	1.69e-30	Nostoc linckia	Bacteria		207	113	41	11	N/A	1	1	WP_099066298	126	1	10	215	164	370	144	92942
scaffold18_cluster8	ctg18_orf003	gi|1197738748|ref|WP_086688517.1|	39.024	2.51e-30	Nostoc sp. T09	Bacteria		205	110	49	10	N/A	1	1	WP_086688517	124	1	12	215	165	369	143	1932621
scaffold18_cluster8	ctg18_orf003	gi|1268528411|gb|PHK27151.1|	38.647	2.62e-30	Nostoc linckia z15	Bacteria		207	113	33	11	N/A	1	1	PHK27151	126	1	10	215	164	370	142	1628750
scaffold18_cluster8	ctg18_orf003	gi|1334994259|ref|WP_103135961.1|	38.537	1.1e-29	Nostoc sp. CENA543	Bacteria		205	112	32	10	N/A	1	1	WP_103135961	125	1	12	215	171	375	140	1869241
scaffold18_cluster8	ctg18_orf003	gi|1179946372|ref|WP_083468726.1|	38.049	3.86e-29	Nostoc piscinale;Nostoc piscinale CENA21	Bacteria		205	108	52	10	N/A	1	1	WP_083468726	126	1	12	215	1576	1780	140	224012;224013
scaffold18_cluster8	ctg18_orf003	gi|515877981|ref|WP_017308564.1|	37.073	3.2e-28	Fischerella sp. PCC 9339	Bacteria		205	106	56	10	N/A	1	1	WP_017308564	128	1	12	215	1580	1784	137	1174528
scaffold18_cluster8	ctg18_orf003	gi|737166330|ref|WP_035152713.1|	36.585	1.58e-28	Calothrix sp. 336/3	Bacteria		205	111	32	10	N/A	1	1	WP_035152713	129	1	12	215	170	374	137	1337936
scaffold18_cluster8	ctg18_orf003	gi|1248058971|ref|WP_096563002.1|	35.122	6.53e-28	Scytonema sp. NIES-4073	Bacteria		205	109	33	10	N/A	1	1	WP_096563002	132	1	12	215	169	373	135	2005464
scaffold18_cluster8	ctg18_orf003	gi|1248033426|ref|WP_096539069.1|	36.585	9.57e-28	Nostoc linckia;Nostoc linckia NIES-25	Bacteria		205	106	62	10	N/A	1	1	WP_096539069	129	1	12	215	1577	1781	135	92942;1091006
scaffold18_cluster8	ctg18_orf003	gi|505004394|ref|WP_015191496.1|	35.122	1.38e-26	Stanieria cyanosphaera;Stanieria cyanosphaera PCC 7437	Bacteria		205	108	50	10	N/A	1	1	WP_015191496	132	1	12	215	865	1069	131	102116;111780
scaffold18_cluster8	ctg18_orf003	gi|504968598|ref|WP_015155700.1|	37.561	3.61e-25	Chroococcidiopsis thermalis;Chroococcidiopsis thermalis PCC 7203	Bacteria		205	109	46	10	N/A	1	1	WP_015155700	127	1	12	215	154	358	126	54299;251229
scaffold18_cluster8	ctg18_orf003	gi|723291299|gb|KHD10720.1|	40.58	4.4e-18	Candidatus Thiomargarita nelsonii	Bacteria		138	79	29	7	N/A	1	1	KHD10720	81	1	79	215	2	139	103	1003181
scaffold18_cluster8	ctg18_orf003	gi|723294306|gb|KHD12883.1|	40.602	2.61e-16	Candidatus Thiomargarita nelsonii	Bacteria		133	77	29	7	N/A	1	1	KHD12883	78	1	84	215	1	133	97.4	1003181
scaffold18_cluster8	ctg18_orf003	gi|380733915|gb|AFE09917.1|	32.124	1.87e-11	Corallococcus coralloides DSM 2259	Bacteria		193	95	41	10	N/A	1	1	AFE09917	112	7	1265	1456	4811	4985	81.6	1144275
scaffold18_cluster8	ctg18_orf003	gi|380733915|gb|AFE09917.1|	32.642	4.15e-11	Corallococcus coralloides DSM 2259	Bacteria		193	99	41	10	N/A	1	1	AFE09917	111	8	1265	1456	3556	3730	80.5	1144275
scaffold18_cluster8	ctg18_orf003	gi|927682511|gb|KPA15487.1|	31.818	1.06e-09	Candidatus Magnetomorum sp. HK-1	Bacteria		220	103	75	11	N/A	1	1	KPA15487	131	7	1245	1461	2187	2390	75.9	1509431
scaffold18_cluster8	ctg18_orf003	gi|380733915|gb|AFE09917.1|	31.132	9.24e-07	Corallococcus coralloides DSM 2259	Bacteria		212	99	41	10	N/A	1	1	AFE09917	119	8	1254	1456	2075	2268	66.2	1144275
scaffold329_cluster2	ctg19_allorf000605	gi|515877307|ref|WP_017307890.1|	31.553	1e-108	Fischerella sp. PCC 9339	Bacteria		805	406	53	53	N/A	1	1	WP_017307890	487	15	495	1282	725	1482	393	1174528
scaffold329_cluster2	ctg19_allorf000605	gi|1132232290|ref|WP_075900458.1|	34.286	1.07e-107	Moorea bouillonii;Moorea bouillonii PNG5-198	Bacteria		770	388	52	51	N/A	1	1	WP_075900458	436	17	533	1282	1530	2249	390	207920;568701
scaffold329_cluster2	ctg19_allorf000605	gi|495467126|ref|WP_008191817.1|	31.742	1.47e-107	Lyngbya majuscula;Moorea producens 3L;Moorea producens;Moorea producens NAK12DEC93-3La	Bacteria		838	431	54	54	N/A	1	1	WP_008191817	484	21	490	1298	431	1209	390	158786;489825;1155739;1905009
scaffold329_cluster2	ctg19_allorf000605	gi|1248081377|ref|WP_096584890.1|	34.697	1.95e-107	Nostocales;Tolypothrix sp. PCC 7101;Aulosira laxa NIES-50	Bacteria		709	378	46	46	N/A	1	1	WP_096584890	389	18	600	1282	25	685	389	1161;231146;1541988
scaffold329_cluster2	ctg19_allorf000605	gi|1225545173|ref|WP_093553242.1|	32.852	3.07e-107	Massilia namucuonensis	Bacteria		761	386	51	51	N/A	1	1	WP_093553242	436	19	532	1282	612	1307	389	1035707
scaffold329_cluster2	ctg19_allorf000605	gi|1100019765|emb|SFU36749.1|	32.852	3.24e-107	Massilia namucuonensis	Bacteria		761	386	51	51	N/A	1	1	SFU36749	436	19	532	1282	633	1328	389	1035707
scaffold329_cluster2	ctg19_allorf000605	gi|1248058198|ref|WP_096562229.1|	32.765	1.1e-107	Scytonema sp. NIES-4073	Bacteria		763	387	51	51	N/A	1	1	WP_096562229	444	18	532	1286	639	1340	388	2005464
scaffold329_cluster2	ctg19_allorf000605	gi|1179017121|ref|WP_083305010.1|	34.676	1.18e-106	Moorea producens	Bacteria		695	365	46	46	N/A	1	1	WP_083305010	384	19	605	1282	37	678	387	1155739
scaffold329_cluster2	ctg19_allorf000605	gi|1084329448|ref|WP_070393507.1|	33.933	1.38e-106	Moorea producens;Moorea producens PAL-8-15-08-1	Bacteria		778	414	51	51	N/A	1	1	WP_070393507	441	21	527	1282	760	1486	387	1155739;1458985
scaffold329_cluster2	ctg19_allorf000605	gi|1084327380|ref|WP_070391439.1|	34.665	1.45e-106	Moorea producens;Moorea producens PAL-8-15-08-1	Bacteria		701	370	46	46	N/A	1	1	WP_070391439	388	19	598	1282	32	678	387	1155739;1458985
scaffold329_cluster2	ctg19_allorf000605	gi|917439691|ref|WP_052046109.1|	36.652	1.87e-106	Candidatus Paracaedibacter symbiosus	Bacteria		663	359	46	44	N/A	1	1	WP_052046109	389	13	510	1164	834	1473	387	244582
scaffold329_cluster2	ctg19_allorf000605	gi|661349057|gb|AIE12089.1|	31.658	7.62e-106	uncultured bacterium	Bacteria		796	390	53	53	N/A	1	1	AIE12089	472	20	498	1282	608	1342	385	77133
scaffold329_cluster2	ctg19_allorf000605	gi|1234035956|ref|WP_094673673.1|	33.901	1.8e-107	Hydrocoleum sp. CS-953	Bacteria		705	363	46	46	N/A	1	1	WP_094673673	386	15	598	1282	47	691	384	1671698
scaffold329_cluster2	ctg19_allorf000605	gi|1233827697|gb|OZH53789.1|	33.901	2.03e-107	Hydrocoleum sp. CS-953	Bacteria		705	363	46	46	N/A	1	1	OZH53789	386	15	598	1282	39	683	383	1671698
scaffold329_cluster2	ctg19_allorf000605	gi|917301872|ref|WP_051908584.1|	36.732	3.55e-105	endosymbiont of Acanthamoeba sp. UWC9	Bacteria		667	363	44	44	N/A	1	1	WP_051908584	383	15	510	1164	834	1473	383	91604
scaffold329_cluster2	ctg19_allorf000605	gi|918238736|ref|WP_052369772.1|	40.649	7.82e-114	Planktothrix agardhii	Bacteria		524	298	35	35	N/A	1	1	WP_052369772	287	7	605	1121	14	520	382	1160
scaffold329_cluster2	ctg19_allorf000605	gi|658296739|gb|KEI65139.1|	40.848	1.91e-113	Planktothrix agardhii NIVA-CYA 126/8	Bacteria		519	298	35	35	N/A	1	1	KEI65139	293	7	605	1121	50	556	382	388467
scaffold329_cluster2	ctg19_allorf000605	gi|295293748|gb|ADF88275.1|	33.924	5.51e-107	Aphanizomenon sp. 10E6	Bacteria		734	382	49	49	N/A	1	1	ADF88275	416	19	605	1330	36	708	382	459664
scaffold329_cluster2	ctg19_allorf000605	gi|56609596|gb|AAW03329.1|	33.946	5.9e-107	Cystobacter fuscus	Bacteria		707	364	47	47	N/A	1	1	AAW03329	405	17	583	1282	17	668	382	43
scaffold329_cluster2	ctg19_allorf000605	gi|1121323311|ref|WP_073633422.1|	33.074	7.03e-106	Scytonema sp. HK-05	Bacteria		771	391	51	51	N/A	1	1	WP_073633422	447	19	532	1286	639	1356	382	1137095
scaffold329_cluster2	ctg19_allorf000605	gi|1175998510|gb|OQX06002.1|	36.651	4.16e-105	Desulfobacteraceae bacterium IS3	Bacteria		633	342	42	42	N/A	1	1	OQX06002	377	12	494	1116	220	838	381	1934248
scaffold329_cluster2	ctg19_allorf000605	gi|493948990|ref|WP_006892897.1|	34.468	4.79e-105	Methylobacter tundripaludum;Methylobacter tundripaludum SV96	Bacteria		705	370	47	47	N/A	1	1	WP_006892897	399	19	589	1282	27	679	381	173365;697282
scaffold329_cluster2	ctg19_allorf000605	gi|1248184421|ref|WP_096684234.1|	38.35	1.97e-106	Calothrix;Calothrix sp. NIES-4105;Calothrix sp. NIES-4071	Bacteria		618	334	41	41	N/A	1	1	WP_096684234	328	13	604	1213	41	613	380	1186;2005463;2005469
scaffold329_cluster2	ctg19_allorf000605	gi|488877750|ref|WP_002789975.1|	34.207	2.15e-105	Microcystis aeruginosa;Microcystis aeruginosa PCC 9807	Bacteria		687	362	46	46	N/A	1	1	WP_002789975	392	13	602	1282	33	665	380	1126;1160283
scaffold329_cluster2	ctg19_allorf000605	gi|1159276435|ref|WP_079209225.1|	34.061	2.69e-105	Microcystis aeruginosa;Microcystis aeruginosa KW	Bacteria		687	363	46	46	N/A	1	1	WP_079209225	393	13	602	1282	33	665	380	1126;1960155
scaffold329_cluster2	ctg19_allorf000605	gi|1062965403|ref|WP_069349601.1|	32.471	3.15e-105	Scytonema millei;Scytonema millei VB511283	Bacteria		773	396	52	52	N/A	1	1	WP_069349601	460	18	532	1297	639	1356	380	1245922;1245923
scaffold329_cluster2	ctg19_allorf000605	gi|779876894|ref|WP_045359193.1|	34.207	3.34e-105	Microcystis aeruginosa;Microcystis aeruginosa NIES-44	Bacteria		687	362	46	46	N/A	1	1	WP_045359193	392	13	602	1282	33	665	380	1126;449439
scaffold329_cluster2	ctg19_allorf000605	gi|488849507|ref|WP_002761913.1|	34.207	4.17e-105	Microcystis aeruginosa;Microcystis aeruginosa PCC 9717	Bacteria		687	362	46	46	N/A	1	1	WP_002761913	392	13	602	1282	33	665	380	1126;1160286
scaffold329_cluster2	ctg19_allorf000605	gi|602182175|gb|AHN91607.1|	34.751	1.06e-104	Raphidiopsis curvata HB1	Bacteria		682	363	46	46	N/A	1	1	AHN91607	379	18	605	1282	35	654	380	312884
scaffold329_cluster2	ctg19_allorf000605	gi|602182149|gb|AHN91583.1|	34.751	1.38e-104	Cylindrospermopsis raciborskii CHAB3438	Bacteria		682	363	46	46	N/A	1	1	AHN91583	379	18	605	1282	35	654	380	1480071
scaffold329_cluster2	ctg19_allorf000605	gi|602182138|gb|AHN91573.1|	34.751	1.82e-104	Cylindrospermopsis raciborskii CHAB358	Bacteria		682	362	46	46	N/A	1	1	AHN91573	379	17	605	1282	35	654	380	637997
scaffold329_cluster2	ctg19_allorf000605	gi|1084331296|ref|WP_070395355.1|	32.245	2.22e-104	Moorea producens;Moorea producens PAL-8-15-08-1	Bacteria		766	396	49	49	N/A	1	1	WP_070395355	422	18	490	1213	431	1141	380	1155739;1458985
scaffold329_cluster2	ctg19_allorf000605	gi|1111738052|gb|OJJ24492.1|	35.034	2.63e-104	Roseofilum reptotaenium AO1-A	Bacteria		745	394	64	49	N/A	1	1	OJJ24492	406	23	594	1314	26	716	380	1925591
scaffold329_cluster2	ctg19_allorf000605	gi|1209844567|dbj|GAX38979.1|	33.079	2.74e-104	Nodularia sp. NIES-3585	Bacteria		786	389	53	53	N/A	1	1	GAX38979	453	17	525	1304	637	1355	380	1973477
scaffold329_cluster2	ctg19_allorf000605	gi|1215909807|ref|WP_089094280.1|	33.079	2.97e-104	Nodularia sp. NIES-3585	Bacteria		786	389	53	53	N/A	1	1	WP_089094280	453	17	525	1304	636	1354	380	1973477
scaffold329_cluster2	ctg19_allorf000605	gi|1200101637|ref|WP_087541150.1|	33.992	1.45e-105	Nostocales cyanobacterium HT-58-2	Bacteria		709	376	47	47	N/A	1	1	WP_087541150	402	17	601	1297	33	687	379	1940762
scaffold329_cluster2	ctg19_allorf000605	gi|501222816|ref|WP_012265834.1|	34.061	5.08e-105	Microcystis aeruginosa;Microcystis aeruginosa NIES-843	Bacteria		687	362	46	46	N/A	1	1	WP_012265834	393	13	602	1282	33	665	379	1126;449447
scaffold329_cluster2	ctg19_allorf000605	gi|1120049587|ref|WP_072923410.1|	34.207	6.36e-105	Microcystis aeruginosa	Bacteria		687	362	46	46	N/A	1	1	WP_072923410	392	13	602	1282	33	665	379	1126
scaffold329_cluster2	ctg19_allorf000605	gi|914402334|gb|AKV70003.1|	34.207	6.36e-105	Microcystis panniformis FACHB-1757	Bacteria		687	362	46	46	N/A	1	1	AKV70003	392	13	602	1282	33	665	379	1638788
scaffold329_cluster2	ctg19_allorf000605	gi|493319506|ref|WP_006276841.1|	34.604	2.2e-104	Cylindrospermopsis raciborskii;Cylindrospermopsis raciborskii CS-505	Bacteria		682	362	46	46	N/A	1	1	WP_006276841	380	18	605	1282	35	654	379	77022;533240
scaffold329_cluster2	ctg19_allorf000605	gi|1333374223|ref|WP_102938398.1|	34.604	2.46e-104	Cylindrospermopsis raciborskii;Cylindrospermopsis raciborskii AWT205;Cylindrospermopsis raciborskii S01;Cylindrospermopsis raciborskii S05;Cylindrospermopsis raciborskii S06;Cylindrospermopsis raciborskii S07;Cylindrospermopsis raciborskii S10;Cylindrospermopsis raciborskii S14;Cylindrospermopsis raciborskii C03;Cylindrospermopsis raciborskii C04;Cylindrospermopsis raciborskii C07	Bacteria		682	362	46	46	N/A	1	1	WP_102938398	380	18	605	1282	35	654	379	77022;478021;2014878;2014879;2014880;2014881;2014882;2014883;2014884;2014885;2014886
scaffold329_cluster2	ctg19_allorf000605	gi|1199829272|gb|ARV59086.1|	34.676	2.61e-107	Nostocales cyanobacterium HT-58-2	Bacteria		695	372	46	46	N/A	1	1	ARV59086	382	21	602	1282	33	669	377	1940762
scaffold329_cluster2	ctg19_allorf000605	gi|1115261418|gb|OKH25124.1|	35.552	7.88e-106	Hydrococcus rivularis NIES-593	Bacteria		661	352	42	42	N/A	1	1	OKH25124	355	18	482	1106	586	1211	377	1921803
scaffold329_cluster2	ctg19_allorf000605	gi|950122528|ref|WP_057178788.1|	35.294	3.75e-105	Cylindrospermopsis sp. CR12	Bacteria		680	358	46	46	N/A	1	1	WP_057178788	379	16	605	1282	36	656	377	1747196
scaffold329_cluster2	ctg19_allorf000605	gi|602182141|gb|AHN91576.1|	35.337	5.05e-105	Cylindrospermopsis raciborskii CHAB358	Bacteria		682	359	46	46	N/A	1	1	AHN91576	376	17	605	1282	36	656	376	637997
scaffold329_cluster2	ctg19_allorf000605	gi|493319515|ref|WP_006276850.1|	35.294	5.55e-105	Cylindrospermopsis raciborskii;Cylindrospermopsis raciborskii AWT205;Cylindrospermopsis raciborskii CS-505;Cylindrospermopsis raciborskii S01;Cylindrospermopsis raciborskii S05;Cylindrospermopsis raciborskii S06;Cylindrospermopsis raciborskii S07;Cylindrospermopsis raciborskii S10;Cylindrospermopsis raciborskii S14;Cylindrospermopsis raciborskii C03;Cylindrospermopsis raciborskii C04;Cylindrosper…	Bacteria		680	357	46	46	N/A	1	1	WP_006276850	379	16	605	1282	36	656	376	77022;478021;533240;2014878;2014879;2014880;2014881;2014882;2014883;2014884;2014885;2014886
scaffold329_cluster2	ctg19_allorf000605	gi|602182152|gb|AHN91586.1|	35.337	6.53e-105	Raphidiopsis curvata HB1;Cylindrospermopsis raciborskii CHAB3438	Bacteria		682	359	46	46	N/A	1	1	AHN91586	376	17	605	1282	36	656	376	312884;1480071
scaffold329_cluster2	ctg19_allorf000605	gi|723287147|gb|KHD07649.1|	33.813	1.38e-106	Candidatus Thiomargarita nelsonii	Bacteria		695	351	46	46	N/A	1	1	KHD07649	384	13	605	1282	30	665	375	1003181
scaffold329_cluster2	ctg19_allorf000605	gi|378724937|gb|AFC35246.1|	35.191	8.95e-105	Raphidiopsis curvata CHAB1150	Bacteria		682	359	46	46	N/A	1	1	AFC35246	377	17	605	1282	36	656	375	638002
scaffold329_cluster2	ctg19_allorf000605	gi|924657237|ref|WP_053540258.1|	33.719	7.29e-105	Anabaena sp. wa102	Bacteria		691	363	46	46	N/A	1	1	WP_053540258	394	16	602	1282	33	669	374	1647413
scaffold329_cluster2	ctg19_allorf000605	gi|910240673|ref|WP_050045664.1|	37.357	1.18e-104	Tolypothrix bouteillei	Bacteria		613	332	41	41	N/A	1	1	WP_050045664	334	13	604	1213	36	601	374	1246981
scaffold329_cluster2	ctg19_allorf000605	gi|1094115323|ref|WP_071104822.1|	34.599	1.44e-105	Moorea producens;Moorea producens JHB	Bacteria		685	355	46	46	N/A	1	1	WP_071104822	397	15	604	1282	36	675	373	1155739;1454205
scaffold329_cluster2	ctg19_allorf000605	gi|504954935|ref|WP_015142037.1|	30.633	4.18e-105	Pleurocapsa minor;Pleurocapsa sp. PCC 7327	Bacteria		901	425	59	59	N/A	1	1	WP_015142037	503	26	605	1480	37	840	370	54308;118163
scaffold329_cluster2	ctg19_allorf000605	gi|505024318|ref|WP_015211420.1|	33.617	9.29e-105	Cylindrospermum stagnale PCC 7417;Cylindrospermum stagnale	Bacteria		705	373	47	47	N/A	1	1	WP_015211420	407	20	587	1282	17	669	370	56107;142864
scaffold329_cluster2	ctg19_allorf000605	gi|1121288734|ref|WP_073601336.1|	30.578	5.65e-105	Hydrococcus rivularis;Hydrococcus rivularis NIES-593	Bacteria		883	420	59	59	N/A	1	1	WP_073601336	513	26	605	1480	37	826	369	1616834;1921803
scaffold329_cluster2	ctg19_allorf000605	gi|1039174468|gb|OBQ19027.1|	33.671	2e-104	Anabaena sp. AL93	Bacteria		692	362	46	46	N/A	1	1	OBQ19027	393	17	602	1282	33	669	369	1678133
scaffold329_cluster2	ctg19_allorf000605	gi|723291914|gb|KHD11162.1|	37.236	1.54e-108	Candidatus Thiomargarita nelsonii	Bacteria		615	340	41	41	N/A	1	1	KHD11162	331	15	605	1213	30	595	367	1003181
scaffold329_cluster2	ctg19_allorf000605	gi|504957698|ref|WP_015144800.1|	30.222	7.93e-106	Pleurocapsa minor;Pleurocapsa sp. PCC 7327	Bacteria		900	435	59	59	N/A	1	1	WP_015144800	488	25	605	1480	37	820	367	54308;118163
scaffold329_cluster2	ctg19_allorf000605	gi|918157720|ref|WP_052335496.1|	34.003	8.09e-105	Nostocales;Tolypothrix sp. PCC 7601 = UTEX B 481;Fremyella diplosiphon NIES-3275	Bacteria		697	360	46	46	N/A	1	1	WP_052335496	394	17	600	1282	32	676	367	1161;1188;1973485
scaffold329_cluster2	ctg19_allorf000605	gi|550812531|gb|ERT04044.1|	38.051	9.06e-106	Lyngbya aestuarii BL J	Bacteria		544	303	36	36	N/A	1	1	ERT04044	315	8	598	1136	35	561	363	1348334
scaffold329_cluster2	ctg19_allorf000605	gi|924658418|ref|WP_053541439.1|	38.491	3.73e-106	Anabaena sp. wa102	Bacteria		530	306	35	35	N/A	1	1	WP_053541439	304	10	599	1120	32	547	360	1647413
scaffold329_cluster2	ctg19_allorf000605	gi|505006028|ref|WP_015193130.1|	38.132	2.01e-105	Stanieria cyanosphaera;Stanieria cyanosphaera PCC 7437	Bacteria		514	294	34	34	N/A	1	1	WP_015193130	285	9	604	1106	30	521	359	102116;111780
scaffold329_cluster2	ctg19_allorf000605	gi|543516622|emb|CCQ50436.1|	38.402	6.13e-105	Crocosphaera watsonii WH 8502	Bacteria		513	291	34	34	N/A	1	1	CCQ50436	297	7	597	1105	26	523	357	423474
scaffold329_cluster2	ctg19_allorf000605	gi|1132232290|ref|WP_075900458.1|	32.005	2.6e-85	Moorea bouillonii;Moorea bouillonii PNG5-198	Bacteria		728	371	52	47	N/A	1	1	WP_075900458	417	22	600	1302	5	679	321	207920;568701
scaffold503_cluster7	ctg193_allorf000018	gi|640307897|ref|WP_024859842.1|	31.54	0	Ruminococcus flavefaciens	Bacteria		9109	4673	96	61	N/A	1	1	WP_024859842	5327	260	3079	11963	12	8435	4011	1265
scaffold503_cluster7	ctg193_allorf000018	gi|640307897|ref|WP_024859842.1|	31.456	0	Ruminococcus flavefaciens	Bacteria		9089	4643	96	61	N/A	1	1	WP_024859842	5383	255	1982	10876	1	8436	3983	1265
scaffold503_cluster7	ctg193_allorf000018	gi|640307897|ref|WP_024859842.1|	31.051	0	Ruminococcus flavefaciens	Bacteria		9056	4651	96	61	N/A	1	1	WP_024859842	5445	246	908	9795	12	8436	3953	1265
scaffold503_cluster7	ctg193_allorf000018	gi|640307897|ref|WP_024859842.1|	31.12	0	Ruminococcus flavefaciens	Bacteria		8554	4408	96	58	N/A	1	1	WP_024859842	5117	239	317	8709	497	8436	3748	1265
scaffold503_cluster7	ctg193_allorf000018	gi|640307897|ref|WP_024859842.1|	31.048	0	Ruminococcus flavefaciens	Bacteria		8081	4133	96	54	N/A	1	1	WP_024859842	4825	218	6338	14246	12	7517	3575	1265
scaffold503_cluster7	ctg193_allorf000018	gi|640238215|ref|WP_024833150.1|	30.106	0	Clostridium josui	Bacteria		7746	3956	97	52	N/A	1	1	WP_024833150	4665	210	5252	12825	13	7181	3037	1499
scaffold503_cluster7	ctg193_allorf000018	gi|640238215|ref|WP_024833150.1|	30.065	0	Clostridium josui	Bacteria		7231	3661	97	49	N/A	1	1	WP_024833150	4360	192	316	7403	505	7181	2808	1499
scaffold503_cluster7	ctg193_allorf000018	gi|1222692689|ref|WP_090738951.1|	30.002	0	Paenibacillus sp. Mc5Re-14	Bacteria		5983	3014	96	40	N/A	1	1	WP_090738951	3612	153	1980	7761	36	5643	2369	1030529
scaffold503_cluster7	ctg193_allorf000018	gi|1008989496|ref|WP_061885383.1|	30.442	0	Bacillus thuringiensis	Bacteria		5545	2938	97	37	N/A	1	1	WP_061885383	3391	144	3079	8505	11	5207	2317	1428
scaffold503_cluster7	ctg193_allorf000018	gi|1024913587|ref|WP_063546374.1|	30.406	0	Bacillus cereus	Bacteria		5545	2935	97	37	N/A	1	1	WP_063546374	3393	144	3079	8505	11	5207	2311	1396
scaffold503_cluster7	ctg193_allorf000018	gi|1008989496|ref|WP_061885383.1|	30.215	0	Bacillus thuringiensis	Bacteria		5570	2923	97	37	N/A	1	1	WP_061885383	3382	147	8507	13942	11	5209	2288	1428
scaffold503_cluster7	ctg193_allorf000018	gi|1024913587|ref|WP_063546374.1|	30.215	0	Bacillus cereus	Bacteria		5570	2920	97	37	N/A	1	1	WP_063546374	3382	147	8507	13942	11	5209	2283	1396
scaffold503_cluster7	ctg193_allorf000018	gi|1008989496|ref|WP_061885383.1|	30.069	0	Bacillus thuringiensis	Bacteria		5544	2911	97	37	N/A	1	1	WP_061885383	3407	142	7426	12846	11	5207	2261	1428
scaffold503_cluster7	ctg193_allorf000018	gi|1024913587|ref|WP_063546374.1|	30.032	0	Bacillus cereus	Bacteria		5544	2911	97	37	N/A	1	1	WP_063546374	3409	142	7426	12846	11	5207	2256	1396
scaffold503_cluster7	ctg193_allorf000018	gi|1008989496|ref|WP_061885383.1|	30.555	0	Bacillus thuringiensis	Bacteria		2939	1514	97	20	N/A	1	1	WP_061885383	1749	81	198	3077	2502	5207	1169	1428
scaffold503_cluster7	ctg193_allorf000018	gi|1024913587|ref|WP_063546374.1|	30.487	0	Bacillus cereus	Bacteria		2939	1511	97	20	N/A	1	1	WP_063546374	1751	81	198	3077	2502	5207	1164	1396
scaffold503_cluster7	ctg193_allorf000018	gi|503056789|ref|WP_013291765.1|	31.158	0	Clostridium cellulovorans;Clostridium cellulovorans 743B	Bacteria		1624	828	97	11	N/A	1	1	WP_013291765	956	37	11282	12831	8023	9558	721	1493;573061
scaffold503_cluster7	ctg193_allorf000018	gi|1222041161|ref|WP_090098353.1|	30.536	1.68e-106	Chitinophaga sp. CF118	Bacteria		858	457	97	6	N/A	1	1	WP_090098353	535	25	2405	3235	409	1232	400	1884367
scaffold503_cluster7	ctg193_allorf000018	gi|503056789|ref|WP_013291765.1|	32.429	1.48e-93	Clostridium cellulovorans;Clostridium cellulovorans 743B	Bacteria		774	406	97	5	N/A	1	1	WP_013291765	463	20	13463	14215	8023	8757	357	1493;573061
scaffold503_cluster7	ctg193_allorf000018	gi|1222041161|ref|WP_090098353.1|	30.05	5.13e-90	Chitinophaga sp. CF118	Bacteria		802	403	97	5	N/A	1	1	WP_090098353	476	23	13307	14089	10580	11315	345	1884367
scaffold503_cluster7	ctg193_allorf000018	gi|1020094544|ref|WP_063230675.1|	31.1	5.13e-80	Brevibacillus parabrevis	Bacteria		627	334	98	4	N/A	1	1	WP_063230675	384	17	277	886	5638	6233	312	54914
scaffold503_cluster7	ctg193_allorf000018	gi|1246927824|ref|WP_096510867.1|	30.369	6.65e-66	Filimonas lacunae	Bacteria		596	302	98	4	N/A	1	1	WP_096510867	370	15	302	888	6807	7366	265	477680
scaffold503_cluster7	ctg193_allorf000018	gi|1031980527|dbj|BAV05928.1|	30.369	7.17e-66	Filimonas lacunae	Bacteria		596	302	98	4	N/A	1	1	BAV05928	370	15	302	888	6791	7350	265	477680
scaffold503_cluster7	ctg193_allorf000018	gi|1248033198|ref|WP_096538841.1|	38.406	1.15e-20	Nostoc linckia;Nostoc linckia NIES-25	Bacteria		138	96	96	1	N/A	1	1	WP_096538841	78	4	4011	4144	7076	7210	115	92942;1091006
scaffold503_cluster7	ctg193_allorf000018	gi|1248033198|ref|WP_096538841.1|	38.406	1.4e-20	Nostoc linckia;Nostoc linckia NIES-25	Bacteria		138	96	96	1	N/A	1	1	WP_096538841	78	4	5097	5230	7076	7210	115	92942;1091006
scaffold503_cluster7	ctg193_allorf000018	gi|1248033198|ref|WP_096538841.1|	38.406	1.98e-20	Nostoc linckia;Nostoc linckia NIES-25	Bacteria		138	95	96	1	N/A	1	1	WP_096538841	78	4	8352	8485	7076	7210	114	92942;1091006
scaffold503_cluster7	ctg193_allorf000018	gi|1248033198|ref|WP_096538841.1|	38.406	3.25e-20	Nostoc linckia;Nostoc linckia NIES-25	Bacteria		138	95	96	1	N/A	1	1	WP_096538841	78	4	10519	10652	7076	7210	114	92942;1091006
scaffold503_cluster7	ctg193_allorf000018	gi|1248033198|ref|WP_096538841.1|	38.406	3.56e-20	Nostoc linckia;Nostoc linckia NIES-25	Bacteria		138	95	96	1	N/A	1	1	WP_096538841	78	4	2924	3057	7076	7210	114	92942;1091006
scaffold503_cluster7	ctg193_allorf000018	gi|1248033198|ref|WP_096538841.1|	39.535	5.98e-20	Nostoc linckia;Nostoc linckia NIES-25	Bacteria		129	91	96	1	N/A	1	1	WP_096538841	73	3	9445	9571	7085	7210	113	92942;1091006
scaffold503_cluster7	ctg193_allorf000018	gi|1248033198|ref|WP_096538841.1|	39.535	5.98e-20	Nostoc linckia;Nostoc linckia NIES-25	Bacteria		129	91	96	1	N/A	1	1	WP_096538841	73	3	12700	12826	7085	7210	113	92942;1091006
scaffold503_cluster7	ctg193_allorf000018	gi|1210251569|dbj|BAZ70579.1|	35.507	6.16e-20	Fischerella sp. NIES-4106	Bacteria		138	93	97	1	N/A	1	1	BAZ70579	84	3	4010	4144	6742	6877	113	2005456
scaffold503_cluster7	ctg193_allorf000018	gi|1248033198|ref|WP_096538841.1|	37.681	1.01e-19	Nostoc linckia;Nostoc linckia NIES-25	Bacteria		138	95	96	1	N/A	1	1	WP_096538841	79	4	6183	6316	7076	7210	112	92942;1091006
scaffold503_cluster7	ctg193_allorf000018	gi|1210251569|dbj|BAZ70579.1|	35.507	7.46e-20	Fischerella sp. NIES-4106	Bacteria		138	93	97	1	N/A	1	1	BAZ70579	84	3	5096	5230	6742	6877	112	2005456
scaffold503_cluster7	ctg193_allorf000018	gi|1248179963|ref|WP_096679795.1|	35.507	6.64e-20	Fischerella sp. NIES-4106	Bacteria		138	93	97	1	N/A	1	1	WP_096679795	84	3	4010	4144	6717	6852	112	2005456
scaffold503_cluster7	ctg193_allorf000018	gi|1248179963|ref|WP_096679795.1|	35.507	7.98e-20	Fischerella sp. NIES-4106	Bacteria		138	93	97	1	N/A	1	1	WP_096679795	84	3	5096	5230	6717	6852	112	2005456
scaffold503_cluster7	ctg193_allorf000018	gi|1248033198|ref|WP_096538841.1|	37.984	2.43e-19	Nostoc linckia;Nostoc linckia NIES-25	Bacteria		129	90	96	1	N/A	1	1	WP_096538841	75	3	7278	7404	7085	7210	111	92942;1091006
scaffold503_cluster7	ctg193_allorf000018	gi|1210251569|dbj|BAZ70579.1|	35.766	1.49e-19	Fischerella sp. NIES-4106	Bacteria		137	91	97	1	N/A	1	1	BAZ70579	83	3	8352	8485	6743	6877	111	2005456
scaffold503_cluster7	ctg193_allorf000018	gi|1210251569|dbj|BAZ70579.1|	35.507	1.79e-19	Fischerella sp. NIES-4106	Bacteria		138	92	97	1	N/A	1	1	BAZ70579	84	3	10518	10652	6742	6877	111	2005456
scaffold503_cluster7	ctg193_allorf000018	gi|1210251569|dbj|BAZ70579.1|	35.507	1.98e-19	Fischerella sp. NIES-4106	Bacteria		138	92	97	1	N/A	1	1	BAZ70579	84	3	2923	3057	6742	6877	111	2005456
scaffold503_cluster7	ctg193_allorf000018	gi|1248179963|ref|WP_096679795.1|	35.766	1.61e-19	Fischerella sp. NIES-4106	Bacteria		137	91	97	1	N/A	1	1	WP_096679795	83	3	8352	8485	6718	6852	111	2005456
scaffold503_cluster7	ctg193_allorf000018	gi|1248179963|ref|WP_096679795.1|	35.507	1.93e-19	Fischerella sp. NIES-4106	Bacteria		138	92	97	1	N/A	1	1	WP_096679795	84	3	10518	10652	6717	6852	111	2005456
scaffold503_cluster7	ctg193_allorf000018	gi|1248179963|ref|WP_096679795.1|	35.507	2.16e-19	Fischerella sp. NIES-4106	Bacteria		138	92	97	1	N/A	1	1	WP_096679795	84	3	2923	3057	6717	6852	111	2005456
scaffold503_cluster7	ctg193_allorf000018	gi|1210251569|dbj|BAZ70579.1|	34.783	5.59e-19	Fischerella sp. NIES-4106	Bacteria		138	92	97	1	N/A	1	1	BAZ70579	85	3	6182	6316	6742	6877	109	2005456
scaffold503_cluster7	ctg193_allorf000018	gi|1248179963|ref|WP_096679795.1|	34.783	6.03e-19	Fischerella sp. NIES-4106	Bacteria		138	92	97	1	N/A	1	1	WP_096679795	85	3	6182	6316	6717	6852	109	2005456
scaffold503_cluster7	ctg193_allorf000018	gi|1210251569|dbj|BAZ70579.1|	35.938	1.35e-18	Fischerella sp. NIES-4106	Bacteria		128	87	97	1	N/A	1	1	BAZ70579	79	2	9445	9571	6752	6877	108	2005456
scaffold503_cluster7	ctg193_allorf000018	gi|1210251569|dbj|BAZ70579.1|	35.938	1.35e-18	Fischerella sp. NIES-4106	Bacteria		128	87	97	1	N/A	1	1	BAZ70579	79	2	12700	12826	6752	6877	108	2005456
scaffold503_cluster7	ctg193_allorf000018	gi|1248179963|ref|WP_096679795.1|	35.938	1.46e-18	Fischerella sp. NIES-4106	Bacteria		128	87	97	1	N/A	1	1	WP_096679795	79	2	9445	9571	6727	6852	108	2005456
scaffold503_cluster7	ctg193_allorf000018	gi|1248179963|ref|WP_096679795.1|	35.938	1.46e-18	Fischerella sp. NIES-4106	Bacteria		128	87	97	1	N/A	1	1	WP_096679795	79	2	12700	12826	6727	6852	108	2005456
scaffold503_cluster7	ctg193_allorf000018	gi|1248033198|ref|WP_096538841.1|	36.719	3.84e-18	Nostoc linckia;Nostoc linckia NIES-25	Bacteria		128	86	96	1	N/A	1	1	WP_096538841	78	2	11614	11740	7085	7210	107	92942;1091006
scaffold503_cluster7	ctg193_allorf000018	gi|1210251569|dbj|BAZ70579.1|	35.156	2.35e-18	Fischerella sp. NIES-4106	Bacteria		128	86	97	1	N/A	1	1	BAZ70579	80	2	7278	7404	6752	6877	107	2005456
scaffold503_cluster7	ctg193_allorf000018	gi|1248179963|ref|WP_096679795.1|	35.156	2.54e-18	Fischerella sp. NIES-4106	Bacteria		128	86	97	1	N/A	1	1	WP_096679795	80	2	7278	7404	6727	6852	107	2005456
scaffold503_cluster7	ctg193_allorf000018	gi|1248033198|ref|WP_096538841.1|	34.783	6.83e-18	Nostoc linckia;Nostoc linckia NIES-25	Bacteria		138	90	96	1	N/A	1	1	WP_096538841	85	3	13787	13921	7075	7210	106	92942;1091006
scaffold503_cluster7	ctg193_allorf000018	gi|1210251569|dbj|BAZ70579.1|	34.375	8.49e-17	Fischerella sp. NIES-4106	Bacteria		128	83	97	1	N/A	1	1	BAZ70579	81	2	11614	11740	6752	6877	102	2005456
scaffold503_cluster7	ctg193_allorf000018	gi|1248179963|ref|WP_096679795.1|	34.375	9.08e-17	Fischerella sp. NIES-4106	Bacteria		128	83	97	1	N/A	1	1	WP_096679795	81	2	11614	11740	6727	6852	102	2005456
scaffold503_cluster7	ctg193_allorf000018	gi|1210251569|dbj|BAZ70579.1|	33.766	5.8e-16	Fischerella sp. NIES-4106	Bacteria		154	95	97	1	N/A	1	1	BAZ70579	93	5	13788	13935	6743	6893	99.8	2005456
scaffold503_cluster7	ctg193_allorf000018	gi|1248179963|ref|WP_096679795.1|	33.766	5.85e-16	Fischerella sp. NIES-4106	Bacteria		154	95	97	1	N/A	1	1	WP_096679795	93	5	13788	13935	6718	6868	99.8	2005456
scaffold503_cluster7	ctg193_allorf000018	gi|1248033198|ref|WP_096538841.1|	34.307	5.63e-14	Nostoc linckia;Nostoc linckia NIES-25	Bacteria		137	78	96	1	N/A	1	1	WP_096538841	85	3	1837	1970	7076	7210	93.2	92942;1091006
scaffold503_cluster7	ctg193_allorf000018	gi|1210251569|dbj|BAZ70579.1|	31.884	2.38e-13	Fischerella sp. NIES-4106	Bacteria		138	78	97	1	N/A	1	1	BAZ70579	89	3	1836	1970	6742	6877	91.3	2005456
scaffold503_cluster7	ctg193_allorf000018	gi|1248179963|ref|WP_096679795.1|	31.884	2.5e-13	Fischerella sp. NIES-4106	Bacteria		138	78	97	1	N/A	1	1	WP_096679795	89	3	1836	1970	6717	6852	91.3	2005456
scaffold503_cluster7	ctg193_allorf000018	gi|1248033198|ref|WP_096538841.1|	34.091	1.56e-10	Nostoc linckia;Nostoc linckia NIES-25	Bacteria		132	80	96	1	N/A	1	1	WP_096538841	84	2	759	889	7083	7212	82	92942;1091006
scaffold503_cluster7	ctg193_allorf000018	gi|1210251569|dbj|BAZ70579.1|	33.333	3.07e-10	Fischerella sp. NIES-4106	Bacteria		132	77	97	1	N/A	1	1	BAZ70579	85	2	759	889	6750	6879	80.9	2005456
scaffold503_cluster7	ctg193_allorf000018	gi|1248179963|ref|WP_096679795.1|	33.333	3.15e-10	Fischerella sp. NIES-4106	Bacteria		132	77	97	1	N/A	1	1	WP_096679795	85	2	759	889	6725	6854	80.9	2005456
scaffold503_cluster7	ctg193_allorf000018	gi|640307897|ref|WP_024859842.1|	30.986	0.28	Ruminococcus flavefaciens	Bacteria		71	41	96	0	N/A	1	1	WP_024859842	49	0	14395	14465	886	956	51.2	1265
scaffold503_cluster7	ctg193_allorf000018	gi|640307897|ref|WP_024859842.1|	32.394	0.32	Ruminococcus flavefaciens	Bacteria		71	41	96	0	N/A	1	1	WP_024859842	48	0	14395	14465	8054	8124	51.2	1265
scaffold503_cluster7	ctg193_allorf000018	gi|640307897|ref|WP_024859842.1|	30.986	0.5	Ruminococcus flavefaciens	Bacteria		71	41	96	0	N/A	1	1	WP_024859842	49	0	14395	14465	2933	3003	50.4	1265
scaffold503_cluster7	ctg193_allorf000018	gi|1199613359|ref|WP_087347326.1|	30.986	2.3	Brevibacillus brevis	Bacteria		71	38	98	0	N/A	1	1	WP_087347326	49	0	14395	14465	5028	5098	48.1	1393
scaffold503_cluster7	ctg193_allorf000018	gi|515111512|ref|WP_016740579.1|	30.986	3.9	Bacillales;Bacillus sp. FJAT-27238	Bacteria		71	38	98	0	N/A	1	1	WP_016740579	49	0	14395	14465	5028	5098	47.4	1385;1679167
scaffold503_cluster7	ctg193_allorf000018	gi|506371367|ref|WP_015891086.1|	30.986	4.9	Brevibacillus brevis;Brevibacillus brevis NBRC 100599	Bacteria		71	37	98	0	N/A	1	1	WP_015891086	49	0	14395	14465	5028	5098	47	1393;358681
scaffold503_cluster7	ctg193_allorf000018	gi|938961872|ref|WP_054740681.1|	32.432	6.1	Cellulosilyticum ruminicola	Bacteria		74	40	98	1	N/A	1	1	WP_054740681	48	1	14395	14468	2752	2823	46.6	425254
scaffold71_cluster6	ctg20_allorf000721	gi|505162779|ref|WP_015349881.1|	32.114	3.17e-112	Myxococcus stipitatus;Myxococcus stipitatus DSM 14675	Bacteria		738	382	54	54	N/A	1	1	WP_015349881	407	13	474	1207	39	686	400	83455;1278073
scaffold71_cluster6	ctg20_allorf000721	gi|1208978589|ref|WP_088239722.1|	32.415	5.71e-111	Calothrix rhizosoleniae	Bacteria		762	393	55	55	N/A	1	1	WP_088239722	403	15	456	1207	821	1480	399	888997
scaffold71_cluster6	ctg20_allorf000721	gi|1200101637|ref|WP_087541150.1|	33.012	8.7e-113	Nostocales cyanobacterium HT-58-2	Bacteria		727	391	53	53	N/A	1	1	WP_087541150	408	13	474	1200	39	686	397	1940762
scaffold71_cluster6	ctg20_allorf000721	gi|1210214657|dbj|BAZ33696.1|	31.579	3.95e-110	Cylindrospermum sp. NIES-4074	Bacteria		817	416	60	60	N/A	1	1	BAZ33696	450	16	418	1228	805	1518	396	2005457
scaffold71_cluster6	ctg20_allorf000721	gi|1094118552|ref|WP_071108051.1|	32.88	9.78e-111	Lyngbya majuscula;Moorea producens;Moorea producens JHB	Bacteria		736	393	54	54	N/A	1	1	WP_071108051	423	16	469	1200	34	702	395	158786;1155739;1454205
scaffold71_cluster6	ctg20_allorf000721	gi|1084327380|ref|WP_070391439.1|	31.593	5.26e-110	Moorea producens;Moorea producens PAL-8-15-08-1	Bacteria		766	401	56	56	N/A	1	1	WP_070391439	437	15	468	1228	33	716	395	1155739;1458985
scaffold71_cluster6	ctg20_allorf000721	gi|1179017121|ref|WP_083305010.1|	31.314	5.53e-110	Moorea producens	Bacteria		776	401	57	57	N/A	1	1	WP_083305010	446	15	458	1228	23	716	395	1155739
scaffold71_cluster6	ctg20_allorf000721	gi|1094115325|ref|WP_071104824.1|	31.984	1.23e-109	Moorea producens;Moorea producens JHB	Bacteria		741	392	54	54	N/A	1	1	WP_071104824	417	15	468	1207	32	686	394	1155739;1454205
scaffold71_cluster6	ctg20_allorf000721	gi|576865292|pdb|4MZ0|A	32.245	5.48e-115	Moorea producens 3L	Bacteria		735	397	53	53	N/A	1	1	4MZ0_A	417	15	474	1200	41	702	393	489825
scaffold71_cluster6	ctg20_allorf000721	gi|495467095|ref|WP_008191786.1|	32.245	1.42e-109	Moorea producens 3L;Moorea producens;Moorea producens NAK12DEC93-3La	Bacteria		735	397	53	53	N/A	1	1	WP_008191786	417	15	474	1200	41	702	393	489825;1155739;1905009
scaffold71_cluster6	ctg20_allorf000721	gi|50082960|gb|AAT70107.1|	32.245	1.64e-109	Lyngbya majuscula	Bacteria		735	397	53	53	N/A	1	1	AAT70107	417	15	474	1200	41	702	393	158786
scaffold71_cluster6	ctg20_allorf000721	gi|504957698|ref|WP_015144800.1|	30.518	7.9e-116	Pleurocapsa minor;Pleurocapsa sp. PCC 7327	Bacteria		888	446	65	65	N/A	1	1	WP_015144800	503	22	474	1353	39	820	392	54308;118163
scaffold71_cluster6	ctg20_allorf000721	gi|1084331286|ref|WP_070395345.1|	31.967	3.69e-109	Moorea producens;Moorea producens PAL-8-15-08-1	Bacteria		732	396	53	53	N/A	1	1	WP_070395345	423	14	474	1200	41	702	392	1155739;1458985
scaffold71_cluster6	ctg20_allorf000721	gi|494599552|ref|WP_007357805.1|	33.059	1.38e-109	Oscillatoria sp. PCC 6506;Kamptonema	Bacteria		729	376	53	53	N/A	1	1	WP_007357805	408	14	474	1199	35	686	391	272129;1501433
scaffold71_cluster6	ctg20_allorf000721	gi|501378036|ref|WP_012409602.1|	31.691	3.84e-108	Nostoc punctiforme PCC 73102;Nostoc punctiforme	Bacteria		751	396	55	55	N/A	1	1	WP_012409602	432	15	460	1207	24	696	389	63737;272131
scaffold71_cluster6	ctg20_allorf000721	gi|1179667354|ref|WP_083406120.1|	31.731	6.28e-108	Mycobacterium rutilum	Bacteria		728	371	55	54	N/A	1	1	WP_083406120	414	15	473	1200	18	662	389	370526
scaffold71_cluster6	ctg20_allorf000721	gi|1093266782|emb|SEH51731.1|	31.731	6.58e-108	Mycobacterium rutilum	Bacteria		728	371	55	54	N/A	1	1	SEH51731	414	15	473	1200	25	669	389	370526
scaffold71_cluster6	ctg20_allorf000721	gi|1094115323|ref|WP_071104822.1|	32.385	1.49e-111	Moorea producens;Moorea producens JHB	Bacteria		738	382	54	54	N/A	1	1	WP_071104822	412	16	466	1199	31	685	388	1155739;1454205
scaffold71_cluster6	ctg20_allorf000721	gi|1084331296|ref|WP_070395355.1|	32.429	1.12e-107	Moorea producens;Moorea producens PAL-8-15-08-1	Bacteria		737	395	54	54	N/A	1	1	WP_070395355	429	15	472	1200	547	1222	388	1155739;1458985
scaffold71_cluster6	ctg20_allorf000721	gi|1121287248|ref|WP_073599850.1|	30.011	5.4e-114	Hydrococcus rivularis;Hydrococcus rivularis NIES-593	Bacteria		883	446	65	65	N/A	1	1	WP_073599850	513	22	474	1353	39	819	387	1616834;1921803
scaffold71_cluster6	ctg20_allorf000721	gi|910240673|ref|WP_050045664.1|	30.293	6.21e-110	Tolypothrix bouteillei	Bacteria		921	446	65	65	N/A	1	1	WP_050045664	489	27	468	1353	33	835	387	1246981
scaffold71_cluster6	ctg20_allorf000721	gi|571794243|gb|ETR74504.1|	30.691	1.42e-108	Candidatus Magnetoglobus multicellularis str. Araruama	Bacteria		883	451	64	64	N/A	1	1	ETR74504	485	23	335	1202	259	1029	387	890399
scaffold71_cluster6	ctg20_allorf000721	gi|1184512325|ref|WP_085082661.1|	30.748	5.9e-107	Mycobacterium senuense	Bacteria		735	379	54	54	N/A	1	1	WP_085082661	426	17	475	1206	15	669	386	386913
scaffold71_cluster6	ctg20_allorf000721	gi|1208978331|ref|WP_088239464.1|	32.016	1.38e-107	Calothrix rhizosoleniae	Bacteria		734	390	54	54	N/A	1	1	WP_088239464	418	14	469	1200	32	686	385	888997
scaffold71_cluster6	ctg20_allorf000721	gi|515877307|ref|WP_017307890.1|	31.165	8.11e-107	Fischerella sp. PCC 9339	Bacteria		738	393	53	53	N/A	1	1	WP_017307890	404	14	474	1200	849	1493	385	1174528
scaffold71_cluster6	ctg20_allorf000721	gi|1140340138|gb|AQA28563.1|	31.386	3.04e-108	Nostoc sp. UIC 10110	Bacteria		736	393	54	54	N/A	1	1	AQA28563	423	15	474	1207	39	694	384	1929948
scaffold71_cluster6	ctg20_allorf000721	gi|1333374224|ref|WP_102938399.1|	32.832	6.45e-107	Cylindrospermopsis raciborskii;Cylindrospermopsis raciborskii AWT205;Cylindrospermopsis raciborskii S05;Cylindrospermopsis raciborskii S06;Cylindrospermopsis raciborskii S07;Cylindrospermopsis raciborskii S10;Cylindrospermopsis raciborskii S14;Cylindrospermopsis raciborskii C03;Cylindrospermopsis raciborskii C04;Cylindrospermopsis raciborskii C07	Bacteria		731	381	53	53	N/A	1	1	WP_102938399	407	15	474	1199	35	686	384	77022;478021;2014879;2014880;2014881;2014882;2014883;2014884;2014885;2014886
scaffold71_cluster6	ctg20_allorf000721	gi|602182176|gb|AHN91608.1|	32.832	6.95e-107	Raphidiopsis curvata HB1	Bacteria		731	381	53	53	N/A	1	1	AHN91608	407	15	474	1199	35	686	384	312884
scaffold71_cluster6	ctg20_allorf000721	gi|378724935|gb|AFC35244.1|	32.832	7.02e-107	Raphidiopsis curvata CHAB1150	Bacteria		731	381	53	53	N/A	1	1	AFC35244	407	15	474	1199	35	686	384	638002
scaffold71_cluster6	ctg20_allorf000721	gi|602182150|gb|AHN91584.1|	32.832	7.78e-107	Cylindrospermopsis raciborskii CHAB3438	Bacteria		731	381	53	53	N/A	1	1	AHN91584	407	15	474	1199	35	686	383	1480071
scaffold71_cluster6	ctg20_allorf000721	gi|602182139|gb|AHN91574.1|	32.832	8.01e-107	Cylindrospermopsis raciborskii CHAB358	Bacteria		731	381	53	53	N/A	1	1	AHN91574	407	15	474	1199	35	686	383	637997
scaffold71_cluster6	ctg20_allorf000721	gi|1143108462|ref|WP_077098899.1|	30.453	6.75e-106	Mycobacterium sp. AB308	Bacteria		729	371	55	54	N/A	1	1	WP_077098899	426	16	472	1200	22	669	383	1841859
scaffold71_cluster6	ctg20_allorf000721	gi|67857338|gb|EAM52578.1|	32.522	7.3e-108	Crocosphaera watsonii WH 8501	Bacteria		781	397	54	54	N/A	1	1	EAM52578	403	18	469	1207	31	729	382	165597
scaffold71_cluster6	ctg20_allorf000721	gi|1333385609|ref|WP_102947456.1|	32.695	1.78e-106	Cylindrospermopsis raciborskii;Cylindrospermopsis raciborskii S01	Bacteria		731	381	53	53	N/A	1	1	WP_102947456	408	15	474	1199	35	686	382	77022;2014878
scaffold71_cluster6	ctg20_allorf000721	gi|295293750|gb|ADF88277.1|	32.695	2e-106	Aphanizomenon sp. 10E6	Bacteria		731	381	53	53	N/A	1	1	ADF88277	408	15	474	1199	35	686	382	459664
scaffold71_cluster6	ctg20_allorf000721	gi|497233516|ref|WP_009547778.1|	33.197	1.1e-105	Cyanothece;Cyanothece sp. ATCC 51142	Bacteria		735	381	53	53	N/A	1	1	WP_009547778	395	16	474	1200	36	682	382	43988;43989
scaffold71_cluster6	ctg20_allorf000721	gi|499306061|ref|WP_010996836.1|	33.11	1.33e-105	Nostocaceae;Nostoc sp. PCC 7120;Anabaena variabilis NIES-23	Bacteria		746	390	54	54	N/A	1	1	WP_010996836	400	18	466	1200	22	679	382	1162;103690;1973479
scaffold71_cluster6	ctg20_allorf000721	gi|1248184421|ref|WP_096684234.1|	32.267	9.8e-108	Calothrix;Calothrix sp. NIES-4105;Calothrix sp. NIES-4071	Bacteria		750	401	55	55	N/A	1	1	WP_096684234	420	17	464	1207	34	701	381	1186;2005463;2005469
scaffold71_cluster6	ctg20_allorf000721	gi|493319504|ref|WP_006276839.1|	32.695	5.37e-106	Cylindrospermopsis raciborskii;Cylindrospermopsis raciborskii CS-505	Bacteria		731	380	53	53	N/A	1	1	WP_006276839	408	15	474	1199	35	686	381	77022;533240
scaffold71_cluster6	ctg20_allorf000721	gi|1328059863|ref|WP_102177694.1|	33.112	6.86e-105	Fischerella thermalis;Fischerella thermalis CCMEE 5198	Bacteria		752	392	54	54	N/A	1	1	WP_102177694	394	19	465	1200	22	680	380	372787;2019667
scaffold71_cluster6	ctg20_allorf000721	gi|917351472|ref|WP_051958184.1|	31.156	8.54e-105	Desulfobacter vibrioformis	Bacteria		735	384	62	54	N/A	1	1	WP_051958184	424	15	474	1207	109	762	380	34031
scaffold71_cluster6	ctg20_allorf000721	gi|358440682|gb|AEU11006.1|	31.637	8.89e-105	Nostoc sp. 152	Bacteria		727	388	53	53	N/A	1	1	AEU11006	413	14	474	1200	37	679	380	213632
scaffold71_cluster6	ctg20_allorf000721	gi|1324824180|gb|PMB07900.1|	33.112	7.73e-110	Fischerella thermalis CCMEE 5196	Bacteria		752	392	54	54	N/A	1	1	PMB07900	394	19	465	1200	22	680	379	2026245
scaffold71_cluster6	ctg20_allorf000721	gi|1210229593|dbj|BAZ48614.1|	31.946	1.71e-106	Nostoc sp. NIES-4103	Bacteria		745	380	53	53	N/A	1	1	BAZ48614	394	16	474	1200	38	687	379	2005458
scaffold71_cluster6	ctg20_allorf000721	gi|1248047765|ref|WP_096552883.1|	31.946	1.83e-106	Nostoc sp. NIES-4103	Bacteria		745	380	53	53	N/A	1	1	WP_096552883	394	16	474	1200	39	688	379	2005458
scaffold71_cluster6	ctg20_allorf000721	gi|1152729875|gb|AQW44891.1|	31.165	6.1e-105	Corallococcus coralloides	Bacteria		738	373	54	54	N/A	1	1	AQW44891	414	13	474	1207	39	686	379	184914
scaffold71_cluster6	ctg20_allorf000721	gi|1055343452|ref|WP_067008056.1|	30.78	2.34e-104	Mycobacterium sp. 1081908.1	Bacteria		731	373	55	53	N/A	1	1	WP_067008056	416	18	475	1200	18	663	379	1834066
scaffold71_cluster6	ctg20_allorf000721	gi|75704666|gb|ABA24342.1|	31.8	3.52e-105	Anabaena variabilis ATCC 29413	Bacteria		739	378	53	53	N/A	1	1	ABA24342	396	16	474	1200	34	676	378	240292
scaffold71_cluster6	ctg20_allorf000721	gi|1231425426|ref|WP_094329291.1|	32.473	8.22e-104	Nostoc sp. 'Peltigera membranacea cyanobiont' 213	Bacteria		736	385	54	54	N/A	1	1	WP_094329291	391	18	474	1201	36	673	377	2014530
scaffold71_cluster6	ctg20_allorf000721	gi|1056808735|ref|WP_068228516.1|	30.676	8.98e-104	Mycobacterium sp. E3198	Bacteria		740	371	55	54	N/A	1	1	WP_068228516	431	16	469	1206	12	671	377	1834143
scaffold71_cluster6	ctg20_allorf000721	gi|1184524467|ref|WP_085094476.1|	30.499	1.12e-103	Mycobacterium sp. IEC26	Bacteria		741	372	54	54	N/A	1	1	WP_085094476	431	17	469	1206	12	671	376	767916
scaffold71_cluster6	ctg20_allorf000721	gi|1084330156|ref|WP_070394215.1|	31.486	1.43e-107	Moorea producens;Moorea producens PAL-8-15-08-1	Bacteria		740	390	54	54	N/A	1	1	WP_070394215	435	17	474	1207	26	699	375	1155739;1458985
scaffold71_cluster6	ctg20_allorf000721	gi|723287147|gb|KHD07649.1|	31.208	1.83e-106	Candidatus Thiomargarita nelsonii	Bacteria		737	381	54	54	N/A	1	1	KHD07649	419	13	474	1207	32	683	373	1003181
scaffold71_cluster6	ctg20_allorf000721	gi|1208978580|ref|WP_088239713.1|	30.364	1.26e-103	Calothrix rhizosoleniae	Bacteria		741	374	54	54	N/A	1	1	WP_088239713	427	12	468	1207	33	685	372	888997
scaffold71_cluster6	ctg20_allorf000721	gi|550812531|gb|ERT04044.1|	32.065	8.31e-109	Lyngbya aestuarii BL J	Bacteria		736	383	54	54	N/A	1	1	ERT04044	402	17	474	1207	44	683	370	1348334
scaffold71_cluster6	ctg20_allorf000721	gi|817490080|gb|KKF03526.2|	30.476	4.09e-104	Mycobacterium obuense	Bacteria		735	362	54	54	N/A	1	1	KKF03526	424	17	468	1200	8	657	366	1807
scaffold71_cluster6	ctg20_allorf000721	gi|1056808735|ref|WP_068228516.1|	30.159	3.21e-100	Mycobacterium sp. E3198	Bacteria		756	377	55	55	N/A	1	1	WP_068228516	444	19	459	1206	1558	2237	366	1834143
scaffold71_cluster6	ctg20_allorf000721	gi|1210210668|dbj|BAZ29708.1|	30.582	7.08e-106	Cylindrospermum sp. NIES-4074	Bacteria		739	386	54	54	N/A	1	1	BAZ29708	419	16	474	1207	39	688	363	2005457
scaffold71_cluster6	ctg20_allorf000721	gi|543428103|emb|CCQ63627.1|	33.144	3.91e-104	Crocosphaera watsonii WH 0401	Bacteria		703	363	50	50	N/A	1	1	CCQ63627	366	17	469	1149	31	651	355	555881
scaffold71_cluster6	ctg20_allorf000721	gi|723291914|gb|KHD11162.1|	33.744	6.94e-104	Candidatus Thiomargarita nelsonii	Bacteria		649	348	48	48	N/A	1	1	KHD11162	342	15	474	1119	32	595	353	1003181
scaffold71_cluster6	ctg20_allorf000721	gi|918238736|ref|WP_052369772.1|	35.406	8.39e-104	Planktothrix agardhii	Bacteria		579	309	43	43	N/A	1	1	WP_052369772	304	8	468	1046	10	518	352	1160
scaffold71_cluster6	ctg20_allorf000721	gi|1184524467|ref|WP_085094476.1|	30.352	1.29e-95	Mycobacterium sp. IEC26	Bacteria		738	373	54	54	N/A	1	1	WP_085094476	436	18	474	1206	1570	2234	352	767916
scaffold71_cluster6	ctg20_allorf000721	gi|543516622|emb|CCQ50436.1|	35.372	1.26e-103	Crocosphaera watsonii WH 8502	Bacteria		605	324	44	44	N/A	1	1	CCQ50436	312	11	469	1068	31	561	352	423474
scaffold560_cluster9	ctg250_orf000000	gi|929767545|ref|XP_014158753.1|	31.986	0	Sphaeroforma arctica JP610	Eukaryota		2054	1023	93	93	N/A	1	1	XP_014158753	1135	53	135	2084	1011	2906	926	667725
scaffold560_cluster9	ctg250_orf000000	gi|1001617538|gb|KXS21278.1|	40.555	0	Gonapodya prolifera JEL478	Eukaryota		1117	639	83	52	N/A	1	1	KXS21278	552	25	987	2082	800	1825	794	1344416
scaffold560_cluster9	ctg250_orf000000	gi|1001618232|gb|KXS21971.1|	42.152	0	Gonapodya prolifera JEL478	Eukaryota		892	514	42	42	N/A	1	1	KXS21971	394	16	1207	2082	79	864	694	1344416
scaffold560_cluster9	ctg250_orf000000	gi|1172585558|gb|OQO00888.1|	32.787	1.84e-116	Rachicladosporium antarcticum	Eukaryota		854	420	74	40	N/A	1	1	OQO00888	480	20	1250	2088	1998	2772	425	1507870
scaffold560_cluster9	ctg250_orf000000	gi|1172613116|gb|OQO24451.1|	32.787	1.99e-116	Rachicladosporium sp. CCFEE 5018	Eukaryota		854	420	69	40	N/A	1	1	OQO24451	480	20	1250	2088	1997	2771	425	1974281
scaffold560_cluster9	ctg250_orf000000	gi|1172587955|gb|OQO03199.1|	32.67	4.06e-116	Rachicladosporium antarcticum	Eukaryota		854	420	66	40	N/A	1	1	OQO03199	481	20	1250	2088	1997	2771	424	1507870
scaffold560_cluster9	ctg250_orf000000	gi|923118670|ref|XP_013752810.1|	34.431	6.73e-112	Thecamonas trahens ATCC 50062	Eukaryota		729	363	71	34	N/A	1	1	XP_013752810	391	12	1365	2082	3263	3915	411	461836
scaffold560_cluster9	ctg250_orf000000	gi|1234315271|gb|OZJ05523.1|	32.087	7.78e-108	Bifiguratus adelaidae	Eukaryota		829	394	73	39	N/A	1	1	OZJ05523	473	17	1273	2082	2152	2909	397	1938954
scaffold560_cluster9	ctg250_orf000000	gi|67902764|ref|XP_681638.1|	32.667	4.19e-107	Aspergillus nidulans FGSC A4	Eukaryota		851	405	73	40	N/A	1	1	XP_681638	478	22	1253	2087	1976	2747	395	227321
scaffold560_cluster9	ctg250_orf000000	gi|1183393979|gb|ORY18988.1|	31.529	1.24e-106	Clohesyomyces aquaticus	Eukaryota		850	410	74	40	N/A	1	1	ORY18988	482	19	1252	2082	1980	2748	394	1231657
scaffold560_cluster9	ctg250_orf000000	gi|1244196825|gb|PBP21579.1|	31.338	1.87e-106	Diplocarpon rosae	Eukaryota		852	400	59	40	N/A	1	1	PBP21579	488	19	1259	2094	2011	2781	393	946125
scaffold560_cluster9	ctg250_orf000000	gi|629650770|ref|XP_007802360.1|	32.205	2.46e-106	Endocarpon pusillum Z07020	Eukaryota		857	407	65	40	N/A	1	1	XP_007802360	483	20	1252	2091	1984	2759	392	1263415
scaffold560_cluster9	ctg250_orf000000	gi|597569951|ref|XP_007288032.1|	31.573	4.44e-106	Marssonina brunnea f. sp. 'multigermtubi' MB_m1	Eukaryota		852	405	61	40	N/A	1	1	XP_007288032	486	21	1259	2094	2018	2788	392	1072389
scaffold560_cluster9	ctg250_orf000000	gi|1331171322|ref|XP_023449676.1|	31.893	5.11e-106	Cercospora beticola	Eukaryota		856	412	75	40	N/A	1	1	XP_023449676	487	21	1243	2082	2029	2804	391	122368
scaffold560_cluster9	ctg250_orf000000	gi|1244201574|gb|PBP26268.1|	30.986	5.54e-106	Diplocarpon rosae	Eukaryota		852	397	59	40	N/A	1	1	PBP26268	492	18	1259	2094	2011	2782	391	946125
scaffold560_cluster9	ctg250_orf000000	gi|1092179996|emb|CZS89209.1|	30.933	9.67e-106	Rhynchosporium commune	Eukaryota		847	398	57	40	N/A	1	1	CZS89209	490	18	1259	2090	1992	2758	390	914237
scaffold560_cluster9	ctg250_orf000000	gi|1092157794|emb|CZT07214.1|	30.933	1.04e-105	Rhynchosporium agropyri	Eukaryota		847	398	57	40	N/A	1	1	CZT07214	490	18	1259	2090	1992	2758	390	914238
scaffold560_cluster9	ctg250_orf000000	gi|1111886301|gb|OJJ54761.1|	32.398	2.15e-105	Aspergillus sydowii CBS 593.65	Eukaryota		855	405	65	40	N/A	1	1	OJJ54761	475	22	1248	2082	1961	2732	389	1036612
scaffold560_cluster9	ctg250_orf000000	gi|1092148263|emb|CZT45772.1|	31.051	2.3e-105	Rhynchosporium secalis	Eukaryota		847	398	57	40	N/A	1	1	CZT45772	489	19	1259	2090	1992	2758	389	38038
scaffold560_cluster9	ctg250_orf000000	gi|1046804439|gb|OCL10264.1|	31.824	3.72e-105	Glonium stellatum	Eukaryota		839	393	49	39	N/A	1	1	OCL10264	472	20	1263	2082	2076	2833	389	574774
scaffold560_cluster9	ctg250_orf000000	gi|1183390631|gb|ORY15720.1|	31.855	5.99e-105	Clohesyomyces aquaticus	Eukaryota		857	405	40	40	N/A	1	1	ORY15720	485	21	1241	2082	2076	2848	388	1231657
scaffold560_cluster9	ctg250_orf000000	gi|1005701488|gb|KYG42964.1|	32.251	6.84e-105	Acidomyces richmondensis BFW	Eukaryota		862	413	77	40	N/A	1	1	KYG42964	484	24	1241	2082	1968	2749	388	766039
scaffold560_cluster9	ctg250_orf000000	gi|1070562138|ref|XP_018380790.1|	31.368	8.13e-105	Alternaria alternata	Eukaryota		848	402	67	40	N/A	1	1	XP_018380790	488	21	1250	2082	2079	2847	388	5599
scaffold560_cluster9	ctg250_orf000000	gi|743655409|gb|KID82875.1|	30.805	9.2e-105	Metarhizium guizhouense ARSEF 977	Eukaryota		857	413	39	39	N/A	1	1	KID82875	491	22	1275	2096	2005	2794	387	1276136
scaffold560_cluster9	ctg250_orf000000	gi|1000480324|gb|KXL41618.1|	32.251	9.27e-105	Acidomyces richmondensis	Eukaryota		862	413	77	40	N/A	1	1	KXL41618	484	24	1241	2082	1966	2747	387	245562
scaffold560_cluster9	ctg250_orf000000	gi|1213713215|gb|OWY51993.1|	31.535	9.3e-105	Alternaria alternata	Eukaryota		834	394	67	39	N/A	1	1	OWY51993	481	19	1263	2082	2106	2863	387	5599
scaffold560_cluster9	ctg250_orf000000	gi|1244199881|gb|PBP24592.1|	31.604	1e-104	Diplocarpon rosae	Eukaryota		848	409	64	40	N/A	1	1	PBP24592	484	21	1252	2082	1985	2753	387	946125
scaffold560_cluster9	ctg250_orf000000	gi|1244201387|gb|PBP26082.1|	31.542	1.07e-104	Diplocarpon rosae	Eukaryota		856	418	73	40	N/A	1	1	PBP26082	474	23	1252	2082	1984	2752	387	946125
scaffold560_cluster9	ctg250_orf000000	gi|1209026165|gb|OWO97904.1|	31.542	1.07e-104	Marssonina coronariae	Eukaryota		856	418	64	40	N/A	1	1	OWO97904	474	23	1252	2082	1985	2753	387	503106
scaffold560_cluster9	ctg250_orf000000	gi|1226033344|gb|OXS05478.1|	32.36	1.6e-104	Neosartorya pseudofischeri	Eukaryota		856	404	75	40	N/A	1	1	OXS05478	484	22	1248	2087	1972	2748	387	41047
scaffold560_cluster9	ctg250_orf000000	gi|628201841|ref|XP_007711116.1|	31.851	1.95e-104	Bipolaris zeicola 26-R-13	Eukaryota		832	389	64	39	N/A	1	1	XP_007711116	481	18	1263	2082	2099	2856	387	930089
scaffold560_cluster9	ctg250_orf000000	gi|748491924|ref|XP_011119554.1|	31.19	2.17e-104	Arthrobotrys oligospora ATCC 24927	Eukaryota		840	401	43	39	N/A	1	1	XP_011119554	485	19	1277	2090	2011	2783	386	756982
scaffold560_cluster9	ctg250_orf000000	gi|1315180914|gb|PKR97859.1|	31.373	2.23e-104	Cercospora zeina	Eukaryota		867	417	77	41	N/A	1	1	PKR97859	498	22	1233	2082	2018	2804	386	348901
scaffold560_cluster9	ctg250_orf000000	gi|1063864220|ref|XP_018005354.1|	30.845	2.29e-104	Phialophora attae	Eukaryota		817	391	59	39	N/A	1	1	XP_018005354	483	15	1275	2082	1925	2668	386	1664694
scaffold560_cluster9	ctg250_orf000000	gi|953418535|ref|XP_014551339.1|	31.851	2.32e-104	Bipolaris victoriae FI3	Eukaryota		832	389	64	39	N/A	1	1	XP_014551339	481	18	1263	2082	2099	2856	386	930091
scaffold560_cluster9	ctg250_orf000000	gi|816189974|emb|CRG88282.1|	31.598	2.91e-104	Talaromyces islandicus	Eukaryota		845	394	73	39	N/A	1	1	CRG88282	486	19	1258	2082	1907	2679	386	28573
scaffold560_cluster9	ctg250_orf000000	gi|671162054|ref|XP_008719224.1|	30.938	3.05e-104	Cyphellophora europaea CBS 101466	Eukaryota		821	392	72	39	N/A	1	1	XP_008719224	477	17	1275	2082	1949	2692	386	1220924
scaffold560_cluster9	ctg250_orf000000	gi|1317918179|gb|PLB52649.1|	31.931	3.56e-104	Aspergillus steynii IBT 23096	Eukaryota		808	399	71	38	N/A	1	1	PLB52649	456	20	1297	2082	1950	2685	385	1392250
scaffold560_cluster9	ctg250_orf000000	gi|597586049|ref|XP_007296081.1|	31.331	4.61e-104	Marssonina brunnea f. sp. 'multigermtubi' MB_m1	Eukaryota		849	411	68	39	N/A	1	1	XP_007296081	483	22	1257	2082	1979	2750	385	1072389
scaffold560_cluster9	ctg250_orf000000	gi|628085886|ref|XP_007704793.1|	31.579	5.37e-104	Bipolaris sorokiniana ND90Pr	Eukaryota		855	403	66	40	N/A	1	1	XP_007704793	490	21	1241	2082	2085	2857	385	665912
scaffold560_cluster9	ctg250_orf000000	gi|953393106|ref|XP_014540795.1|	30.157	6.98e-104	Metarhizium brunneum ARSEF 3297	Eukaryota		892	424	41	41	N/A	1	1	XP_014540795	521	23	1239	2096	1975	2798	385	1276141
scaffold560_cluster9	ctg250_orf000000	gi|1120665950|gb|OKP11454.1|	31.801	9.6e-104	Penicillium subrubescens	Eukaryota		805	387	68	38	N/A	1	1	OKP11454	461	17	1297	2082	1954	2689	384	1316194
scaffold560_cluster9	ctg250_orf000000	gi|1209031918|gb|OWP02996.1|	31.475	9.76e-104	Marssonina coronariae	Eukaryota		861	402	67	40	N/A	1	1	OWP02996	490	23	1252	2094	2000	2778	384	503106
scaffold560_cluster9	ctg250_orf000000	gi|1151448314|gb|OOQ82013.1|	32.134	1.16e-103	Penicillium brasilianum	Eukaryota		806	388	71	38	N/A	1	1	OOQ82013	457	18	1297	2082	1954	2689	384	104259
scaffold560_cluster9	ctg250_orf000000	gi|953462221|ref|XP_014574585.1|	30.698	1.51e-103	Metarhizium majus ARSEF 297	Eukaryota		860	413	39	39	N/A	1	1	XP_014574585	491	22	1275	2096	1929	2721	384	1276143
scaffold560_cluster9	ctg250_orf000000	gi|770392308|gb|KJK78292.1|	30.76	1.8e-103	Metarhizium anisopliae BRIP 53293	Eukaryota		855	408	39	39	N/A	1	1	KJK78292	493	21	1275	2096	2015	2803	383	1291518
scaffold560_cluster9	ctg250_orf000000	gi|770405579|gb|KJK90481.1|	30.76	1.91e-103	Metarhizium anisopliae BRIP 53284	Eukaryota		855	408	39	39	N/A	1	1	KJK90481	493	21	1275	2096	2015	2803	383	1291519
scaffold560_cluster9	ctg250_orf000000	gi|1029189588|gb|OAL54149.1|	31.893	2.39e-103	Pyrenochaeta sp. DS3sAY3a	Eukaryota		856	401	60	40	N/A	1	1	OAL54149	486	22	1241	2082	2072	2844	383	765867
scaffold560_cluster9	ctg250_orf000000	gi|972237127|emb|CEL03798.1|	32.315	2.59e-103	Aspergillus calidoustus	Eukaryota		851	399	65	40	N/A	1	1	CEL03798	481	22	1248	2082	1966	2737	383	454130
scaffold560_cluster9	ctg250_orf000000	gi|629686367|ref|XP_007808479.1|	30.3	2.72e-103	Metarhizium acridum CQMa 102	Eukaryota		868	418	40	40	N/A	1	1	XP_007808479	512	22	1239	2081	1968	2767	383	655827
scaffold560_cluster9	ctg250_orf000000	gi|992083470|ref|XP_015405278.1|	31.638	3.51e-103	Aspergillus nomius NRRL 13137	Eukaryota		806	387	71	38	N/A	1	1	XP_015405278	461	17	1297	2082	1967	2702	382	1509407
scaffold560_cluster9	ctg250_orf000000	gi|972232958|emb|CEL06524.1|	31.855	4.41e-103	Aspergillus calidoustus	Eukaryota		857	401	75	40	N/A	1	1	CEL06524	486	22	1241	2082	1982	2755	382	454130
scaffold560_cluster9	ctg250_orf000000	gi|859264535|emb|CEJ56960.1|	32.134	5.2e-103	Penicillium brasilianum	Eukaryota		806	387	71	38	N/A	1	1	CEJ56960	457	18	1297	2082	1954	2689	382	104259
scaffold560_cluster9	ctg250_orf000000	gi|627917594|ref|XP_007692046.1|	31.971	5.28e-103	Bipolaris oryzae ATCC 44560	Eukaryota		832	392	64	39	N/A	1	1	XP_007692046	480	20	1263	2082	2100	2857	382	930090
scaffold560_cluster9	ctg250_orf000000	gi|914758758|gb|KOC12690.1|	32.442	5.49e-103	Aspergillus flavus AF70	Eukaryota		860	407	75	40	N/A	1	1	KOC12690	478	25	1248	2087	1965	2741	382	1392242
scaffold560_cluster9	ctg250_orf000000	gi|1111720741|gb|OJJ07409.1|	32.281	5.77e-103	Aspergillus versicolor CBS 583.65	Eukaryota		855	405	65	40	N/A	1	1	OJJ07409	476	23	1248	2082	1961	2732	382	1036611
scaffold560_cluster9	ctg250_orf000000	gi|67524995|ref|XP_660559.1|	31.019	6.36e-103	Aspergillus nidulans FGSC A4	Eukaryota		864	412	76	41	N/A	1	1	XP_660559	504	22	1232	2082	1873	2657	382	227321
scaffold560_cluster9	ctg250_orf000000	gi|914756972|gb|KOC11130.1|	31.638	7.44e-103	Aspergillus flavus AF70	Eukaryota		806	388	71	38	N/A	1	1	KOC11130	461	17	1297	2082	1961	2696	381	1392242
scaffold560_cluster9	ctg250_orf000000	gi|1147628009|gb|OOF93578.1|	32.047	8.64e-103	Aspergillus carbonarius ITEM 5010	Eukaryota		855	410	65	40	N/A	1	1	OOF93578	478	23	1248	2082	1972	2743	381	602072
scaffold560_cluster9	ctg250_orf000000	gi|1111892549|gb|OJJ60823.1|	31.762	8.73e-103	Aspergillus sydowii CBS 593.65	Eukaryota		806	393	71	38	N/A	1	1	OJJ60823	460	20	1297	2082	1926	2661	381	1036612
scaffold560_cluster9	ctg250_orf000000	gi|391870589|gb|EIT79769.1|	31.638	8.91e-103	Aspergillus oryzae;Aspergillus oryzae 3.042;Aspergillus oryzae 100-8	Eukaryota		806	388	71	38	N/A	1	1	EIT79769	461	17	1297	2082	1961	2696	381	5062;1160506;1197718
scaffold560_cluster9	ctg250_orf000000	gi|915174214|ref|XP_013332178.1|	31.439	2.63e-103	Rasamsonia emersonii CBS 393.64	Eukaryota		827	387	39	39	N/A	1	1	XP_013332178	476	20	1276	2082	377	1132	374	1408163
scaffold560_cluster9	ctg250_orf000000	gi|134057203|emb|CAK37869.1|	31.677	4.28e-105	Aspergillus niger	Eukaryota		805	392	38	38	N/A	1	1	CAK37869	462	20	1297	2082	66	801	373	5061
scaffold560_cluster9	ctg250_orf000000	gi|1027022120|ref|XP_016604488.1|	36.036	2.76e-09	Spizellomyces punctatus DAOM BR117	Eukaryota		111	57	99	5	N/A	1	1	XP_016604488	64	1	11	114	852	962	74.7	645134
scaffold560_cluster9	ctg250_orf000000	gi|748491924|ref|XP_011119554.1|	33.333	1	Arthrobotrys oligospora ATCC 24927	Eukaryota		84	45	43	4	N/A	1	1	XP_011119554	53	3	721	804	1524	1604	46.2	756982
scaffold26_cluster9	ctg26_allorf000372	gi|633266988|gb|AHZ46164.1|	36.051	8.76e-143	uncultured bacterium 12-5D	Bacteria		871	478	40	24	N/A	1	1	AHZ46164	508	17	205	1062	16	850	516	1497524
scaffold26_cluster9	ctg26_allorf000372	gi|736571554|ref|WP_034583214.1|	34.067	1.04e-145	Clostridium acetobutylicum	Bacteria		954	505	31	26	N/A	1	1	WP_034583214	551	21	207	1140	3	898	514	1488
scaffold26_cluster9	ctg26_allorf000372	gi|521966731|ref|WP_020478336.1|	32.975	8.07e-144	Myxococcus xanthus	Bacteria		1022	517	39	28	N/A	1	1	WP_020478336	605	27	209	1207	10	974	513	34
scaffold26_cluster9	ctg26_allorf000372	gi|108463875|gb|ABF89060.1|	32.877	8.97e-144	Myxococcus xanthus;Myxococcus xanthus DK 1622	Bacteria		1022	516	39	28	N/A	1	1	ABF89060	606	27	209	1207	13	977	513	34;246197
scaffold26_cluster9	ctg26_allorf000372	gi|549081539|gb|ERN40832.1|	35.132	9.63e-143	Rubidibacter lacunae KORDI 51-2	Bacteria		945	480	40	25	N/A	1	1	ERN40832	524	22	209	1123	23	908	513	582515
scaffold26_cluster9	ctg26_allorf000372	gi|750374184|ref|WP_040656098.1|	35.132	1.77e-142	Rubidibacter lacunae	Bacteria		945	480	40	25	N/A	1	1	WP_040656098	524	22	209	1123	46	931	513	582514
scaffold26_cluster9	ctg26_allorf000372	gi|260826235|ref|XP_002608071.1|	35.877	4.46e-142	Branchiostoma floridae	Eukaryota		878	482	42	24	N/A	1	1	XP_002608071	512	18	190	1051	95	937	513	7739
scaffold26_cluster9	ctg26_allorf000372	gi|1139490033|gb|APZ78793.1|	35.062	4.72e-143	Myxococcus xanthus	Bacteria		887	467	35	24	N/A	1	1	APZ78793	514	21	209	1075	13	857	511	34
scaffold26_cluster9	ctg26_allorf000372	gi|573574830|gb|ETT73272.1|	34.735	1.15e-143	Paenibacillus sp. FSL R7-277	Bacteria		904	497	29	25	N/A	1	1	ETT73272	516	23	209	1090	10	861	508	1227352
scaffold26_cluster9	ctg26_allorf000372	gi|1175203223|ref|WP_081751130.1|	34.735	1.24e-143	Paenibacillus sp. FSL R7-277	Bacteria		904	497	29	25	N/A	1	1	WP_081751130	516	23	209	1090	20	871	508	1227352
scaffold26_cluster9	ctg26_allorf000372	gi|1175965270|gb|OQW84619.1|	35.706	4.26e-142	Proteobacteria bacterium ST_bin16	Bacteria		885	463	29	24	N/A	1	1	OQW84619	509	20	193	1060	4	845	508	1931235
scaffold26_cluster9	ctg26_allorf000372	gi|1139490048|gb|APZ78807.1|	32.425	5.64e-142	Myxococcus xanthus	Bacteria		1027	515	39	28	N/A	1	1	APZ78807	604	26	209	1207	13	977	508	34
scaffold26_cluster9	ctg26_allorf000372	gi|1139490019|gb|APZ78780.1|	32.425	8.78e-142	Myxococcus xanthus	Bacteria		1027	513	39	28	N/A	1	1	APZ78780	604	26	209	1207	13	977	507	34
scaffold26_cluster9	ctg26_allorf000372	gi|499269234|ref|WP_010966627.1|	33.753	2.76e-143	Clostridium acetobutylicum;Clostridium acetobutylicum ATCC 824;Clostridium acetobutylicum EA 2018;Clostridium acetobutylicum DSM 1731	Bacteria		954	498	31	26	N/A	1	1	WP_010966627	554	20	207	1140	3	898	506	1488;272562;863638;991791
scaffold26_cluster9	ctg26_allorf000372	gi|1222439402|ref|WP_090490879.1|	32.522	2.5e-141	Myxococcus virescens	Bacteria		1027	515	39	28	N/A	1	1	WP_090490879	603	26	209	1207	10	974	505	83456
scaffold26_cluster9	ctg26_allorf000372	gi|1087648227|emb|SDE22056.1|	32.522	3.46e-141	Myxococcus virescens	Bacteria		1027	515	39	28	N/A	1	1	SDE22056	603	26	209	1207	13	977	505	83456
scaffold26_cluster9	ctg26_allorf000372	gi|1039176494|gb|OBQ20995.1|	35.281	2.99e-142	Anabaena sp. AL93	Bacteria		890	478	40	24	N/A	1	1	OBQ20995	511	21	209	1074	2	850	504	1678133
scaffold26_cluster9	ctg26_allorf000372	gi|1222266330|ref|WP_090320380.1|	35.739	4.97e-141	Nitrosomonas oligotropha	Bacteria		873	457	29	24	N/A	1	1	WP_090320380	505	19	193	1052	4	833	504	42354
scaffold26_cluster9	ctg26_allorf000372	gi|658424245|ref|WP_029650720.1|	35.84	8.11e-141	Methylocystis sp. SB2	Bacteria		851	469	45	23	N/A	1	1	WP_029650720	494	21	209	1046	25	836	503	743836
scaffold26_cluster9	ctg26_allorf000372	gi|1198271907|ref|WP_086934256.1|	34.574	4.34e-140	Cellvibrionaceae bacterium 017	Bacteria		940	503	53	26	N/A	1	1	WP_086934256	530	26	209	1125	203	1080	503	1737490
scaffold26_cluster9	ctg26_allorf000372	gi|517217014|ref|WP_018405832.1|	35.681	2.41e-140	Methylocystis rosea	Bacteria		852	471	51	23	N/A	1	1	WP_018405832	494	21	209	1046	25	836	502	173366
scaffold26_cluster9	ctg26_allorf000372	gi|1123617424|ref|WP_074308013.1|	32.787	5.85e-140	Singulisphaera sp. GP187	Bacteria		915	466	46	25	N/A	1	1	WP_074308013	552	19	182	1077	8	878	502	1882752
scaffold26_cluster9	ctg26_allorf000372	gi|1133687771|ref|WP_076073519.1|	34.441	2.97e-141	Paenibacillus sp. FSL R7-0333	Bacteria		903	492	29	25	N/A	1	1	WP_076073519	520	22	209	1090	10	861	501	1926587
scaffold26_cluster9	ctg26_allorf000372	gi|1179915675|ref|WP_083438030.1|	34.179	5.86e-138	[Polyangium] brachysporum	Bacteria		907	486	40	25	N/A	1	1	WP_083438030	537	22	190	1075	5	872	499	413882
scaffold26_cluster9	ctg26_allorf000372	gi|260821189|ref|XP_002605916.1|	33.904	3.07e-138	Branchiostoma floridae	Eukaryota		935	496	65	25	N/A	1	1	XP_002605916	544	23	181	1086	3	892	499	7739
scaffold26_cluster9	ctg26_allorf000372	gi|545904025|ref|WP_021780940.1|	33.602	5.4e-139	Myxococcus sp. (contaminant ex DSM 436)	Bacteria		994	508	43	27	N/A	1	1	WP_021780940	570	29	209	1174	13	944	498	1297742
scaffold26_cluster9	ctg26_allorf000372	gi|891161223|gb|AKQ65908.1|	33.602	5.49e-139	Myxococcus sp. (contaminant ex DSM 436)	Bacteria		994	508	43	27	N/A	1	1	AKQ65908	570	29	209	1174	6	937	498	1297742
scaffold26_cluster9	ctg26_allorf000372	gi|826169075|gb|AKJ27305.1|	34.337	1.25e-137	[Polyangium] brachysporum	Bacteria		897	483	39	24	N/A	1	1	AKJ27305	529	22	200	1075	1	858	498	413882
scaffold26_cluster9	ctg26_allorf000372	gi|1126195182|ref|XP_019630695.1|	34.111	1.51e-137	Branchiostoma belcheri	Eukaryota		900	478	66	24	N/A	1	1	XP_019630695	533	18	209	1086	625	1486	498	7741
scaffold26_cluster9	ctg26_allorf000372	gi|492906815|ref|WP_006037221.1|	33.021	4e-140	Paenibacillus curdlanolyticus;Paenibacillus curdlanolyticus YK9	Bacteria		960	490	31	26	N/A	1	1	WP_006037221	567	23	209	1145	12	918	497	59840;717606
scaffold26_cluster9	ctg26_allorf000372	gi|505058479|ref|WP_015245581.1|	33.26	3.31e-138	Singulisphaera acidiphila;Singulisphaera acidiphila DSM 18658	Bacteria		911	465	39	25	N/A	1	1	WP_015245581	526	20	209	1090	25	882	496	466153;886293
scaffold26_cluster9	ctg26_allorf000372	gi|1139489978|gb|APZ78742.1|	34.05	3.76e-138	Myxococcus fulvus HW-1	Bacteria		884	462	37	24	N/A	1	1	APZ78742	527	18	209	1075	13	857	495	483219
scaffold26_cluster9	ctg26_allorf000372	gi|917111384|ref|WP_051718096.1|	33.778	8.51e-137	Paenibacillus polymyxa	Bacteria		900	488	38	25	N/A	1	1	WP_051718096	536	18	207	1088	3	860	495	1406
scaffold26_cluster9	ctg26_allorf000372	gi|1229155511|ref|XP_022090459.1|	34.763	2.43e-137	Acanthaster planci	Eukaryota		909	482	65	25	N/A	1	1	XP_022090459	530	21	205	1087	9	880	495	133434
scaffold26_cluster9	ctg26_allorf000372	gi|926266135|ref|WP_053604321.1|	34.267	3.58e-139	Bacillus sp. FJAT-4402	Bacteria		893	487	35	24	N/A	1	1	WP_053604321	533	19	200	1078	1	853	494	1441095
scaffold26_cluster9	ctg26_allorf000372	gi|557038202|gb|ESQ15097.1|	34.598	1.47e-137	uncultured Thiohalocapsa sp. PB-PSB1	Bacteria		896	475	52	24	N/A	1	1	ESQ15097	514	22	209	1075	9	861	494	1385625
scaffold26_cluster9	ctg26_allorf000372	gi|1229155509|ref|XP_022090458.1|	34.763	6.47e-137	Acanthaster planci	Eukaryota		909	482	65	25	N/A	1	1	XP_022090458	530	21	205	1087	50	921	494	133434
scaffold26_cluster9	ctg26_allorf000372	gi|1222276345|ref|WP_090330275.1|	35.429	2.43e-137	Nitrosomonas sp. Nm51	Bacteria		875	460	53	24	N/A	1	1	WP_090330275	508	20	192	1052	6	837	493	133720
scaffold26_cluster9	ctg26_allorf000372	gi|497202917|ref|WP_009517179.1|	32.953	2.53e-137	Hydrogenophaga intermedia	Bacteria		965	481	40	26	N/A	1	1	WP_009517179	575	21	196	1145	21	928	493	65786
scaffold26_cluster9	ctg26_allorf000372	gi|1247381626|gb|PCI41963.1|	34.768	2.55e-137	Rhodospirillaceae bacterium	Bacteria		906	483	41	25	N/A	1	1	PCI41963	520	22	203	1088	20	874	493	1898112
scaffold26_cluster9	ctg26_allorf000372	gi|1121324940|ref|WP_073634648.1|	34.855	9.48e-137	Scytonema sp. HK-05	Bacteria		898	490	43	24	N/A	1	1	WP_073634648	514	20	209	1076	8	864	493	1137095
scaffold26_cluster9	ctg26_allorf000372	gi|919123619|ref|WP_052679253.1|	33.889	2.7e-136	Paenibacillus polymyxa	Bacteria		900	487	38	25	N/A	1	1	WP_052679253	535	18	207	1088	3	860	493	1406
scaffold26_cluster9	ctg26_allorf000372	gi|1333944699|ref|WP_103042429.1|	33.889	2.87e-136	Paenibacillus polymyxa	Bacteria		900	487	38	25	N/A	1	1	WP_103042429	535	18	207	1088	3	860	493	1406
scaffold26_cluster9	ctg26_allorf000372	gi|1181020629|ref|WP_084433674.1|	33.555	3.36e-136	Kibdelosporangium aridum	Bacteria		903	469	39	25	N/A	1	1	WP_084433674	535	20	209	1093	20	875	493	2030
scaffold26_cluster9	ctg26_allorf000372	gi|922051190|ref|WP_053325489.1|	33.778	3.61e-136	Paenibacillus polymyxa;Paenibacillus;Paenibacillus peoriae	Bacteria		900	487	38	25	N/A	1	1	WP_053325489	536	18	207	1088	3	860	493	1406;44249;59893
scaffold26_cluster9	ctg26_allorf000372	gi|1333958384|ref|WP_103050187.1|	33.778	3.67e-136	Paenibacillus sp. F4	Bacteria		900	487	38	25	N/A	1	1	WP_103050187	536	18	207	1088	3	860	493	357385
scaffold26_cluster9	ctg26_allorf000372	gi|565999150|ref|WP_023988774.1|	33.778	3.7e-136	Paenibacillus polymyxa;Paenibacillus;Paenibacillus peoriae;Paenibacillus polymyxa CR1;Paenibacillus sp. cl130	Bacteria		900	487	38	25	N/A	1	1	WP_023988774	536	18	207	1088	3	860	493	1406;44249;59893;1429244;1761876
scaffold26_cluster9	ctg26_allorf000372	gi|647273411|ref|WP_025719507.1|	33.778	3.89e-136	Paenibacillus polymyxa	Bacteria		900	487	38	25	N/A	1	1	WP_025719507	536	18	207	1088	3	860	493	1406
scaffold26_cluster9	ctg26_allorf000372	gi|1101442130|gb|APB75903.1|	33.778	4.13e-136	Paenibacillus polymyxa	Bacteria		900	487	38	25	N/A	1	1	APB75903	536	18	207	1088	3	860	493	1406
scaffold26_cluster9	ctg26_allorf000372	gi|1060067634|ref|WP_069081030.1|	33.778	4.13e-136	Paenibacillus polymyxa	Bacteria		900	487	38	25	N/A	1	1	WP_069081030	536	18	207	1088	3	860	493	1406
scaffold26_cluster9	ctg26_allorf000372	gi|919525077|ref|WP_052848987.1|	35.601	5.26e-136	Streptomyces avicenniae	Bacteria		882	469	29	24	N/A	1	1	WP_052848987	514	24	207	1073	14	856	493	500153
scaffold26_cluster9	ctg26_allorf000372	gi|1248065278|ref|WP_096569219.1|	34.938	1.55e-136	Scytonema sp. NIES-4073	Bacteria		893	486	42	24	N/A	1	1	WP_096569219	520	19	209	1076	8	864	492	2005464
scaffold26_cluster9	ctg26_allorf000372	gi|659856390|ref|WP_029903753.1|	33.895	2.53e-136	Nocardia brasiliensis	Bacteria		891	478	36	24	N/A	1	1	WP_029903753	524	21	209	1074	20	870	492	37326
scaffold26_cluster9	ctg26_allorf000372	gi|651086212|dbj|BAO99136.1|	33.895	3.22e-136	Nocardia brasiliensis	Bacteria		891	478	36	24	N/A	1	1	BAO99136	524	21	209	1074	29	879	492	37326
scaffold26_cluster9	ctg26_allorf000372	gi|494542660|ref|WP_007327780.1|	34.971	1e-135	Rhodopirellula baltica;Rhodopirellula baltica WH47	Bacteria		875	441	40	23	N/A	1	1	WP_007327780	504	20	211	1049	1	846	492	265606;991778
scaffold26_cluster9	ctg26_allorf000372	gi|1178637766|ref|WP_083149318.1|	34.62	7.35e-137	Mycobacterium moriokaense	Bacteria		855	455	40	23	N/A	1	1	WP_083149318	502	18	209	1049	48	859	491	39691
scaffold26_cluster9	ctg26_allorf000372	gi|1139489935|gb|APZ78702.1|	33.258	1.17e-136	Hyalangium minutum	Bacteria		890	467	35	24	N/A	1	1	APZ78702	541	17	209	1078	19	875	491	394096
scaffold26_cluster9	ctg26_allorf000372	gi|918401638|ref|WP_052452904.1|	33.667	2.4e-136	Paenibacillus polymyxa	Bacteria		900	487	38	25	N/A	1	1	WP_052452904	537	18	207	1088	3	860	491	1406
scaffold26_cluster9	ctg26_allorf000372	gi|260830302|ref|XP_002610100.1|	34.111	8.92e-137	Branchiostoma floridae	Eukaryota		900	477	59	24	N/A	1	1	XP_002610100	536	18	209	1086	59	923	491	7739
scaffold26_cluster9	ctg26_allorf000372	gi|1177148351|gb|ORB26782.1|	34.62	8.05e-137	Mycobacterium moriokaense	Bacteria		855	455	40	23	N/A	1	1	ORB26782	502	18	209	1049	20	831	490	39691
scaffold26_cluster9	ctg26_allorf000372	gi|504703806|ref|WP_014890908.1|	35.233	1.45e-136	Methylocystis sp. SC2	Bacteria		860	467	51	24	N/A	1	1	WP_014890908	500	22	200	1046	21	836	490	187303
scaffold26_cluster9	ctg26_allorf000372	gi|260821183|ref|XP_002605913.1|	33.781	8.39e-136	Branchiostoma floridae	Eukaryota		894	476	60	24	N/A	1	1	XP_002605913	533	18	214	1086	94	949	490	7739
scaffold26_cluster9	ctg26_allorf000372	gi|764621950|ref|WP_044433731.1|	34.685	3.66e-136	Skermanella aerolata	Bacteria		888	458	43	24	N/A	1	1	WP_044433731	512	20	209	1073	18	860	489	393310
scaffold26_cluster9	ctg26_allorf000372	gi|1181054316|ref|WP_084462938.1|	32.85	4.67e-136	Hydrogenophaga sp. PBC	Bacteria		965	480	40	26	N/A	1	1	WP_084462938	576	21	196	1145	21	928	489	795665
scaffold26_cluster9	ctg26_allorf000372	gi|1070914343|gb|AOS82110.1|	32.85	7.67e-136	Hydrogenophaga sp. PBC	Bacteria		965	480	40	26	N/A	1	1	AOS82110	576	21	196	1145	7	914	488	795665
scaffold26_cluster9	ctg26_allorf000372	gi|1210210667|dbj|BAZ29707.1|	33.043	8.92e-136	Cylindrospermum sp. NIES-4074	Bacteria		917	490	39	25	N/A	1	1	BAZ29707	550	22	209	1109	5	873	488	2005457
scaffold26_cluster9	ctg26_allorf000372	gi|1243260065|ref|WP_095981889.1|	33.222	3.72e-136	Melittangium boletus	Bacteria		897	455	31	24	N/A	1	1	WP_095981889	531	19	202	1074	32	884	486	83453
scaffold26_cluster9	ctg26_allorf000372	gi|751587078|ref|WP_041055459.1|	34.84	3.2e-136	Jeotgalibacillus campisalis	Bacteria		907	494	36	25	N/A	1	1	WP_041055459	528	23	204	1091	4	866	485	220754
scaffold26_cluster9	ctg26_allorf000372	gi|1243033852|gb|ATB33924.1|	33.222	4.16e-136	Melittangium boletus DSM 14713	Bacteria		897	455	31	24	N/A	1	1	ATB33924	531	19	202	1074	10	862	485	1294270
scaffold26_cluster9	ctg26_allorf000372	gi|1243258811|ref|WP_095980635.1|	32.956	9.06e-136	Melittangium boletus;Melittangium boletus DSM 14713	Bacteria		883	456	29	24	N/A	1	1	WP_095980635	533	17	209	1074	40	880	484	83453;1294270
scaffold26_cluster9	ctg26_allorf000372	gi|924430830|gb|KOS01968.1|	34.741	1.32e-144	Paenibacillus polymyxa	Bacteria		829	454	23	23	N/A	1	1	KOS01968	482	15	207	1019	3	788	483	1406
scaffold26_cluster9	ctg26_allorf000372	gi|1062965403|ref|WP_069349601.1|	33.822	5.25e-136	Scytonema millei;Scytonema millei VB511283	Bacteria		887	462	24	24	N/A	1	1	WP_069349601	539	16	209	1085	715	1563	482	1245922;1245923
scaffold26_cluster9	ctg26_allorf000372	gi|1308863718|gb|PKN94078.1|	33.554	1.84e-137	Chloroflexi bacterium HGW-Chloroflexi-6	Bacteria		906	473	25	25	N/A	1	1	PKN94078	544	21	193	1078	2	869	479	2013729
scaffold26_cluster9	ctg26_allorf000372	gi|497230820|ref|WP_009545082.1|	33.86	8.76e-138	Cyanothece	Bacteria		886	471	24	24	N/A	1	1	WP_009545082	533	19	209	1079	6	853	478	43988
scaffold26_cluster9	ctg26_allorf000372	gi|171700128|gb|ACB53109.1|	33.86	1.66e-137	Cyanothece sp. ATCC 51142	Bacteria		886	471	24	24	N/A	1	1	ACB53109	533	19	209	1079	27	874	478	43989
scaffold26_cluster9	ctg26_allorf000372	gi|1274990807|gb|PIK38361.1|	35.036	2.07e-139	Apostichopus japonicus	Eukaryota		842	455	23	23	N/A	1	1	PIK38361	479	18	198	1019	9	802	476	307972
scaffold26_cluster9	ctg26_allorf000372	gi|576865292|pdb|4MZ0|A	32.844	2.92e-139	Moorea producens 3L	Bacteria		886	465	24	24	N/A	1	1	4MZ0_A	527	18	184	1041	23	868	473	489825
scaffold26_cluster9	ctg26_allorf000372	gi|1302476296|ref|WP_100903907.1|	32.725	5.74e-139	Nostoc commune var. flagelliforme;Nostoc flagelliforme CCNUN1	Bacteria		932	479	25	25	N/A	1	1	WP_100903907	547	22	209	1123	5	873	473	1306274;2038116
scaffold26_cluster9	ctg26_allorf000372	gi|495550519|ref|WP_008275098.1|	33.683	4.77e-136	Cyanothece sp. CCY0110	Bacteria		858	466	23	23	N/A	1	1	WP_008275098	511	19	205	1041	7	827	468	391612
scaffold26_cluster9	ctg26_allorf000372	gi|893558208|emb|CNL71560.1|	34.312	8.93e-136	Yersinia frederiksenii	Bacteria		886	468	24	24	N/A	1	1	CNL71560	522	20	209	1073	9	855	461	29484
scaffold26_cluster9	ctg26_allorf000372	gi|1229155511|ref|XP_022090459.1|	32.444	5.21e-79	Acanthaster planci	Eukaryota		675	342	65	18	N/A	1	1	XP_022090459	405	23	1626	2267	1640	2296	305	133434
scaffold26_cluster9	ctg26_allorf000372	gi|1229155509|ref|XP_022090458.1|	32.444	9.89e-79	Acanthaster planci	Eukaryota		675	342	65	18	N/A	1	1	XP_022090458	405	23	1626	2267	1681	2337	304	133434
scaffold26_cluster9	ctg26_allorf000372	gi|260821189|ref|XP_002605916.1|	32.31	9.85e-78	Branchiostoma floridae	Eukaryota		619	322	65	17	N/A	1	1	XP_002605916	381	18	1701	2304	1748	2343	301	7739
scaffold26_cluster9	ctg26_allorf000372	gi|1126195182|ref|XP_019630695.1|	31.207	7.78e-78	Branchiostoma belcheri	Eukaryota		721	356	66	19	N/A	1	1	XP_019630695	440	23	1600	2286	2222	2920	301	7741
scaffold26_cluster9	ctg26_allorf000372	gi|260821183|ref|XP_002605913.1|	32.401	7.21e-77	Branchiostoma floridae	Eukaryota		608	317	60	16	N/A	1	1	XP_002605913	370	18	1701	2290	1805	2389	298	7739
scaffold26_cluster9	ctg26_allorf000372	gi|1178637766|ref|WP_083149318.1|	30.525	2.94e-72	Mycobacterium moriokaense	Bacteria		629	305	40	17	N/A	1	1	WP_083149318	396	14	1663	2267	1361	1972	283	39691
scaffold26_cluster9	ctg26_allorf000372	gi|1177148351|gb|ORB26782.1|	30.525	4.2e-72	Mycobacterium moriokaense	Bacteria		629	305	40	17	N/A	1	1	ORB26782	396	14	1663	2267	1333	1944	282	39691
scaffold26_cluster9	ctg26_allorf000372	gi|260826235|ref|XP_002608071.1|	31.919	6.49e-70	Branchiostoma floridae	Eukaryota		589	296	42	16	N/A	1	1	XP_002608071	366	14	1714	2285	1849	2419	275	7739
scaffold26_cluster9	ctg26_allorf000372	gi|633266988|gb|AHZ46164.1|	32.101	1.33e-65	uncultured bacterium 12-5D	Bacteria		595	304	40	16	N/A	1	1	AHZ46164	362	18	1715	2288	1877	2450	261	1497524
scaffold26_cluster9	ctg26_allorf000372	gi|1123617424|ref|WP_074308013.1|	32.717	4.76e-65	Singulisphaera sp. GP187	Bacteria		541	282	46	14	N/A	1	1	WP_074308013	329	13	1721	2240	1493	2019	259	1882752
scaffold26_cluster9	ctg26_allorf000372	gi|505058479|ref|WP_015245581.1|	33.527	3.7e-65	Singulisphaera acidiphila;Singulisphaera acidiphila DSM 18658	Bacteria		516	276	39	14	N/A	1	1	WP_015245581	314	12	1721	2222	1491	1991	259	466153;886293
scaffold26_cluster9	ctg26_allorf000372	gi|658424245|ref|WP_029650720.1|	32.053	5.66e-63	Methylocystis sp. SB2	Bacteria		599	308	45	16	N/A	1	1	WP_029650720	362	17	1656	2222	1370	1955	252	743836
scaffold26_cluster9	ctg26_allorf000372	gi|260830302|ref|XP_002610100.1|	34.066	3.1e-59	Branchiostoma floridae	Eukaryota		455	241	59	12	N/A	1	1	XP_002610100	276	12	1828	2267	1561	2006	240	7739
scaffold26_cluster9	ctg26_allorf000372	gi|1179915675|ref|WP_083438030.1|	30.411	2.59e-58	[Polyangium] brachysporum	Bacteria		559	278	40	15	N/A	1	1	WP_083438030	347	14	1688	2222	1839	2379	237	413882
scaffold26_cluster9	ctg26_allorf000372	gi|826169075|gb|AKJ27305.1|	30.411	2.38e-58	[Polyangium] brachysporum	Bacteria		559	278	39	15	N/A	1	1	AKJ27305	347	14	1688	2222	1825	2365	237	413882
scaffold26_cluster9	ctg26_allorf000372	gi|1248065278|ref|WP_096569219.1|	31.972	2.24e-58	Scytonema sp. NIES-4073	Bacteria		563	287	42	15	N/A	1	1	WP_096569219	353	14	1719	2266	1452	1999	237	2005464
scaffold26_cluster9	ctg26_allorf000372	gi|1121324940|ref|WP_073634648.1|	31.972	5.56e-58	Scytonema sp. HK-05	Bacteria		563	287	43	15	N/A	1	1	WP_073634648	353	14	1719	2266	1452	1999	236	1137095
scaffold26_cluster9	ctg26_allorf000372	gi|1082806597|gb|OGB22453.1|	30.165	1.05e-56	Burkholderiales bacterium RIFCSPLOWO2_02_FULL_57_36	Bacteria		547	275	39	15	N/A	1	1	OGB22453	340	14	1700	2222	1851	2379	232	1797562
scaffold26_cluster9	ctg26_allorf000372	gi|1181020629|ref|WP_084433674.1|	31.599	7.48e-55	Kibdelosporangium aridum	Bacteria		538	277	39	14	N/A	1	1	WP_084433674	332	15	1703	2222	1849	2368	226	2030
scaffold26_cluster9	ctg26_allorf000372	gi|549081539|gb|ERN40832.1|	33.333	3.42e-54	Rubidibacter lacunae KORDI 51-2	Bacteria		528	278	40	14	N/A	1	1	ERN40832	321	12	1715	2228	1875	2385	223	582515
scaffold26_cluster9	ctg26_allorf000372	gi|750374184|ref|WP_040656098.1|	33.333	4.18e-54	Rubidibacter lacunae	Bacteria		528	278	40	14	N/A	1	1	WP_040656098	321	12	1715	2228	1898	2408	223	582514
scaffold26_cluster9	ctg26_allorf000372	gi|1210210667|dbj|BAZ29707.1|	34.104	2.84e-51	Cylindrospermum sp. NIES-4074	Bacteria		519	267	39	14	N/A	1	1	BAZ29707	299	16	1721	2222	1479	1971	214	2005457
scaffold26_cluster9	ctg26_allorf000372	gi|659856390|ref|WP_029903753.1|	31.626	1.27e-44	Nocardia brasiliensis	Bacteria		449	236	36	12	N/A	1	1	WP_029903753	273	15	1699	2129	1846	2278	192	37326
scaffold26_cluster9	ctg26_allorf000372	gi|651086212|dbj|BAO99136.1|	31.626	1.43e-44	Nocardia brasiliensis	Bacteria		449	236	36	12	N/A	1	1	BAO99136	273	15	1699	2129	1855	2287	192	37326
scaffold26_cluster9	ctg26_allorf000372	gi|736571554|ref|WP_034583214.1|	30.688	8.4e-19	Clostridium acetobutylicum	Bacteria		189	103	31	5	N/A	1	1	WP_034583214	111	4	2034	2204	1419	1605	106	1488
scaffold26_cluster9	ctg26_allorf000372	gi|499269234|ref|WP_010966627.1|	30.159	2.64e-18	Clostridium acetobutylicum;Clostridium acetobutylicum ATCC 824;Clostridium acetobutylicum EA 2018;Clostridium acetobutylicum DSM 1731	Bacteria		189	103	31	5	N/A	1	1	WP_010966627	112	4	2034	2204	1419	1605	105	1488;272562;863638;991791
scaffold26_cluster9	ctg26_allorf000372	gi|1175965270|gb|OQW84619.1|	36.508	2.45e-17	Proteobacteria bacterium ST_bin16	Bacteria		189	96	29	5	N/A	1	1	OQW84619	107	5	2033	2214	1755	1937	102	1931235
scaffold26_cluster9	ctg26_allorf000372	gi|1222266330|ref|WP_090320380.1|	36.316	1.94e-16	Nitrosomonas oligotropha	Bacteria		190	97	29	5	N/A	1	1	WP_090320380	108	5	2032	2214	1753	1936	99	42354
scaffold26_cluster9	ctg26_allorf000372	gi|652906055|ref|WP_027160062.1|	35.326	4.12e-16	Methylobacter luteus	Bacteria		184	93	42	5	N/A	1	1	WP_027160062	114	2	2029	2209	1738	1919	98.2	415
scaffold26_cluster9	ctg26_allorf000372	gi|919525077|ref|WP_052848987.1|	32.804	7.61e-15	Streptomyces avicenniae	Bacteria		189	94	29	5	N/A	1	1	WP_052848987	111	4	2030	2204	1413	1599	94	500153
scaffold26_cluster9	ctg26_allorf000372	gi|1243258811|ref|WP_095980635.1|	32.184	1.88e-12	Melittangium boletus;Melittangium boletus DSM 14713	Bacteria		174	91	29	5	N/A	1	1	WP_095980635	112	3	2034	2204	1463	1633	85.9	83453;1294270
scaffold26_cluster9	ctg26_allorf000372	gi|573574830|gb|ETT73272.1|	30.412	1.31e-11	Paenibacillus sp. FSL R7-277	Bacteria		194	91	29	5	N/A	1	1	ETT73272	113	6	2030	2205	1420	1609	83.2	1227352
scaffold26_cluster9	ctg26_allorf000372	gi|1175203223|ref|WP_081751130.1|	30.412	1.41e-11	Paenibacillus sp. FSL R7-277	Bacteria		194	91	29	5	N/A	1	1	WP_081751130	113	6	2030	2205	1430	1619	83.2	1227352
scaffold26_cluster9	ctg26_allorf000372	gi|260821183|ref|XP_002605913.1|	39.362	2.7e-11	Branchiostoma floridae	Eukaryota		94	57	60	3	N/A	1	1	XP_002605913	56	1	217	309	1	94	82	7739
scaffold26_cluster9	ctg26_allorf000372	gi|1229155511|ref|XP_022090459.1|	33.333	0.019	Acanthaster planci	Eukaryota		81	47	65	2	N/A	1	1	XP_022090459	53	1	3018	3098	2320	2399	53.1	133434
scaffold26_cluster9	ctg26_allorf000372	gi|1229155509|ref|XP_022090458.1|	33.333	0.019	Acanthaster planci	Eukaryota		81	47	65	2	N/A	1	1	XP_022090458	53	1	3018	3098	2361	2440	53.1	133434
scaffold26_cluster9	ctg26_allorf000372	gi|1229155511|ref|XP_022090459.1|	36.765	0.043	Acanthaster planci	Eukaryota		68	42	65	2	N/A	1	1	XP_022090459	42	1	2409	2476	2333	2399	51.6	133434
scaffold26_cluster9	ctg26_allorf000372	gi|1229155511|ref|XP_022090459.1|	36.765	0.043	Acanthaster planci	Eukaryota		68	42	65	2	N/A	1	1	XP_022090459	42	1	2546	2613	2333	2399	51.6	133434
scaffold26_cluster9	ctg26_allorf000372	gi|1229155511|ref|XP_022090459.1|	36.765	0.043	Acanthaster planci	Eukaryota		68	42	65	2	N/A	1	1	XP_022090459	42	1	2725	2792	2333	2399	51.6	133434
scaffold26_cluster9	ctg26_allorf000372	gi|1229155511|ref|XP_022090459.1|	36.765	0.043	Acanthaster planci	Eukaryota		68	42	65	2	N/A	1	1	XP_022090459	42	1	2862	2929	2333	2399	51.6	133434
scaffold26_cluster9	ctg26_allorf000372	gi|1229155511|ref|XP_022090459.1|	36.765	0.043	Acanthaster planci	Eukaryota		68	42	65	2	N/A	1	1	XP_022090459	42	1	3195	3262	2333	2399	51.6	133434
scaffold26_cluster9	ctg26_allorf000372	gi|1229155509|ref|XP_022090458.1|	36.765	0.043	Acanthaster planci	Eukaryota		68	42	65	2	N/A	1	1	XP_022090458	42	1	2409	2476	2374	2440	51.6	133434
scaffold26_cluster9	ctg26_allorf000372	gi|1229155509|ref|XP_022090458.1|	36.765	0.043	Acanthaster planci	Eukaryota		68	42	65	2	N/A	1	1	XP_022090458	42	1	2546	2613	2374	2440	51.6	133434
scaffold26_cluster9	ctg26_allorf000372	gi|1229155509|ref|XP_022090458.1|	36.765	0.043	Acanthaster planci	Eukaryota		68	42	65	2	N/A	1	1	XP_022090458	42	1	2725	2792	2374	2440	51.6	133434
scaffold26_cluster9	ctg26_allorf000372	gi|1229155509|ref|XP_022090458.1|	36.765	0.043	Acanthaster planci	Eukaryota		68	42	65	2	N/A	1	1	XP_022090458	42	1	2862	2929	2374	2440	51.6	133434
scaffold26_cluster9	ctg26_allorf000372	gi|1229155509|ref|XP_022090458.1|	36.765	0.043	Acanthaster planci	Eukaryota		68	42	65	2	N/A	1	1	XP_022090458	42	1	3195	3262	2374	2440	51.6	133434
scaffold26_cluster9	ctg26_allorf000372	gi|260821189|ref|XP_002605916.1|	32.895	0.14	Branchiostoma floridae	Eukaryota		76	46	65	2	N/A	1	1	XP_002605916	47	1	3338	3409	2334	2409	50.1	7739
scaffold26_cluster9	ctg26_allorf000372	gi|1126195182|ref|XP_019630695.1|	30.588	0.39	Branchiostoma belcheri	Eukaryota		85	47	66	2	N/A	1	1	XP_019630695	58	1	2539	2623	2932	3015	48.5	7741
scaffold26_cluster9	ctg26_allorf000372	gi|1126195182|ref|XP_019630695.1|	30.588	0.39	Branchiostoma belcheri	Eukaryota		85	47	66	2	N/A	1	1	XP_019630695	58	1	2718	2802	2932	3015	48.5	7741
scaffold26_cluster9	ctg26_allorf000372	gi|545904025|ref|WP_021780940.1|	30.556	0.42	Myxococcus sp. (contaminant ex DSM 436)	Bacteria		108	54	43	3	N/A	1	1	WP_021780940	64	3	3319	3426	2006	2102	48.5	1297742
scaffold26_cluster9	ctg26_allorf000372	gi|891161223|gb|AKQ65908.1|	30.556	0.41	Myxococcus sp. (contaminant ex DSM 436)	Bacteria		108	54	43	3	N/A	1	1	AKQ65908	64	3	3319	3426	1999	2095	48.5	1297742
scaffold26_cluster9	ctg26_allorf000372	gi|1126195182|ref|XP_019630695.1|	31.325	0.57	Branchiostoma belcheri	Eukaryota		83	45	66	2	N/A	1	1	XP_019630695	56	1	3190	3272	2934	3015	48.1	7741
scaffold26_cluster9	ctg26_allorf000372	gi|1126195182|ref|XP_019630695.1|	32.857	0.69	Branchiostoma belcheri	Eukaryota		70	40	66	2	N/A	1	1	XP_019630695	47	0	2855	2924	2932	3001	47.8	7741
scaffold26_cluster9	ctg26_allorf000372	gi|260830302|ref|XP_002610100.1|	30.588	0.71	Branchiostoma floridae	Eukaryota		85	47	59	2	N/A	1	1	XP_002610100	58	1	2539	2623	2034	2117	47.8	7739
scaffold26_cluster9	ctg26_allorf000372	gi|260830302|ref|XP_002610100.1|	31.325	1.1	Branchiostoma floridae	Eukaryota		83	45	59	2	N/A	1	1	XP_002610100	56	1	3190	3272	2036	2117	47	7739
scaffold26_cluster9	ctg26_allorf000372	gi|260830302|ref|XP_002610100.1|	32.857	1.2	Branchiostoma floridae	Eukaryota		70	40	59	2	N/A	1	1	XP_002610100	47	0	2855	2924	2034	2103	47	7739
scaffold26_cluster9	ctg26_allorf000372	gi|260821183|ref|XP_002605913.1|	30.667	2.5	Branchiostoma floridae	Eukaryota		75	44	60	2	N/A	1	1	XP_002605913	51	1	2539	2613	2397	2470	45.8	7739
scaffold26_cluster9	ctg26_allorf000372	gi|260821183|ref|XP_002605913.1|	30.667	2.5	Branchiostoma floridae	Eukaryota		75	44	60	2	N/A	1	1	XP_002605913	51	1	2718	2792	2397	2470	45.8	7739
scaffold26_cluster9	ctg26_allorf000372	gi|260821183|ref|XP_002605913.1|	30.667	2.5	Branchiostoma floridae	Eukaryota		75	44	60	2	N/A	1	1	XP_002605913	51	1	2855	2929	2397	2470	45.8	7739
scaffold26_cluster9	ctg26_allorf000372	gi|1229155511|ref|XP_022090459.1|	35.294	4	Acanthaster planci	Eukaryota		68	39	65	2	N/A	1	1	XP_022090459	43	1	3498	3565	2333	2399	45.4	133434
scaffold26_cluster9	ctg26_allorf000372	gi|1229155509|ref|XP_022090458.1|	35.294	3.9	Acanthaster planci	Eukaryota		68	39	65	2	N/A	1	1	XP_022090458	43	1	3498	3565	2374	2440	45.4	133434
scaffold26_cluster9	ctg26_allorf000372	gi|260821183|ref|XP_002605913.1|	31.507	3.7	Branchiostoma floridae	Eukaryota		73	42	60	2	N/A	1	1	XP_002605913	49	1	3190	3262	2399	2470	45.4	7739
scaffold26_cluster9	ctg26_allorf000372	gi|260821183|ref|XP_002605913.1|	30.667	6.1	Branchiostoma floridae	Eukaryota		75	44	60	2	N/A	1	1	XP_002605913	51	1	2402	2476	2397	2470	44.7	7739
scaffold26_cluster9	ctg26_allorf000372	gi|1121324940|ref|WP_073634648.1|	30.928	8.2	Scytonema sp. HK-05	Bacteria		97	51	43	2	N/A	1	1	WP_073634648	49	3	3167	3245	2004	2100	44.3	1137095
scaffold26_cluster9	ctg26_allorf000372	gi|1248065278|ref|WP_096569219.1|	30.928	8.8	Scytonema sp. NIES-4073	Bacteria		97	51	42	2	N/A	1	1	WP_096569219	49	3	3167	3245	2004	2100	44.3	2005464
scaffold26_cluster9	ctg26_allorf000372	gi|1121324940|ref|WP_073634648.1|	35.849	9.2	Scytonema sp. HK-05	Bacteria		53	33	43	1	N/A	1	1	WP_073634648	34	0	3029	3081	2048	2100	43.9	1137095
scaffold278_cluster10	ctg27_allorf002207	gi|1039176494|gb|OBQ20995.1|	35.674	2.48e-152	Anabaena sp. AL93	Bacteria		883	480	43	43	N/A	1	1	OBQ20995	523	15	276	1134	1	862	528	1678133
scaffold278_cluster10	ctg27_allorf002207	gi|736571554|ref|WP_034583214.1|	36.105	3.99e-150	Clostridium acetobutylicum	Bacteria		878	476	43	43	N/A	1	1	WP_034583214	522	16	275	1132	3	861	521	1488
scaffold278_cluster10	ctg27_allorf002207	gi|1123617424|ref|WP_074308013.1|	34.205	5.99e-147	Singulisphaera sp. GP187	Bacteria		880	467	43	43	N/A	1	1	WP_074308013	537	19	267	1122	16	877	517	1882752
scaffold278_cluster10	ctg27_allorf002207	gi|518564917|ref|WP_019735124.1|	36.342	1.72e-149	Mycobacterium avium	Bacteria		831	455	40	40	N/A	1	1	WP_019735124	483	17	276	1085	713	1518	516	1764
scaffold278_cluster10	ctg27_allorf002207	gi|1042714278|ref|WP_065287687.1|	36.342	3.21e-146	Mycobacterium kumamotonense	Bacteria		831	454	40	40	N/A	1	1	WP_065287687	483	17	276	1085	713	1518	516	354243
scaffold278_cluster10	ctg27_allorf002207	gi|660643702|gb|KEO84023.1|	33.982	9.63e-148	Tumebacillus sp. NFB	Bacteria		874	472	42	42	N/A	1	1	KEO84023	531	18	270	1120	8	858	514	1157490
scaffold278_cluster10	ctg27_allorf002207	gi|1175309248|ref|WP_081857043.1|	33.982	1.1e-147	Tumebacillus sp. NFB	Bacteria		874	472	42	42	N/A	1	1	WP_081857043	531	18	270	1120	14	864	514	1157490
scaffold278_cluster10	ctg27_allorf002207	gi|1178564880|ref|WP_083081260.1|	36.221	8e-145	Mycobacterium kumamotonense	Bacteria		831	453	40	40	N/A	1	1	WP_083081260	484	17	276	1085	713	1518	511	354243
scaffold278_cluster10	ctg27_allorf002207	gi|1172299242|ref|WP_080682521.1|	33.224	1.43e-144	Sorangium cellulosum	Bacteria		915	475	44	44	N/A	1	1	WP_080682521	546	22	276	1163	24	900	511	56
scaffold278_cluster10	ctg27_allorf002207	gi|496386848|ref|WP_009095838.1|	33.297	3.82e-144	Rhodopirellula sp. SWK7	Bacteria		916	493	44	44	N/A	1	1	WP_009095838	552	19	276	1156	13	904	511	595460
scaffold278_cluster10	ctg27_allorf002207	gi|1302476296|ref|WP_100903907.1|	36.143	1.34e-153	Nostoc commune var. flagelliforme;Nostoc flagelliforme CCNUN1	Bacteria		866	464	42	42	N/A	1	1	WP_100903907	507	18	276	1120	4	844	510	1306274;2038116
scaffold278_cluster10	ctg27_allorf002207	gi|499269234|ref|WP_010966627.1|	35.649	2.29e-146	Clostridium acetobutylicum;Clostridium acetobutylicum ATCC 824;Clostridium acetobutylicum EA 2018;Clostridium acetobutylicum DSM 1731	Bacteria		878	473	43	43	N/A	1	1	WP_010966627	526	16	275	1132	3	861	510	1488;272562;863638;991791
scaffold278_cluster10	ctg27_allorf002207	gi|521007066|gb|AGP40069.1|	33.224	1.82e-144	Sorangium cellulosum So0157-2	Bacteria		915	475	44	44	N/A	1	1	AGP40069	546	22	276	1163	4	880	510	1254432
scaffold278_cluster10	ctg27_allorf002207	gi|1132230101|ref|WP_075898282.1|	32.536	5.69e-150	Moorea bouillonii;Moorea bouillonii PNG5-198	Bacteria		962	525	46	46	N/A	1	1	WP_075898282	578	23	276	1193	4	938	509	207920;568701
scaffold278_cluster10	ctg27_allorf002207	gi|1005252806|gb|KYG10524.1|	32.785	2.81e-144	Sorangium cellulosum	Bacteria		912	475	44	44	N/A	1	1	KYG10524	554	21	276	1163	4	880	509	56
scaffold278_cluster10	ctg27_allorf002207	gi|1094114080|ref|WP_071103579.1|	32.638	4.21e-149	Moorea producens;Moorea producens JHB	Bacteria		959	518	46	46	N/A	1	1	WP_071103579	581	22	276	1193	4	938	507	1155739;1454205
scaffold278_cluster10	ctg27_allorf002207	gi|1084328102|ref|WP_070392161.1|	32.432	7.9e-149	Moorea producens;Moorea producens PAL-8-15-08-1	Bacteria		962	522	46	46	N/A	1	1	WP_070392161	579	23	276	1193	4	938	506	1155739;1458985
scaffold278_cluster10	ctg27_allorf002207	gi|1184701580|ref|WP_085260844.1|	35.817	6.71e-143	Mycobacterium terrae	Bacteria		832	454	40	40	N/A	1	1	WP_085260844	488	17	276	1085	714	1521	506	1788
scaffold278_cluster10	ctg27_allorf002207	gi|1039607039|ref|WP_064922973.1|	35.469	8.18e-143	Mycobacterium sp. JDM601	Bacteria		843	458	41	41	N/A	1	1	WP_064922973	505	16	262	1085	702	1524	506	875328
scaffold278_cluster10	ctg27_allorf002207	gi|557038202|gb|ESQ15097.1|	33.75	3.98e-143	uncultured Thiohalocapsa sp. PB-PSB1	Bacteria		880	471	43	43	N/A	1	1	ESQ15097	541	17	276	1131	8	869	505	1385625
scaffold278_cluster10	ctg27_allorf002207	gi|1243033852|gb|ATB33924.1|	34.638	4.23e-144	Melittangium boletus DSM 14713	Bacteria		869	461	42	42	N/A	1	1	ATB33924	524	18	276	1121	16	863	504	1294270
scaffold278_cluster10	ctg27_allorf002207	gi|1243260065|ref|WP_095981889.1|	34.562	6.19e-144	Melittangium boletus	Bacteria		868	462	42	42	N/A	1	1	WP_095981889	526	17	276	1121	38	885	504	83453
scaffold278_cluster10	ctg27_allorf002207	gi|75704663|gb|ABA24339.1|	34.659	1.13e-148	Anabaena variabilis ATCC 29413	Bacteria		880	472	43	43	N/A	1	1	ABA24339	542	16	276	1142	4	863	502	240292
scaffold278_cluster10	ctg27_allorf002207	gi|1121247463|ref|WP_073565211.1|	34.4	3.28e-141	Archangium sp. Cb G35	Bacteria		875	464	43	43	N/A	1	1	WP_073565211	542	16	276	1137	6	861	502	1920190
scaffold278_cluster10	ctg27_allorf002207	gi|1005212419|gb|KYF82153.1|	33.004	8e-146	Sorangium cellulosum	Bacteria		912	476	44	44	N/A	1	1	KYF82153	552	22	276	1163	4	880	501	56
scaffold278_cluster10	ctg27_allorf002207	gi|499305043|ref|WP_010995818.1|	34.091	2.18e-144	Nostocaceae;Nostoc sp. PCC 7120;Anabaena variabilis NIES-23	Bacteria		880	474	43	43	N/A	1	1	WP_010995818	547	15	276	1142	4	863	500	1162;103690;1973479
scaffold278_cluster10	ctg27_allorf002207	gi|1039523328|ref|WP_064854929.1|	34.87	1.13e-140	Mycobacterium sp. JDM601	Bacteria		846	454	41	41	N/A	1	1	WP_064854929	513	15	257	1085	687	1511	499	875328
scaffold278_cluster10	ctg27_allorf002207	gi|1184515640|ref|WP_085085976.1|	35.266	1.19e-140	Mycobacterium senuense	Bacteria		828	448	40	40	N/A	1	1	WP_085085976	500	14	276	1085	713	1522	499	386913
scaffold278_cluster10	ctg27_allorf002207	gi|488877751|ref|WP_002789976.1|	34.58	1.43e-143	Microcystis aeruginosa;Microcystis aeruginosa PCC 9807	Bacteria		882	478	43	43	N/A	1	1	WP_002789976	523	18	276	1134	4	854	498	1126;1160283
scaffold278_cluster10	ctg27_allorf002207	gi|809007642|ref|WP_046295224.1|	36.265	2.9e-140	Mycobacterium sp. UM_Kg17	Bacteria		830	450	40	40	N/A	1	1	WP_046295224	488	16	276	1085	714	1522	498	1545692
scaffold278_cluster10	ctg27_allorf002207	gi|1039958171|ref|WP_065025998.1|	36.145	4.22e-140	Mycobacterium sp. JDM601	Bacteria		830	449	40	40	N/A	1	1	WP_065025998	486	16	276	1085	710	1515	497	875328
scaffold278_cluster10	ctg27_allorf002207	gi|503593346|ref|WP_013827422.1|	35.783	7.03e-140	Mycobacterium sp. JDM601	Bacteria		830	450	40	40	N/A	1	1	WP_013827422	489	16	276	1085	712	1517	497	875328
scaffold278_cluster10	ctg27_allorf002207	gi|488849505|ref|WP_002761911.1|	34.58	4.05e-143	Microcystis aeruginosa;Microcystis aeruginosa PCC 9717	Bacteria		882	477	43	43	N/A	1	1	WP_002761911	523	18	276	1134	4	854	496	1126;1160286
scaffold278_cluster10	ctg27_allorf002207	gi|1175203223|ref|WP_081751130.1|	33.883	2.34e-141	Paenibacillus sp. FSL R7-277	Bacteria		909	478	44	44	N/A	1	1	WP_081751130	546	18	277	1168	20	890	496	1227352
scaffold278_cluster10	ctg27_allorf002207	gi|260830302|ref|XP_002610100.1|	33.697	3.33e-140	Branchiostoma floridae	Eukaryota		917	468	44	44	N/A	1	1	XP_002610100	545	16	276	1164	58	939	496	7739
scaffold278_cluster10	ctg27_allorf002207	gi|1229155511|ref|XP_022090459.1|	34.185	1.11e-139	Acanthaster planci	Eukaryota		939	486	44	44	N/A	1	1	XP_022090459	516	22	276	1164	12	898	496	133434
scaffold278_cluster10	ctg27_allorf002207	gi|1229155509|ref|XP_022090458.1|	34.185	1.62e-139	Acanthaster planci	Eukaryota		939	486	44	44	N/A	1	1	XP_022090458	516	22	276	1164	53	939	496	133434
scaffold278_cluster10	ctg27_allorf002207	gi|1059911549|ref|WP_069012549.1|	33.991	2.19e-139	Paenibacillus polymyxa	Bacteria		862	474	42	42	N/A	1	1	WP_069012549	539	13	275	1121	3	849	496	1406
scaffold278_cluster10	ctg27_allorf002207	gi|779876891|ref|WP_045359191.1|	34.467	9.83e-143	Microcystis aeruginosa;Microcystis aeruginosa NIES-44	Bacteria		882	476	43	43	N/A	1	1	WP_045359191	524	18	276	1134	4	854	495	1126;449439
scaffold278_cluster10	ctg27_allorf002207	gi|573574830|gb|ETT73272.1|	33.883	2.84e-141	Paenibacillus sp. FSL R7-277	Bacteria		909	478	44	44	N/A	1	1	ETT73272	546	18	277	1168	10	880	495	1227352
scaffold278_cluster10	ctg27_allorf002207	gi|908685099|ref|WP_049816874.1|	33.991	4.5e-139	Paenibacillus polymyxa	Bacteria		862	472	42	42	N/A	1	1	WP_049816874	539	13	275	1121	3	849	495	1406
scaffold278_cluster10	ctg27_allorf002207	gi|501222815|ref|WP_012265833.1|	35.029	2.12e-142	Microcystis aeruginosa;Microcystis aeruginosa NIES-843	Bacteria		865	470	42	42	N/A	1	1	WP_012265833	516	17	276	1120	4	842	494	1126;449447
scaffold278_cluster10	ctg27_allorf002207	gi|495482302|ref|WP_008206989.1|	34.908	2.27e-142	Microcystis sp. T1-4	Bacteria		868	475	42	42	N/A	1	1	WP_008206989	513	18	276	1120	4	842	494	1160279
scaffold278_cluster10	ctg27_allorf002207	gi|918401638|ref|WP_052452904.1|	33.875	4.48e-139	Paenibacillus polymyxa	Bacteria		862	473	42	42	N/A	1	1	WP_052452904	540	13	275	1121	3	849	494	1406
scaffold278_cluster10	ctg27_allorf002207	gi|1178518120|ref|WP_083037746.1|	35.663	5.08e-139	Mycobacterium algericum DSM 45454;Mycobacterium algericum	Bacteria		830	449	40	40	N/A	1	1	WP_083037746	490	16	276	1085	712	1517	494	723879;1288388
scaffold278_cluster10	ctg27_allorf002207	gi|917111384|ref|WP_051718096.1|	33.875	9.44e-139	Paenibacillus polymyxa	Bacteria		862	472	42	42	N/A	1	1	WP_051718096	540	13	275	1121	3	849	494	1406
scaffold278_cluster10	ctg27_allorf002207	gi|260826235|ref|XP_002608071.1|	33.514	2.13e-138	Branchiostoma floridae	Eukaryota		925	480	44	44	N/A	1	1	XP_002608071	535	21	277	1164	113	994	494	7739
scaffold278_cluster10	ctg27_allorf002207	gi|1133687771|ref|WP_076073519.1|	33.846	2.01e-140	Paenibacillus sp. FSL R7-0333	Bacteria		910	477	44	44	N/A	1	1	WP_076073519	545	18	277	1168	10	880	493	1926587
scaffold278_cluster10	ctg27_allorf002207	gi|1179605486|ref|WP_083373683.1|	35.294	8.24e-139	Moorea producens	Bacteria		884	471	42	42	N/A	1	1	WP_083373683	516	19	271	1122	29	888	493	1155739
scaffold278_cluster10	ctg27_allorf002207	gi|1040934253|ref|WP_065152647.1|	35.542	1.07e-138	Mycobacterium heraklionense	Bacteria		830	450	40	40	N/A	1	1	WP_065152647	494	16	276	1085	712	1520	493	512402
[truncated: 2,662 more rows]

## Sheet: P_finnis
qseqid	sseqid	pident	evalue	sscinames	skingdom	additional lineage (Eukaryota top hits only)	length	positives	qcovs	qcovhsp	qcovus	qframe	sframe	sacc	mismatch	gapopen	qstart	qend	sstart	send	bitscore	staxids
[truncated: 1,653 more rows]

## Sheet: A_robustus
antiSMASH cluster	qseqid	sseqid	pident	evalue	sscinames	skingdom	additional lineage (Eukaryota top hits only)	length	positives	qcovs	qcovhsp	qcovus	qframe	sframe	sacc	mismatch	gapopen	qstart	qend	sstart	send	bitscore	staxids
[truncated: 3,267 more rows]

[truncated: 1 more sheets: C_churrovis]
