# Supplementary material for: Anaerobic gut fungi are an untapped reservoir of natural products
Source: Proc Natl Acad Sci U S A. 2021 Apr 27;118(18):e2019855118. doi: 10.1073/pnas.2019855118 (PMC8106346; doi:10.1073/pnas.2019855118)
Supplement: Supplementary File [file pnas.2019855118.sd08.xlsx]

## Sheet: P_finnis
MycoCosm ProteinId	core or auxiliary gene	SM Type
316229	core	T1PKS
357934	core	NRPS
358210	core	T1PKS
411080	core	T1PKS
412264	core	T1PKS
413919	core	T1PKS
265224	aux
274556	aux
294014	aux
294014	aux
294098	aux
316243	aux
316975	aux
332778	aux
333067	aux
349079	aux
371427	aux
371430	aux
371430	aux
397449	aux
405921	aux
408350	aux
408647	aux
413318	aux
414389	aux
414496	aux
579430	aux
579433	aux
579751	aux
579757	aux
579757	aux
579759	aux
583348	aux
583350	aux
584479	aux
584489	aux
585539	aux
585542	aux
585548	aux

## Sheet: A_robustus
MycoCosm ProteinId	Core or auxiliary gene	SM Type
271916	core	NRPS
297598	core	NRPS
298303	core	PKS-like
134840	aux
206710	aux
215005	aux
227736	aux
228914	aux
228917	aux
241017	aux
245162	aux
245163	aux
249575	aux
261330	aux
262613	aux
266526	aux
266537	aux
268489	aux
270040	aux
270043	aux
270045	aux
277396	aux
285198	aux
285199	aux
289073	aux
289075	aux
289076	aux
290039	aux
291540	aux
291554	aux
295000	aux
295002	aux
324985	aux
324987	aux
327446	aux
327446	aux
328514	aux

## Sheet: C_churrovis
MycoCosm ProteinId	core or auxiliary gene	SM Type
402343	core	Cf fatty acid
416693	core	Other
433445	core	T1PKS
489529	core	T1PKS
496832	core	T1PKS
547760	core	T1PKS
554372	core	NRPS
623102	core	T1PKS
18485	aux
40212	aux
201009	aux
209456	aux
402783	aux
418904	aux
419242	aux
448281	aux
448294	aux
448453	aux
448460	aux
452692	aux
452717	aux
452813	aux
452816	aux
452817	aux
453455	aux
453457	aux
453634	aux
454210	aux
489531	aux
492075	aux
492081	aux
519480	aux
519541	aux
520418	aux
523904	aux
523912	aux
526051	aux
526055	aux
526060	aux
526396	aux
526397	aux
545275	aux
548086	aux
620914	aux
620920	aux
620984	aux
620990	aux
622739	aux
622791	aux
623016	aux
623101	aux
