# Supplementary material for: Anaerobic gut fungi are an untapped reservoir of natural products
Source: Proc Natl Acad Sci U S A. 2021 Apr 27;118(18):e2019855118. doi: 10.1073/pnas.2019855118 (PMC8106346; doi:10.1073/pnas.2019855118)
Supplement: Supplementary File [file pnas.2019855118.sd11.xlsx]

## Sheet: additional_dataset_S14
polarity_x	mz	rt	potential	A. robustus (intensity)	control (intensity)	control/sample	sample/control	polarity_y	precursor intensity	precursor_mz	retention_time	score	ppm	inchi	inchi_key	ms1_mass	permanent_charge	mono_isotopic_molecular_weight	synonyms	neutralized_2d_inchi_key	chebi_url	img_abc_id	neutralized_2d_inchi	lipidmaps_url	source	kegg_url	hmdb_url	wikipedia_url	formula	number_components	pubchem_compound_id	description	kegg_id	hmdb_id	chebi_id	neutralized_inchi_key	neutralized_inchi	name	num_free_radicals	lipidmaps_id	pubchem_url	unique_id	detected_polarity
positive	223.169	5.13522	hits to NPs	991276	256061	0.258314	3.87125	1	1.18115e+06	223.169	5.14977	0.0688065	0.456225	InChI=1S/C14H22O2/c1-8(2)10(5-4-9(3)15)13-11-6-7-12(16)14(11)13/h8,10-11,13-14H,4-7H2,1-3H3/t10-,11+,13+,14-/m0/s1	GDQRIBRXZMXMRL-UNJBNNCHSA-N	222.162	0	222.162	Saniculamoid D///CHEBI:69843///CHEMBL1814426///(1R,5R,6R)-6-[(1S)-1-isopropyl-4-oxo-pentyl]bicyclo[3.1.0]hexan-4-one///(1R,5R,6R)-6-[(3S)-2-Methyl-6-oxo-3-heptanyl]bicyclo[3.1.0]hexan-2-one	GDQRIBRXZMXMRL-UHFFFAOYSA-N	http://www.ebi.ac.uk/chebi/searchId.do?chebiId=CHEBI:69843		InChI=1S/C14H22O2/c1-8(2)10(5-4-9(3)15)13-11-6-7-12(16)14(11)13/h8,10-11,13-14H,4-7H2,1-3H3		chebi				C14H22O2	1	53360479	A natural product found in Sanicula lamelligera.			CHEBI:69843	GDQRIBRXZMXMRL-UNJBNNCHSA-N	InChI=1S/C14H22O2/c1-8(2)10(5-4-9(3)15)13-11-6-7-12(16)14(11)13/h8,10-11,13-14H,4-7H2,1-3H3/t10-,11+,13+,14-/m0/s1	Saniculamoid D	0		http://pubchem.ncbi.nlm.nih.gov/compound/53360479	9a440ebb58804769bb8d1d8516cee76e	positive
positive	263.237	6.61523	no hits	956351	235060	0.245788	4.06854
positive	243.134	2.99435	no good hits	374917	88530.5	0.236134	4.23489	1	1.89487e+06	243.134	3.00108	0.0126443	4.66874	InChI=1S/C12H14N6/c1-3-18-9-5-4-7(2)6-8(9)10-11(18)14-12(15-13)17-16-10/h4-6H,3,13H2,1-2H3,(H,14,15,17)	UHLRVAPPLDUSOD-UHFFFAOYSA-N	242.128	0	242.128	MLS000590141///SMR000219416///(5-ethyl-8-methyl-[1,2,4]triazino[5,6-b]indol-3-yl)hydrazine///(5-Ethyl-8-methyl-5H-[1,2,4]triazino[5,6-b]indol-3-yl)-hydrazine///AC1O48MA///CHEMBL1586761///STOCK3S-94045///BDBM93661///cid_6401698///ZINC522642///STK129369///ZINC00522642///AKOS005403139///MCULE-6534495384///(5-ethyl-8-methyl-[1,2,4]triazino[5,6-b]indol-3-yl)diazane///(5-ethyl-8-methyl-[1,2,4]triazin[5…	UHLRVAPPLDUSOD-UHFFFAOYSA-N	http://www.ebi.ac.uk/chebi/searchId.do?chebiId=CHEBI:121591		InChI=1S/C12H14N6/c1-3-18-9-5-4-7(2)6-8(9)10-11(18)14-12(15-13)17-16-10/h4-6H,3,13H2,1-2H3,(H,14,15,17)		chebi				C12H14N6	1	6401698				CHEBI:121591	UHLRVAPPLDUSOD-UHFFFAOYSA-N	InChI=1S/C12H14N6/c1-3-18-9-5-4-7(2)6-8(9)10-11(18)14-12(15-13)17-16-10/h4-6H,3,13H2,1-2H3,(H,14,15,17)	MLS000590141	0		http://pubchem.ncbi.nlm.nih.gov/compound/6401698	d88d912f87ce4731bfc9ce215d863e77	positive
positive	454.165	3.06232	no good hits <5ppm	1.86347e+06	425457	0.228315	4.37992	1	1.59518e+06	454.166	3.08867	8.06368e-05	5.17673	InChI=1S/C25H27NO5S/c1-3-24(19-7-5-4-6-8-19)25(20-9-13-22(14-10-20)30-18-17-26-2)21-11-15-23(16-12-21)31-32(27,28)29/h4-16,26H,3,17-18H2,1-2H3,(H,27,28,29)/b25-24+	DHSITAIKYQFMGG-OCOZRVBESA-N	453.161	0	453.161		DHSITAIKYQFMGG-UHFFFAOYSA-N			InChI=1S/C25H27NO5S/c1-3-24(19-7-5-4-6-8-19)25(20-9-13-22(14-10-20)30-18-17-26-2)21-11-15-23(16-12-21)31-32(27,28)29/h4-16,26H,3,17-18H2,1-2H3,(H,27,28,29)		hmdb		http://www.hmdb.ca/metabolites/HMDB61140		C25H27NO5S	1				HMDB61140		DHSITAIKYQFMGG-OCOZRVBESA-N	InChI=1S/C25H27NO5S/c1-3-24(19-7-5-4-6-8-19)25(20-9-13-22(14-10-20)30-18-17-26-2)21-11-15-23(16-12-21)31-32(27,28)29/h4-16,26H,3,17-18H2,1-2H3,(H,27,28,29)/b25-24+	Endoxifen sulfate	0			d725c3d1becd4cee9cb2c4398da5fd66	positive
positive	203.118	2.88151	no hits	620615	138246	0.222757	4.48921
positive	258.111	3.00614	no hits	1.63252e+06	341808	0.209375	4.77613
positive	549.176	4.36553	hit to NP - plant dye / color	2.17355e+06	422981	0.194604	5.13864	1	2.21702e+06	549.176	4.37095	0.330412	0.916315	InChI=1S/C30H28O10/c1-13-24(35)17(27(38)22(14(2)31)25(13)36)12-18-26(37)16-9-10-30(3,4)40-29(16)23(28(18)39)20(33)8-6-15-5-7-19(32)21(34)11-15/h5-11,32,34-39H,12H2,1-4H3/b8-6+	LXWIYZXWHIMUOX-SOFGYWHQSA-N	548.168	0	548.168	3,4-Dihydroxyrottlerin///AC1NSUQV///LMPK12120269///(E)-1-[6-[(3-acetyl-2,4,6-trihydroxy-5-methylphenyl)methyl]-5,7-dihydroxy-2,2-dimethylchromen-8-yl]-3-(3,4-dihydroxyphenyl)prop-2-en-1-one	LXWIYZXWHIMUOX-UHFFFAOYSA-N			InChI=1S/C30H28O10/c1-13-24(35)17(27(38)22(14(2)31)25(13)36)12-18-26(37)16-9-10-30(3,4)40-29(16)23(28(18)39)20(33)8-6-15-5-7-19(32)21(34)11-15/h5-11,32,34-39H,12H2,1-4H3	http://www.lipidmaps.org/data/LMSDRecord.php?LMID=LMPK12120269	lipidmaps				C30H28O10	1	5316826					LXWIYZXWHIMUOX-SOFGYWHQSA-N	InChI=1S/C30H28O10/c1-13-24(35)17(27(38)22(14(2)31)25(13)36)12-18-26(37)16-9-10-30(3,4)40-29(16)23(28(18)39)20(33)8-6-15-5-7-19(32)21(34)11-15/h5-11,32,34-39H,12H2,1-4H3/b8-6+	3,4-Dihydroxyrottlerin	0	LMPK12120269	http://pubchem.ncbi.nlm.nih.gov/compound/5316826	96f79f76185d4708887dac3058958e4a	positive
positive	465.32	4.92556	hit to steroid	1.02832e+06	193986	0.188644	5.301	1	1.08797e+06	465.32	4.94282	0.755357	2.86974	InChI=1S/C27H44O6/c1-14-5-10-27(32-13-14)15(2)22-20(33-27)11-18-16-6-9-26(31)23(30)19(28)12-21(29)25(26,4)17(16)7-8-24(18,22)3/h14-23,28-31H,5-13H2,1-4H3/t14-,15-,16+,17-,18-,19-,20-,21+,22-,23-,24-,25-,26-,27+/m0/s1	FLDVFDQHJBXYFP-PBVSVCIJSA-N	464.314	0	464.314	Convallagenin B///(25S)-spirostan-1beta,3beta,4beta,5beta-tetrol///Convallagenin B///LMST01080035///17934-59-7	FLDVFDQHJBXYFP-UHFFFAOYSA-N			InChI=1S/C27H44O6/c1-14-5-10-27(32-13-14)15(2)22-20(33-27)11-18-16-6-9-26(31)23(30)19(28)12-21(29)25(26,4)17(16)7-8-24(18,22)3/h14-23,28-31H,5-13H2,1-4H3	http://www.lipidmaps.org/data/LMSDRecord.php?LMID=LMST01080035	lipidmaps				C27H44O6	1	12303876					FLDVFDQHJBXYFP-PBVSVCIJSA-N	InChI=1S/C27H44O6/c1-14-5-10-27(32-13-14)15(2)22-20(33-27)11-18-16-6-9-26(31)23(30)19(28)12-21(29)25(26,4)17(16)7-8-24(18,22)3/h14-23,28-31H,5-13H2,1-4H3/t14-,15-,16+,17-,18-,19-,20-,21+,22-,23-,24-,25-,26-,27+/m0/s1	Convallagenin B	0	LMST01080035	http://pubchem.ncbi.nlm.nih.gov/compound/12303876	e5d69998755241e881cf38d589143025	positive
positive	832.207	3.24495	no hits	1.01718e+06	189977	0.186769	5.35421
positive	721.255	3.24373	NP hit	4.65504e+06	864739	0.185764	5.38318	1	4660067	721.255	3.25692	0.0357851	5.6525	InChI=1S/C36H52Cl4O6/c1-21-9-3-5-11-23(13-7-15-31(37)38)34-29(43)19-26(20-30(34)44)36(46)22(2)10-4-6-12-24(14-8-16-32(39)40)33-27(41)17-25(35(21)45)18-28(33)42/h17-24,31-32,35-36,41-46H,3-16H2,1-2H3/t21-,22-,23+,24+,35+,36+/m0/s1	NCSNQRGCQJNJTK-PLKRWIMUSA-N	720.252	0	720.252	Cylindrocyclophane A4///CHEMBL1224858	NCSNQRGCQJNJTK-UHFFFAOYSA-N		72975	InChI=1S/C36H52Cl4O6/c1-21-9-3-5-11-23(13-7-15-31(37)38)34-29(43)19-26(20-30(34)44)36(46)22(2)10-4-6-12-24(14-8-16-32(39)40)33-27(41)17-25(35(21)45)18-28(33)42/h17-24,31-32,35-36,41-46H,3-16H2,1-2H3		img				C36H52Cl4O6	1	46939337					NCSNQRGCQJNJTK-PLKRWIMUSA-N	InChI=1S/C36H52Cl4O6/c1-21-9-3-5-11-23(13-7-15-31(37)38)34-29(43)19-26(20-30(34)44)36(46)22(2)10-4-6-12-24(14-8-16-32(39)40)33-27(41)17-25(35(21)45)18-28(33)42/h17-24,31-32,35-36,41-46H,3-16H2,1-2H3/t21-,22-,23+,24+,35+,36+/m0/s1	Cylindrocyclophane A4	0		http://pubchem.ncbi.nlm.nih.gov/compound/46939337	ae3635722e324c298167a20137f7e46c	positive
positive	471.345	9.90168	no hits	938835	170384	0.181485	5.51009
positive	345.242	5.10737	1 hit - drug (famotidine)	2.18172e+06	371974	0.170496	5.86524	1	1.39166e+06	345.24	5.07542	0.632899	1.6265	InChI=1S/C18H28N6O/c1-23-18(21-17(19)22-23)20-9-6-12-25-16-8-5-7-15(13-16)14-24-10-3-2-4-11-24/h5,7-8,13H,2-4,6,9-12,14H2,1H3,(H3,19,20,21,22)	NRIGRKAXOLMTSK-UHFFFAOYSA-N	344.232	0	344.232	Lamtidine///Lamtidinum///Lamtidina///Lamtidinum [Latin]///UNII-BO55Z3JL5K///CHEBI:6370///73278-54-3///1-methyl-n5-{3-[3-(piperidin-1-ylmethyl)phenoxy]propyl}-1h-1,2,4-triazole-3,5-diamine///1-Methyl-N5 -[3-[3-(1-piperidinylmethyl)phenoxy]propyl]-1H-1,2,4-triazole-3,5-diamine///1-Methyl-N5 -[3-[3-[1-piperidinylmethyl]phenoxy]propyl]-1H-1,2,4-triazole-3,5-diamine///Lamtidina [Spanish]///AC1Q4XAE///…	NRIGRKAXOLMTSK-UHFFFAOYSA-N	http://www.ebi.ac.uk/chebi/searchId.do?chebiId=CHEBI:6370		InChI=1S/C18H28N6O/c1-23-18(21-17(19)22-23)20-9-6-12-25-16-8-5-7-15(13-16)14-24-10-3-2-4-11-24/h5,7-8,13H,2-4,6,9-12,14H2,1H3,(H3,19,20,21,22)		chebi	http://www.genome.jp/dbget-bin/www_bget?C11804			C18H28N6O	1	71988		C11804		CHEBI:6370	NRIGRKAXOLMTSK-UHFFFAOYSA-N	InChI=1S/C18H28N6O/c1-23-18(21-17(19)22-23)20-9-6-12-25-16-8-5-7-15(13-16)14-24-10-3-2-4-11-24/h5,7-8,13H,2-4,6,9-12,14H2,1H3,(H3,19,20,21,22)	Lamtidine	0		http://pubchem.ncbi.nlm.nih.gov/compound/71988	db1baf9d3f6243edb265070ae22740cf	positive
positive	344.149	3.10849	hit to alkaloid and other	2.01979e+06	340230	0.168448	5.93656	1	2561792	344.149	3.09875	0.193612	0.318724	InChI=1S/C19H21NO5/c1-20(2)8-7-10-9-13(25-4)15-16(17(10)21)14-11(18(15)22)5-6-12(24-3)19(14)23/h5-6,9,21,23H,7-8H2,1-4H3	NDCDKMMCPZJBEB-UHFFFAOYSA-N	343.142	0	343.142	Caulophine///3-[2-(dimethylamino)ethyl]-4,5-dihydroxy-1,6-dimethoxy-9H-fluoren-9-one///CHEBI:65604	NDCDKMMCPZJBEB-UHFFFAOYSA-N	http://www.ebi.ac.uk/chebi/searchId.do?chebiId=CHEBI:65604		InChI=1S/C19H21NO5/c1-20(2)8-7-10-9-13(25-4)15-16(17(10)21)14-11(18(15)22)5-6-12(24-3)19(14)23/h5-6,9,21,23H,7-8H2,1-4H3		chebi				C19H21NO5	1	70680258	A member of the class of fluoren-9-ones that is 9H-fluoren-9-one substituted by 2-(dimethylamino)ethyl group at position 3, hydroxy groups at positions 4 and 5 and two methoxy groups at positions 1 and 6 respectively. It is isolated from the radix of Caulophyllum robustum and exhibits anti-myocardial ischemia activity.			CHEBI:65604	NDCDKMMCPZJBEB-UHFFFAOYSA-N	InChI=1S/C19H21NO5/c1-20(2)8-7-10-9-13(25-4)15-16(17(10)21)14-11(18(15)22)5-6-12(24-3)19(14)23/h5-6,9,21,23H,7-8H2,1-4H3	Caulophine	0		http://pubchem.ncbi.nlm.nih.gov/compound/70680258	e3d73753c2cf49d89c1f47104f1d164f	positive
positive	401.159	3.26254	no hits	2.92469e+06	491747	0.168136	5.94755
positive	249.085	2.38582	no hits	329924	54431.7	0.164983	6.06124
positive	288.121	3.14851	no hits	2.34827e+06	382978	0.163089	6.13163
positive	403.137	3.32915	potential flavonone but ppm score off (>5ppm) or carboxamide, could be NP	6.54211e+06	1.05624e+06	0.161453	6.19377	1	5431200	403.137	3.32738	0.589131	5.11134	InChI=1S/C21H22O8/c1-10-18(24)19(25)20(26)21(27-10)28-12-7-13(22)17-14(23)9-15(29-16(17)8-12)11-5-3-2-4-6-11/h2-8,10,15,18-22,24-26H,9H2,1H3/t10?,15?,18-,19-,20?,21-/m0/s1	CQMSSODSJYBGIQ-RWGJSGAKSA-N	402.131	0	402.131	Pinocembrin 7-O-rhamnoside///LMPK12140138	CQMSSODSJYBGIQ-UHFFFAOYSA-N			InChI=1S/C21H22O8/c1-10-18(24)19(25)20(26)21(27-10)28-12-7-13(22)17-14(23)9-15(29-16(17)8-12)11-5-3-2-4-6-11/h2-8,10,15,18-22,24-26H,9H2,1H3	http://www.lipidmaps.org/data/LMSDRecord.php?LMID=LMPK12140138	lipidmaps				C21H22O8	1	42607856					CQMSSODSJYBGIQ-RWGJSGAKSA-N	InChI=1S/C21H22O8/c1-10-18(24)19(25)20(26)21(27-10)28-12-7-13(22)17-14(23)9-15(29-16(17)8-12)11-5-3-2-4-6-11/h2-8,10,15,18-22,24-26H,9H2,1H3/t10?,15?,18-,19-,20?,21-/m0/s1	Pinocembrin 7-O-rhamnoside	0	LMPK12140138	http://pubchem.ncbi.nlm.nih.gov/compound/42607856	209d76cdbc024223ab4c6857dc2ba072	positive
positive	327.16	3.67181	potential NP - ppm low of other NPs (low P score)	4.52483e+06	711586	0.157262	6.3588	1	4.18481e+06	327.159	3.67136	0.102102	0.570459	InChI=1S/C20H22O4/c1-24-20-13-16(9-12-19(20)23)8-11-18(22)14-17(21)10-7-15-5-3-2-4-6-15/h2-6,9,12-13,23H,7-8,10-11,14H2,1H3	NMQRUGZIKWUACB-UHFFFAOYSA-N	326.152	0	326.152	SCHEMBL11032227///CTK2I6349///LP050207///3,5-Heptanedione, 1-(4-hydroxy-3-methoxyphenyl)-7-phenyl-///1-(4-HYDROXY-3-METHOXYPHENYL)-7-PHENYLHEPTANE-3,5-DIONE///83161-94-8	NMQRUGZIKWUACB-UHFFFAOYSA-N			InChI=1S/C20H22O4/c1-24-20-13-16(9-12-19(20)23)8-11-18(22)14-17(21)10-7-15-5-3-2-4-6-15/h2-6,9,12-13,23H,7-8,10-11,14H2,1H3		hmdb		http://www.hmdb.ca/metabolites/HMDB33710		C20H22O4	1	13337758			HMDB33710		NMQRUGZIKWUACB-UHFFFAOYSA-N	InChI=1S/C20H22O4/c1-24-20-13-16(9-12-19(20)23)8-11-18(22)14-17(21)10-7-15-5-3-2-4-6-15/h2-6,9,12-13,23H,7-8,10-11,14H2,1H3	SCHEMBL11032227	0		http://pubchem.ncbi.nlm.nih.gov/compound/13337758	35a43c4857b14f97b1b11d964a105961	positive
positive	348.217	3.09011	no hits	1.19002e+06	178464	0.149968	6.6681
positive	355.117	3.7897	hits to other NPs	1.72539e+06	247815	0.143628	6.96241	1	1.09935e+06	355.118	3.83509	0.263293	0.259814	InChI=1S/C20H18O6/c1-26-20-11-14(5-9-18(20)24)3-7-16(22)12-15(21)6-2-13-4-8-17(23)19(25)10-13/h2-11,23-25H,12H2,1H3/b6-2+,7-3+	FFRFJIZJLZXEJX-YPCIICBESA-N	354.11	0	354.11	Mono-O-Demethylcurcumin///NSC687844///CHEMBL103410///AC1NV639///MEGxp0_000958///SCHEMBL3673716///ACon1_000860///UNII-422O27405E///149732-51-4///ZINC5543044///BDBM50059987///ZINC05543044///NSC-687844///NCGC00169287-01///NP-002766///422O27405E///FT-0665698///(1E,6E)-1-(3,4-dihydroxyphenyl)-7-(4-hydroxy-3-methoxy-phenyl)hepta-1,6-diene-3,5-dione///(1E,6E)-1-(3,4-Dihydroxyphenyl)-7-(4-hydroxy-3-metho…	FFRFJIZJLZXEJX-UHFFFAOYSA-N			InChI=1S/C20H18O6/c1-26-20-11-14(5-9-18(20)24)3-7-16(22)12-15(21)6-2-13-4-8-17(23)19(25)10-13/h2-11,23-25H,12H2,1H3		hmdb		http://www.hmdb.ca/metabolites/HMDB33877		C20H18O6	1	5469426			HMDB33877		FFRFJIZJLZXEJX-YPCIICBESA-N	InChI=1S/C20H18O6/c1-26-20-11-14(5-9-18(20)24)3-7-16(22)12-15(21)6-2-13-4-8-17(23)19(25)10-13/h2-11,23-25H,12H2,1H3/b6-2+,7-3+	Mono-O-Demethylcurcumin	0		http://pubchem.ncbi.nlm.nih.gov/compound/5469426	cec76abb9d614fd8a376c9ff0045454f	positive
positive	477.133	3.25444	no hits	1.70326e+06	243064	0.142706	7.00743
positive	268.106	3.06869	no hits	1.05376e+06	148170	0.140611	7.11182
positive	373.126	2.97537	might be NP	5.21784e+06	714934	0.137017	7.29835	1	4.57195e+06	373.127	2.98621	0.686359	4.44238	InChI=1S/C20H20O7/c1-2-3-4-5-12(22)17-14(24)8-11-16(20(17)27)19(26)15-10(18(11)25)6-9(21)7-13(15)23/h6-8,12,21-24,27H,2-5H2,1H3	WGPOPPKSQRZUTP-UHFFFAOYSA-N	372.121	0	372.121	Averantin///1,3,6,8-Tetrahydroxy-2-(1-hydroxyhexyl)anthraquinone///2-(1-Hydroxyhexyl)-1,3,6,8-tetrahydroxyanthraquinone///1,3,6,8-tetrahydroxy-2-(1-hydroxyhexyl)anthracene-9,10-dione///5803-62-3///1,3,6,8-tetrahydroxy-2-(1-hydroxyhexyl)-9,10-anthraquinone///BRN 2309929///AC1L2JN8///Anthraquinone, 1,3,6,8-tetrahydroxy-2-(1-hydroxyhexyl)-///ANTHRAQUINONE, 2-(1-HYDROXYHEXYL)-1,3,6,8-TETRAHYDROXY-///…	WGPOPPKSQRZUTP-UHFFFAOYSA-N	http://www.ebi.ac.uk/chebi/searchId.do?chebiId=CHEBI:64522		InChI=1S/C20H20O7/c1-2-3-4-5-12(22)17-14(24)8-11-16(20(17)27)19(26)15-10(18(11)25)6-9(21)7-13(15)23/h6-8,12,21-24,27H,2-5H2,1H3		chebi				C20H20O7	1	22049	A hydroxyanthraquinone that is 1,3,6,8-tetrahydroxy-9,10-anthraquinone bearing a 1-hydroxyhexyl substituent at position 2.			CHEBI:64522	WGPOPPKSQRZUTP-UHFFFAOYSA-N	InChI=1S/C20H20O7/c1-2-3-4-5-12(22)17-14(24)8-11-16(20(17)27)19(26)15-10(18(11)25)6-9(21)7-13(15)23/h6-8,12,21-24,27H,2-5H2,1H3	Averantin	0		http://pubchem.ncbi.nlm.nih.gov/compound/22049	cfe2fbf4c03b4ab2b33a3014ae72d45a	positive
positive	256.137	3.85813	hits to drug molecules	1.75514e+06	240395	0.136966	7.30108	1	1.62391e+06	256.137	3.8676	0.715001	0.440249	InChI=1S/C13H21NO2S/c1-4-7-17-13-11(15-2)8-10(5-6-14)9-12(13)16-3/h8-9H,4-7,14H2,1-3H3	BQFDSMXQCJFKCH-UHFFFAOYSA-N	255.129	0	255.129	Thioproscaline///90109-55-0///CHEMBL127855///CTK3I4391///3,5-Dimethoxy-4-propylthiophenethylamine///OR369385///Benzeneethanamine, 3,5-dimethoxy-4-(propylthio)-	BQFDSMXQCJFKCH-UHFFFAOYSA-N			InChI=1S/C13H21NO2S/c1-4-7-17-13-11(15-2)8-10(5-6-14)9-12(13)16-3/h8-9H,4-7,14H2,1-3H3		wikidata				C13H21NO2S	1	44349931					BQFDSMXQCJFKCH-UHFFFAOYSA-N	InChI=1S/C13H21NO2S/c1-4-7-17-13-11(15-2)8-10(5-6-14)9-12(13)16-3/h8-9H,4-7,14H2,1-3H3	Thioproscaline	0		http://pubchem.ncbi.nlm.nih.gov/compound/44349931	25c836b8491240f598a88f26a02c6067	positive
positive	285.076	5.102	no hits	660993	90315.1	0.136635	7.31875
positive	583.397	8.75811	hit to carotenoid	1.56954e+06	213413	0.135972	7.35448	1	1.02564e+06	583.397	8.75733	0.702366	4.12751	InChI=1S/C36H54O6/c1-23(11-10-12-27(21-40-24(2)37)22-41-25(3)38)28-15-19-36(9)30-13-14-31-33(5,6)32(42-26(4)39)17-18-34(31,7)29(30)16-20-35(28,36)8/h12-13,16,23,28,31-32H,10-11,14-15,17-22H2,1-9H3/t23-,28-,31+,32+,34-,35-,36+/m1/s1	YIXNUJAAKLQKGV-BRIYSNSKSA-N	582.392	0	582.392		YIXNUJAAKLQKGV-UHFFFAOYSA-N			InChI=1S/C36H54O6/c1-23(11-10-12-27(21-40-24(2)37)22-41-25(3)38)28-15-19-36(9)30-13-14-31-33(5,6)32(42-26(4)39)17-18-34(31,7)29(30)16-20-35(28,36)8/h12-13,16,23,28,31-32H,10-11,14-15,17-22H2,1-9H3						C36H54O6	0		No description				YIXNUJAAKLQKGV-BRIYSNSKSA-N	InChI=1S/C36H54O6/c1-23(11-10-12-27(21-40-24(2)37)22-41-25(3)38)28-15-19-36(9)30-13-14-31-33(5,6)32(42-26(4)39)17-18-34(31,7)29(30)16-20-35(28,36)8/h12-13,16,23,28,31-32H,10-11,14-15,17-22H2,1-9H3/t23-,28-,31+,32+,34-,35-,36+/m1/s1	Untitled	0			56d7d1293f77487eba4fbc69097ae1f3	positive
positive	433.148	3.31964	hit to NPs	1.9362e+06	262669	0.135663	7.37123	1	2.129e+06	433.147	3.32171	0.682515	4.41625	InChI=1S/C22H24O9/c1-24-13-10-16(26-3)15(25-2)8-11(13)14-9-12(23)17-18(27-4)20(28-5)22(30-7)21(29-6)19(17)31-14/h8-10H,1-7H3	GQZBZQRNQGILGI-UHFFFAOYSA-N	432.142	0	432.142	Agecorynin C///5,6,7,8-Tetramethoxy-2-(2,4,5-trimethoxyphenyl)-4H-chromen-4-one///70460-31-0///CHEBI:79466///NSC83279///NSC-83279///5,6,7,8-tetramethoxy-2-(2,4,5-trimethoxyphenyl)chromen-4-one///2-(2,4,5-Trimethoxyphenyl)-5,6,7,8-tetramethoxy-4H-1-benzopyran-4-one///AC1Q6AIX///C14942///AC1L5UK9///CHEMBL521296///CTK5D2434///ZINC1730690///AR-1G6071///LMPK12111503///NSC 83279///HE204760///NCI60_0418…	GQZBZQRNQGILGI-UHFFFAOYSA-N	http://www.ebi.ac.uk/chebi/searchId.do?chebiId=CHEBI:79466		InChI=1S/C22H24O9/c1-24-13-10-16(26-3)15(25-2)8-11(13)14-9-12(23)17-18(27-4)20(28-5)22(30-7)21(29-6)19(17)31-14/h8-10H,1-7H3	http://www.lipidmaps.org/data/LMSDRecord.php?LMID=LMPK12111503	chebi///lipidmaps	http://www.genome.jp/dbget-bin/www_bget?C14942			C22H24O9	1	256420	A methoxyflavone that is flavone substituted by methoxy groups at positions 5, 6, 7, 8, 2', 4' and 5'.	C14942		CHEBI:79466	GQZBZQRNQGILGI-UHFFFAOYSA-N	InChI=1S/C22H24O9/c1-24-13-10-16(26-3)15(25-2)8-11(13)14-9-12(23)17-18(27-4)20(28-5)22(30-7)21(29-6)19(17)31-14/h8-10H,1-7H3	Agecorynin C	0	LMPK12111503	http://pubchem.ncbi.nlm.nih.gov/compound/256420	22d92174d43d418a957187c761df8ccd	positive
positive	403.137	2.95789	flavone hits and other NPs	1.10085e+06	140041	0.127212	7.86091	1	1055143	403.137	2.92586	0.691786	4.656	InChI=1S/C21H22O8/c1-10-18(24)19(25)20(26)21(27-10)28-12-7-13(22)17-14(23)9-15(29-16(17)8-12)11-5-3-2-4-6-11/h2-8,10,15,18-22,24-26H,9H2,1H3/t10?,15?,18-,19-,20?,21-/m0/s1	CQMSSODSJYBGIQ-RWGJSGAKSA-N	402.131	0	402.131	Pinocembrin 7-O-rhamnoside///LMPK12140138	CQMSSODSJYBGIQ-UHFFFAOYSA-N			InChI=1S/C21H22O8/c1-10-18(24)19(25)20(26)21(27-10)28-12-7-13(22)17-14(23)9-15(29-16(17)8-12)11-5-3-2-4-6-11/h2-8,10,15,18-22,24-26H,9H2,1H3	http://www.lipidmaps.org/data/LMSDRecord.php?LMID=LMPK12140138	lipidmaps				C21H22O8	1	42607856					CQMSSODSJYBGIQ-RWGJSGAKSA-N	InChI=1S/C21H22O8/c1-10-18(24)19(25)20(26)21(27-10)28-12-7-13(22)17-14(23)9-15(29-16(17)8-12)11-5-3-2-4-6-11/h2-8,10,15,18-22,24-26H,9H2,1H3/t10?,15?,18-,19-,20?,21-/m0/s1	Pinocembrin 7-O-rhamnoside	0	LMPK12140138	http://pubchem.ncbi.nlm.nih.gov/compound/42607856	209d76cdbc024223ab4c6857dc2ba072	positive
positive	162.092	3.63023	no hits	3.92364e+06	489882	0.124854	8.00936
positive	495.107	3.24477	no hits	937771	115115	0.122754	8.14637
positive	323.257	5.74972	no hits	1.68948e+06	204993	0.121335	8.24168
positive	802.288	3.0601	no hits	2.24258e+06	236020	0.105245	9.50166
positive	227.125	2.4719	no hits	1.44439e+06	149294	0.103361	9.67485
positive	459.163	3.23897	hits to other NPs	4.38413e+06	430582	0.0982137	10.1819	1	4255826	459.163	3.25451	0.786608	2.00394	InChI=1S/C28H28O2P2/c1-29-25-17-9-11-19-27(25)31(23-13-5-3-6-14-23)21-22-32(24-15-7-4-8-16-24)28-20-12-10-18-26(28)30-2/h3-20H,21-22H2,1-2H3	QKZWXPLBVCKXNQ-UHFFFAOYSA-N	458.156	0	458.156	DIPAMP///(R,R)-DIPAMP///(S,S)-DIPAMP///1,2-BIS[(2-METHOXYPHENYL)PHENYLPHOSPHINO]ETHANE///(R,R)-1,2-Bis[(2-methoxyphenyl)(phenylphosphino)]ethane///63589-61-7///UNII-BLJ831OWLW///BLJ831OWLW///UNII-HS6F5EW3U6///(-)-DIPAMP///HS6F5EW3U6///(R,R)-1,2-Ethanediylbis((2-methoxyphenyl)phenylphosphine)///(R,R)-1,2-Ethanediylbis[(2-methoxyphenyl)phenylphosphine]///SS-DiPAMP///Dipamp, (R,R)-///Dipamp, (S,S)-/…	QKZWXPLBVCKXNQ-UHFFFAOYSA-N			InChI=1S/C28H28O2P2/c1-29-25-17-9-11-19-27(25)31(23-13-5-3-6-14-23)21-22-32(24-15-7-4-8-16-24)28-20-12-10-18-26(28)30-2/h3-20H,21-22H2,1-2H3		wikidata				C28H28O2P2	1	2734557					QKZWXPLBVCKXNQ-UHFFFAOYSA-N	InChI=1S/C28H28O2P2/c1-29-25-17-9-11-19-27(25)31(23-13-5-3-6-14-23)21-22-32(24-15-7-4-8-16-24)28-20-12-10-18-26(28)30-2/h3-20H,21-22H2,1-2H3	DIPAMP	0		http://pubchem.ncbi.nlm.nih.gov/compound/2734557	426172746cf04f158ec6d2411f6d0541	positive
positive	291.07	1.28185	no hits	960977	93261.7	0.0970488	10.3041
positive	369.186	3.73101		560953	49170.2	0.0876547	11.4084	1	4.41067e+06	369.184	3.73105	0.0337673	0.112115	InChI=1S/C18H28N2O4S/c1-5-6-15-7-8-18-16(9-15)24-17(10-19-4)13(2)11-20(14(3)12-21)25(18,22)23/h5-9,13-14,17,19,21H,10-12H2,1-4H3/t13-,14+,17+/m1/s1	NUVSEORICCJOQH-KEYYUXOJSA-N	368.177	0	368.177		NUVSEORICCJOQH-UHFFFAOYSA-N	http://www.ebi.ac.uk/chebi/searchId.do?chebiId=CHEBI:119629		InChI=1S/C18H28N2O4S/c1-5-6-15-7-8-18-16(9-15)24-17(10-19-4)13(2)11-20(14(3)12-21)25(18,22)23/h5-9,13-14,17,19,21H,10-12H2,1-4H3		chebi				C18H28N2O4S	1					CHEBI:119629	NUVSEORICCJOQH-KEYYUXOJSA-N	InChI=1S/C18H28N2O4S/c1-5-6-15-7-8-18-16(9-15)24-17(10-19-4)13(2)11-20(14(3)12-21)25(18,22)23/h5-9,13-14,17,19,21H,10-12H2,1-4H3/t13-,14+,17+/m1/s1	LSM-31075	0			da8ded14ae3340c29197809e2688d5ca	positive
positive	343.118	4.45728	hits to flavone and other NPs	1.03227e+06	89023	0.0862403	11.5955	1	1257076	343.118	4.44158	0.0313465	0.536539	InChI=1S/C19H18O6/c1-11(18(20)12-4-7-15-17(8-12)25-10-24-15)19(21)14-6-5-13(22-2)9-16(14)23-3/h4-9,11H,10H2,1-3H3	YDGCLJLINDCFAM-UHFFFAOYSA-N	342.11	0	342.11	Tinosporinone///LMPK12120384///HE399645	YDGCLJLINDCFAM-UHFFFAOYSA-N			InChI=1S/C19H18O6/c1-11(18(20)12-4-7-15-17(8-12)25-10-24-15)19(21)14-6-5-13(22-2)9-16(14)23-3/h4-9,11H,10H2,1-3H3	http://www.lipidmaps.org/data/LMSDRecord.php?LMID=LMPK12120384	lipidmaps				C19H18O6	1	42607646					YDGCLJLINDCFAM-UHFFFAOYSA-N	InChI=1S/C19H18O6/c1-11(18(20)12-4-7-15-17(8-12)25-10-24-15)19(21)14-6-5-13(22-2)9-16(14)23-3/h4-9,11H,10H2,1-3H3	Tinosporinone	0	LMPK12120384	http://pubchem.ncbi.nlm.nih.gov/compound/42607646	d3e3a59c7d0845b9afc3bda53fff9131	positive
positive	493.106	3.24787	no hits	1.09596e+06	90999.2	0.0830311	12.0437
positive	343.118	3.86629	low P score but good ppm match to interesting molecules	5.39833e+06	442716	0.0820097	12.1937	1	4541708	343.118	3.8612	0.0428	0.982559	InChI=1S/C19H18O6/c1-11(18(20)12-4-7-15-17(8-12)25-10-24-15)19(21)14-6-5-13(22-2)9-16(14)23-3/h4-9,11H,10H2,1-3H3	YDGCLJLINDCFAM-UHFFFAOYSA-N	342.11	0	342.11	Tinosporinone///LMPK12120384///HE399645	YDGCLJLINDCFAM-UHFFFAOYSA-N			InChI=1S/C19H18O6/c1-11(18(20)12-4-7-15-17(8-12)25-10-24-15)19(21)14-6-5-13(22-2)9-16(14)23-3/h4-9,11H,10H2,1-3H3	http://www.lipidmaps.org/data/LMSDRecord.php?LMID=LMPK12120384	lipidmaps				C19H18O6	1	42607646					YDGCLJLINDCFAM-UHFFFAOYSA-N	InChI=1S/C19H18O6/c1-11(18(20)12-4-7-15-17(8-12)25-10-24-15)19(21)14-6-5-13(22-2)9-16(14)23-3/h4-9,11H,10H2,1-3H3	Tinosporinone	0	LMPK12120384	http://pubchem.ncbi.nlm.nih.gov/compound/42607646	d3e3a59c7d0845b9afc3bda53fff9131	positive
positive	259.145	4.3723	no hits	1.57468e+06	123696	0.0785531	12.7302
positive	395.111	3.78831	hit to drugs	1.38691e+06	104049	0.0750223	13.3294	1	1.3024e+06	395.11	3.87769	0.374552	2.55491	InChI=1S/C18H22N2O4S2/c21-25(22,17-7-3-1-4-8-17)19-15-16-11-13-20(14-12-16)26(23,24)18-9-5-2-6-10-18/h1-10,16,19H,11-15H2	UTXPEQKGBCDERP-UHFFFAOYSA-N	394.102	0	394.102	SMR000071844///ST50829538///N-{[1-(phenylsulfonyl)-4-piperidinyl]methyl}benzenesulfonamide///AC1LO1PX///Oprea1_329197///MLS000088561///MLS002541378///CHEMBL1521810///HMS2379I06///ZINC1012123///STK438070///ZINC01012123///AKOS003307429///MCULE-4633161529///1-(phenylsulfonyl)-4-{[(phenylsulfonyl)amino]methyl}piperidine///N-[[1-(benzenesulfonyl)piperidin-4-yl]methyl]benzenesulfonamide///N-{[1-(phenyl…	UTXPEQKGBCDERP-UHFFFAOYSA-N	http://www.ebi.ac.uk/chebi/searchId.do?chebiId=CHEBI:107704		InChI=1S/C18H22N2O4S2/c21-25(22,17-7-3-1-4-8-17)19-15-16-11-13-20(14-12-16)26(23,24)18-9-5-2-6-10-18/h1-10,16,19H,11-15H2		chebi				C18H22N2O4S2	1	1231838				CHEBI:107704	UTXPEQKGBCDERP-UHFFFAOYSA-N	InChI=1S/C18H22N2O4S2/c21-25(22,17-7-3-1-4-8-17)19-15-16-11-13-20(14-12-16)26(23,24)18-9-5-2-6-10-18/h1-10,16,19H,11-15H2	SMR000071844	0		http://pubchem.ncbi.nlm.nih.gov/compound/1231838	ca0f3e4618fe4d72aced8b8578a23f12	positive
positive	782.226	3.24602	no hits	1.00071e+06	74970.4	0.0749174	13.348
positive	686.157	3.24321	no hits	1.15268e+06	84070.8	0.0729353	13.7108
positive	563.197	3.06321	no hits	1.52595e+06	106144	0.0695594	14.3762
positive	396.143	3.2279	no hits	987754	64113.3	0.0649081	15.4064
positive	736.219	3.24569	no hits	1.04365e+06	64969.7	0.0622523	16.0637
positive	325.107	3.88146	hits to other NPs / mycins	7.96898e+06	482597	0.0605594	16.5127	1	4.38289e+06	325.107	3.84672	0.204873	1.24277	InChI=1S/C19H16O5/c1-9-5-13(21)17-11-6-10-3-2-4-12(20)15(10)18(23)16(11)14(22)8-19(17,24)7-9/h2-6,17,20,23-24H,7-8H2,1H3/t17?,19-/m1/s1	DAZPSZLIQWNPOM-WHCXFUJUSA-N	324.1	0	324.1	prejadomycin///2,3-dehydro-UWM6///CHEBI:81886///C18679	DAZPSZLIQWNPOM-UHFFFAOYSA-N	http://www.ebi.ac.uk/chebi/searchId.do?chebiId=CHEBI:81886		InChI=1S/C19H16O5/c1-9-5-13(21)17-11-6-10-3-2-4-12(20)15(10)18(23)16(11)14(22)8-19(17,24)7-9/h2-6,17,20,23-24H,7-8H2,1H3		chebi	http://www.genome.jp/dbget-bin/www_bget?C18679			C19H16O5	1	25195328		C18679		CHEBI:81886	DAZPSZLIQWNPOM-WHCXFUJUSA-N	InChI=1S/C19H16O5/c1-9-5-13(21)17-11-6-10-3-2-4-12(20)15(10)18(23)16(11)14(22)8-19(17,24)7-9/h2-6,17,20,23-24H,7-8H2,1H3/t17?,19-/m1/s1	prejadomycin	0		http://pubchem.ncbi.nlm.nih.gov/compound/25195328	71fc4a0941bb49e4a86a151bb0fe9075	positive
positive	592.151	3.06217	no hits	3.05214e+06	180029	0.0589845	16.9536
positive	701.189	4.77564	no hits	1.1444e+06	57760.1	0.0504719	19.813
positive	443.169	3.7345	hit to flavone	4.0874e+06	203973	0.0499029	20.0389	1	4272988	443.169	3.71436	0.719493	2.69139	InChI=1S/C24H26O8/c1-12(2)7-8-13-20(25)19-21(26)15(11-32-23(19)24(31-6)22(13)27)14-9-17(29-4)18(30-5)10-16(14)28-3/h7,9-11,25,27H,8H2,1-6H3	PIYOXJNPMRGPBI-UHFFFAOYSA-N	442.163	0	442.163	6-Prenylisocaviunin///5,7-Dihydroxy-8,2',4',5'-tetramethoxy-6-prenylisoflavone///LMPK12050439	PIYOXJNPMRGPBI-UHFFFAOYSA-N			InChI=1S/C24H26O8/c1-12(2)7-8-13-20(25)19-21(26)15(11-32-23(19)24(31-6)22(13)27)14-9-17(29-4)18(30-5)10-16(14)28-3/h7,9-11,25,27H,8H2,1-6H3	http://www.lipidmaps.org/data/LMSDRecord.php?LMID=LMPK12050439	lipidmaps				C24H26O8	1	15730565					PIYOXJNPMRGPBI-UHFFFAOYSA-N	InChI=1S/C24H26O8/c1-12(2)7-8-13-20(25)19-21(26)15(11-32-23(19)24(31-6)22(13)27)14-9-17(29-4)18(30-5)10-16(14)28-3/h7,9-11,25,27H,8H2,1-6H3	6-Prenylisocaviunin	0	LMPK12050439	http://pubchem.ncbi.nlm.nih.gov/compound/15730565	93b4d2bd8a3c46d2b613ac7ceb594395	positive
positive	727.273	3.24574	no hits	930860	45765.3	0.0491646	20.3399
positive	359.113	4.37074	NP hits, flavone (best at ppm)	1.14488e+06	54258	0.0473919	21.1007	1	1.10467e+06	359.112	4.35934	0.0478816	0.200055	InChI=1S/C19H18O7/c1-22-12-6-5-10(7-13(12)23-2)11-8-16(20)26-19-17(11)14(24-3)9-15(25-4)18(19)21/h5-9,21H,1-4H3	NESSWJRYPSQBRF-UHFFFAOYSA-N	358.105	0	358.105	8-Hydroxy-5,7,3',4'-tetramethoxy-4-phenylcoumarin///LMPK12100055	NESSWJRYPSQBRF-UHFFFAOYSA-N			InChI=1S/C19H18O7/c1-22-12-6-5-10(7-13(12)23-2)11-8-16(20)26-19-17(11)14(24-3)9-15(25-4)18(19)21/h5-9,21H,1-4H3	http://www.lipidmaps.org/data/LMSDRecord.php?LMID=LMPK12100055	lipidmaps				C19H18O7	1	44257553					NESSWJRYPSQBRF-UHFFFAOYSA-N	InChI=1S/C19H18O7/c1-22-12-6-5-10(7-13(12)23-2)11-8-16(20)26-19-17(11)14(24-3)9-15(25-4)18(19)21/h5-9,21H,1-4H3	8-Hydroxy-5,7,3',4'-tetramethoxy-4-phenylcoumarin	0	LMPK12100055	http://pubchem.ncbi.nlm.nih.gov/compound/44257553	a6079de651764c98b7bae4550e9a1880	positive
positive	303.231	6.75352	no hits	1.24862e+06	57922	0.0463888	21.5569
positive	703.284	3.23822	no hits	1.26906e+06	48562.8	0.0382666	26.1324
positive	476.334	9.73275	no hits	1.90648e+06	72176.1	0.0378584	26.4142
positive	622.325	3.46062	potential NP, low score but high PPM	5.01009e+06	160912	0.0321176	31.1356	1	1.75506e+06	622.325	3.47319	0.150459	0.339817	InChI=1S/C34H39N9O3/c1-21(44)41-14-16-42(17-15-41)24-9-11-25(12-10-24)43-33-30(32(35)36-20-37-33)31(39-43)23-8-13-26(29(19-23)46-3)38-34(45)28-18-22-6-4-5-7-27(22)40(28)2/h4-8,13,18-20,24-25H,9-12,14-17H2,1-3H3,(H,38,45)(H2,35,36,37)	ZMNWFTYYYCSSTF-UHFFFAOYSA-N	621.318	0	621.318	A-770041///869748-10-7///UNII-U9855G2ZPR///CHEMBL197603///U9855G2ZPR///A 770041///N-(4-{1-[4-(4-Acetylpiperazin-1-Yl)-Trans-Cyclohexyl]-4-Amino-1h-Pyrazolo[3,4-D]pyrimidin-3-Yl}-2-Methoxyphenyl)-1-Methyl-1h-Indole-2-Carboxamide///Kinome_3267///2c0o///MLS006010241///CHEMBL1970879///SCHEMBL15705796///C34H39N9O3///3413AH///ABP001109///BDBM50175196///DNC006013///ZINC14210723///ZINC101032284///CS-0057…	ZMNWFTYYYCSSTF-UHFFFAOYSA-N	http://www.ebi.ac.uk/chebi/searchId.do?chebiId=CHEBI:91457		InChI=1S/C34H39N9O3/c1-21(44)41-14-16-42(17-15-41)24-9-11-25(12-10-24)43-33-30(32(35)36-20-37-33)31(39-43)23-8-13-26(29(19-23)46-3)38-34(45)28-18-22-6-4-5-7-27(22)40(28)2/h4-8,13,18-20,24-25H,9-12,14-17H2,1-3H3,(H,38,45)(H2,35,36,37)		chebi				C34H39N9O3	1	9549184				CHEBI:91457	ZMNWFTYYYCSSTF-UHFFFAOYSA-N	InChI=1S/C34H39N9O3/c1-21(44)41-14-16-42(17-15-41)24-9-11-25(12-10-24)43-33-30(32(35)36-20-37-33)31(39-43)23-8-13-26(29(19-23)46-3)38-34(45)28-18-22-6-4-5-7-27(22)40(28)2/h4-8,13,18-20,24-25H,9-12,14-17H2,1-3H3,(H,38,45)(H2,35,36,37)	A-770041	0		http://pubchem.ncbi.nlm.nih.gov/compound/9549184	2ae152e069c24ee4b70d3c5ad2a27590	positive
positive	250.144	2.91219	no hits	789306	24786.6	0.031403	31.8441
positive	249.112	3.71198	match to pre-existing fungus NP	1.79546e+07	559618	0.0311685	32.0836	1	10722499	249.112	3.69968	0.387854	1.36048	InChI=1S/C14H16O4/c1-9(7-10(2)15)5-6-12-8-13(17-4)11(3)14(16)18-12/h5-8H,1-4H3/b6-5+,9-7+	QNRKTRKCMAQCAK-SBIWHPGTSA-N	248.105	0	248.105	Nigerapyrone D///CHEBI:69259///CHEMBL1823132///4-methoxy-3-methyl-6-[(1E,3E)-3-methyl-5-oxohexa-1,3-dien-1-yl]-2H-pyran-2-one	QNRKTRKCMAQCAK-UHFFFAOYSA-N	http://www.ebi.ac.uk/chebi/searchId.do?chebiId=CHEBI:69259		InChI=1S/C14H16O4/c1-9(7-10(2)15)5-6-12-8-13(17-4)11(3)14(16)18-12/h5-8H,1-4H3		chebi				C14H16O4	1	53483953	A member of the class of 2-pyranones that is 2H-pyran-2-one substituted by a methoxy group at position 4, a methyl group at position 3 and a 3-methyl-5-oxohexa-1,3-dien-1-yl group at position 6. It has been isolated from an endophytic fungus Aspergillus niger.			CHEBI:69259	QNRKTRKCMAQCAK-SBIWHPGTSA-N	InChI=1S/C14H16O4/c1-9(7-10(2)15)5-6-12-8-13(17-4)11(3)14(16)18-12/h5-8H,1-4H3/b6-5+,9-7+	Nigerapyrone D	0		http://pubchem.ncbi.nlm.nih.gov/compound/53483953	ffb7d3d6511c4c879f0ece4e8acb9f70	positive
positive	325.107	4.40706	hits to NP, flavones (bad P, good ppm)	2.43254e+06	74756.5	0.0307319	32.5395	1	2.72201e+06	325.107	4.42424	0.198441	0.866123	InChI=1S/C19H16O5/c1-3-5-13(20)11-8-12-10-6-4-7-14(21)15(10)18(23)19(24)16(12)17(22)9(11)2/h4,6-8,21-22H,3,5H2,1-2H3	YJQYHFMKGAVKDP-UHFFFAOYSA-N	324.1	0	324.1		YJQYHFMKGAVKDP-UHFFFAOYSA-N			InChI=1S/C19H16O5/c1-3-5-13(20)11-8-12-10-6-4-7-14(21)15(10)18(23)19(24)16(12)17(22)9(11)2/h4,6-8,21-22H,3,5H2,1-2H3						C19H16O5	0		No description				YJQYHFMKGAVKDP-UHFFFAOYSA-N	InChI=1S/C19H16O5/c1-3-5-13(20)11-8-12-10-6-4-7-14(21)15(10)18(23)19(24)16(12)17(22)9(11)2/h4,6-8,21-22H,3,5H2,1-2H3	Untitled	0			a876af01ca19442d952af2c2aa0ced24	positive
positive	523.125	4.67391	NP - baumin	1.53486e+07	342358	0.0223054	44.8321	1	1.30257e+06	523.125	4.63728	0.259321	3.48132	InChI=1S/C27H22O11/c1-36-23(34)12-16-11-21(32)24(26(37-16)14-4-7-18(29)20(31)9-14)25-22(33)10-15(38-27(25)35)5-2-13-3-6-17(28)19(30)8-13/h2-11,24,26,28-31,33H,12H2,1H3/b5-2+/t24-,26+/m1/s1	JZRMMLYGOBWIGY-GGKZCJDHSA-N	522.116	0	522.116		JZRMMLYGOBWIGY-UHFFFAOYSA-N			InChI=1S/C27H22O11/c1-36-23(34)12-16-11-21(32)24(26(37-16)14-4-7-18(29)20(31)9-14)25-22(33)10-15(38-27(25)35)5-2-13-3-6-17(28)19(30)8-13/h2-11,24,26,28-31,33H,12H2,1H3						C27H22O11	0		No description				JZRMMLYGOBWIGY-GGKZCJDHSA-N	InChI=1S/C27H22O11/c1-36-23(34)12-16-11-21(32)24(26(37-16)14-4-7-18(29)20(31)9-14)25-22(33)10-15(38-27(25)35)5-2-13-3-6-17(28)19(30)8-13/h2-11,24,26,28-31,33H,12H2,1H3/b5-2+/t24-,26+/m1/s1	Untitled	0			4db12e08466e413a9ad113249c76d346	positive
positive	391.2	4.92162	NP structure like hits	128706	2822.66	0.0219311	45.5974	1	1.09237e+06	391.2	4.91773	0.469959	2.14799	InChI=1S/C22H25F3N2O/c1-26(14-17-8-3-2-4-9-17)21(28)19-11-7-13-27(16-19)15-18-10-5-6-12-20(18)22(23,24)25/h2-6,8-10,12,19H,7,11,13-16H2,1H3	NXOPRQUIKXFMJJ-UHFFFAOYSA-N	390.192	0	390.192	AC1MG5Y0///CHEMBL1708352///STK193801///AKOS003648880///AKOS022082347///MCULE-6255132096///N-benzyl-N-methyl-1-[[2-(trifluoromethyl)phenyl]methyl]piperidine-3-carboxamide///ST50643217///AB00310070-03///AT-057/43469314///BRD-A16581344-001-01-1///N-benzyl-N-methyl-1-[2-(trifluoromethyl)benzyl]-3-piperidinecarboxamide///N-benzyl-N-methyl-1-[2-(trifluoromethyl)benzyl]piperidine-3-carboxamide///(3R)-N-…	NXOPRQUIKXFMJJ-UHFFFAOYSA-N	http://www.ebi.ac.uk/chebi/searchId.do?chebiId=CHEBI:94174		InChI=1S/C22H25F3N2O/c1-26(14-17-8-3-2-4-9-17)21(28)19-11-7-13-27(16-19)15-18-10-5-6-12-20(18)22(23,24)25/h2-6,8-10,12,19H,7,11,13-16H2,1H3		chebi				C22H25F3N2O	1	2930928				CHEBI:94174	NXOPRQUIKXFMJJ-UHFFFAOYSA-N	InChI=1S/C22H25F3N2O/c1-26(14-17-8-3-2-4-9-17)21(28)19-11-7-13-27(16-19)15-18-10-5-6-12-20(18)22(23,24)25/h2-6,8-10,12,19H,7,11,13-16H2,1H3	AC1MG5Y0	0		http://pubchem.ncbi.nlm.nih.gov/compound/2930928	3a378468b971484bab17df9733915744	positive
positive	671.415	3.80479	no hits	4.46205e+06	73944	0.0165718	60.3436
positive	523.257	3.32274	no good ppm hits	789803	8923.57	0.0112985	88.5075	1	1.41176e+06	523.256	3.31498	0.174403	5.16291	InChI=1S/C27H38O10/c1-14-8-10-20(33-16(3)28)15(2)9-11-22(35-18(5)30)27(6)25(37-27)24-23(21(12-14)34-17(4)29)19(13-32-7)26(31)36-24/h8-9,19-25H,10-13H2,1-7H3/b14-8+,15-9+/t19-,20-,21+,22+,23+,24-,25-,27-/m0/s1	OCEBYVKMYIOKNW-ZPWOZIFKSA-N	522.246	0	522.246	(1aS,1bS,4R,4aR,5R,7E,10S,11E,14R,14aS)-4-(methoxymethyl)-7,11,14a-trimethyl-3-oxo-1a,1b,3,4,4a,5,6,9,10,13,14,14a-dodecahydrooxireno[13,14]cyclotetradeca[1,2-b]furan-5,10,14-triyl triacetate///CHEBI:66381	OCEBYVKMYIOKNW-UHFFFAOYSA-N	http://www.ebi.ac.uk/chebi/searchId.do?chebiId=CHEBI:66381		InChI=1S/C27H38O10/c1-14-8-10-20(33-16(3)28)15(2)9-11-22(35-18(5)30)27(6)25(37-27)24-23(21(12-14)34-17(4)29)19(13-32-7)26(31)36-24/h8-9,19-25H,10-13H2,1-7H3		chebi				C27H38O10	1	16723570	A cembrane diterpenoid with cytotoxic activity isolated from the soft coral Lobophytum michaelae.			CHEBI:66381	OCEBYVKMYIOKNW-ZPWOZIFKSA-N	InChI=1S/C27H38O10/c1-14-8-10-20(33-16(3)28)15(2)9-11-22(35-18(5)30)27(6)25(37-27)24-23(21(12-14)34-17(4)29)19(13-32-7)26(31)36-24/h8-9,19-25H,10-13H2,1-7H3/b14-8+,15-9+/t19-,20-,21+,22+,23+,24-,25-,27-/m0/s1	(1aS,1bS,4R,4aR,5R,7E,10S,11E,14R,14aS)-4-(methoxymethyl)-7,11,14a-trimethyl-3-oxo-1a,1b,3,4,4a,5,6,9,10,13,14,14a-dodecahydrooxireno[13,14]cyclotetradeca[1,2-b]furan-5,10,14-triyl triacetate	0		http://pubchem.ncbi.nlm.nih.gov/compound/16723570	98469e1ba1f84098a9daf24114b43bd2	positive
positive	375.171	4.50602	hit to steroid - cyproterone	1.06626e+06	10025.5	0.00940248	106.355	1	1.0978e+06	375.172	4.49444	0.793744	0.574285	InChI=1S/C22H27ClO3/c1-11(24)22(26)7-5-14-12-9-18(23)17-10-19(25)13-8-16(13)21(17,3)15(12)4-6-20(14,22)2/h9-10,12-16,26H,4-8H2,1-3H3/t12-,13+,14-,15-,16-,20-,21-,22-/m0/s1	DUSHUSLJJMDGTE-ZJPMUUANSA-N	374.165	0	374.165	cyproterone///Ciproterona///Ciproterone///Cyproteronum///Gen-Cyproterone///CyPat///2098-66-0///Cyproteron///Apo-cyproterone///Novo-cyproterone///UNII-E61Q31EK2F///Cyproterone (INN)///Ciproterone [DCIT]///CHEBI:50742///Cyproterone [INN:BAN]///Cyproteronum [INN-Latin]///Ciproterona Servycal (TN)///Ciproterona [INN-Spanish]///C22H27ClO3///CHEMBL142130///BAY94-8367///BAY 94-8367///SH 80881///D07766//…	DUSHUSLJJMDGTE-UHFFFAOYSA-N	http://www.ebi.ac.uk/chebi/searchId.do?chebiId=CHEBI:50742		InChI=1S/C22H27ClO3/c1-11(24)22(26)7-5-14-12-9-18(23)17-10-19(25)13-8-16(13)21(17,3)15(12)4-6-20(14,22)2/h9-10,12-16,26H,4-8H2,1-3H3		chebi///wikidata///hmdb		http://www.hmdb.ca/metabolites/HMDB15587		C22H27ClO3	1	5284537			HMDB15587	CHEBI:50742	DUSHUSLJJMDGTE-ZJPMUUANSA-N	InChI=1S/C22H27ClO3/c1-11(24)22(26)7-5-14-12-9-18(23)17-10-19(25)13-8-16(13)21(17,3)15(12)4-6-20(14,22)2/h9-10,12-16,26H,4-8H2,1-3H3/t12-,13+,14-,15-,16-,20-,21-,22-/m0/s1	cyproterone	0		http://pubchem.ncbi.nlm.nih.gov/compound/5284537	f4bbae9c4798478aaa15382bcb791329	positive
positive	294.136	2.56187	no hits	1.06219e+06	7025.72	0.00661438	151.186
positive	357.215	4.84965	no good ppm hits	4.09036e+06	6192.67	0.00151396	660.517	1	4.05454e+06	357.216	4.83137	0.679496	4.75165	InChI=1S/C21H28N2O3/c24-14-16-25-15-13-22-9-11-23(12-10-22)18-19-5-4-8-21(17-19)26-20-6-2-1-3-7-20/h1-8,17,24H,9-16,18H2	SHDFUNGIHDOLQM-UHFFFAOYSA-N	356.21	0	356.21	ZK 756326///Ethanol, 2-[2-[4-[(3-phenoxyphenyl)methyl]-1-piperazinyl]ethoxy]-///GTPL813///CHEMBL1883966///CTK3C3555///ZINC22940589///NCGC00167778-01///ZK756326///KB-276138///ZK-756326///BRD-K56403959-300-01-9///2-[2-[4-[(3-phenoxyphenyl)methyl]piperazin-1-yl]ethoxy]ethanol///2-[2-[4-[[3-(phenoxy)phenyl]methyl]piperazin-1-yl]ethoxy]ethanol	SHDFUNGIHDOLQM-UHFFFAOYSA-N	http://www.ebi.ac.uk/chebi/searchId.do?chebiId=CHEBI:92988		InChI=1S/C21H28N2O3/c24-14-16-25-15-13-22-9-11-23(12-10-22)18-19-5-4-8-21(17-19)26-20-6-2-1-3-7-20/h1-8,17,24H,9-16,18H2		chebi				C21H28N2O3	1	11688990				CHEBI:92988	SHDFUNGIHDOLQM-UHFFFAOYSA-N	InChI=1S/C21H28N2O3/c24-14-16-25-15-13-22-9-11-23(12-10-22)18-19-5-4-8-21(17-19)26-20-6-2-1-3-7-20/h1-8,17,24H,9-16,18H2	ZK 756326	0		http://pubchem.ncbi.nlm.nih.gov/compound/11688990	2b4911fac39746cf83d5184b7614d2ca	positive
positive	391.166	3.72405	top hit NP	2.51888e+06	0	0	#DIV/0!	1	17244650	391.166	3.72101	0.574423	2.13701	InChI=1S/C22H27ClO4/c1-6-13(2)9-14(3)7-8-16-11-17-18(12-27-16)19(10-15(4)24)22(5,26)21(25)20(17)23/h7-9,11-13,19,26H,6,10H2,1-5H3/b8-7+,14-9+/t13-,19-,22+/m0/s1	QEPMTPAOVMUVBT-NJCRSHSXSA-N	390.16	0	390.16	CHEBI:68700///(7R,8S)-5-chloro-3-[(1E,3E,5S)-3,5-dimethylhepta-1,3-dien-1-yl]-7-hydroxy-7-methyl-8-(2-oxopropyl)-7,8-dihydro-6H-isochromen-6-one	QEPMTPAOVMUVBT-UHFFFAOYSA-N	http://www.ebi.ac.uk/chebi/searchId.do?chebiId=CHEBI:68700		InChI=1S/C22H27ClO4/c1-6-13(2)9-14(3)7-8-16-11-17-18(12-27-16)19(10-15(4)24)22(5,26)21(25)20(17)23/h7-9,11-13,19,26H,6,10H2,1-5H3		chebi				C22H27ClO4	1	11661102	An azaphilone that is 7,8-dihydro-6H-isochromen-6-one substituted by a chloro group at position 5, a 3,5-dimethylhepta-1,3-dien-1-yl group at position 3, a hydroxy group at position 7, a methyl group at position 7 and a 2-oxopropyl group at position 8. Isolated from Chaetomium cupreum, it exhibits antifungal activity.			CHEBI:68700	QEPMTPAOVMUVBT-NJCRSHSXSA-N	InChI=1S/C22H27ClO4/c1-6-13(2)9-14(3)7-8-16-11-17-18(12-27-16)19(10-15(4)24)22(5,26)21(25)20(17)23/h7-9,11-13,19,26H,6,10H2,1-5H3/b8-7+,14-9+/t13-,19-,22+/m0/s1	CHEBI:68700	0		http://pubchem.ncbi.nlm.nih.gov/compound/11661102	b999b1923dc94e409fb51681870437d1	positive
positive	317.223	4.84871	hit to benzastatin A	973346	0	0	#DIV/0!	1	2.34855e+06	317.222	4.85458	0.393041	0.376353	InChI=1S/C19H28N2O2/c1-13(2)14(3)5-6-15(12-23-4)7-8-16-11-17(19(21)22)9-10-18(16)20/h7,9-11H,5-6,8,12,20H2,1-4H3,(H2,21,22)/b15-7+	YMJHQWISZUEYPB-VIZOYTHASA-N	316.215	0	316.215		YMJHQWISZUEYPB-UHFFFAOYSA-N			InChI=1S/C19H28N2O2/c1-13(2)14(3)5-6-15(12-23-4)7-8-16-11-17(19(21)22)9-10-18(16)20/h7,9-11H,5-6,8,12,20H2,1-4H3,(H2,21,22)						C19H28N2O2	0		No description				YMJHQWISZUEYPB-VIZOYTHASA-N	InChI=1S/C19H28N2O2/c1-13(2)14(3)5-6-15(12-23-4)7-8-16-11-17(19(21)22)9-10-18(16)20/h7,9-11H,5-6,8,12,20H2,1-4H3,(H2,21,22)/b15-7+	Untitled	0			bc68bc2f246540c58e2fe2bb662adafe	positive
positive	572.346	3.6535	no hits	808675	0	0	#DIV/0!
positive	336.21	3.80018	no hits	756126	0	0	#DIV/0!
positive	391.167	4.49771	hit to isochromo…	718392	0	0	#DIV/0!	1	1.07155e+06	391.167	4.4962	0.264752	0.522406	InChI=1S/C22H27ClO4/c1-6-13(2)9-14(3)7-8-16-11-17-18(12-27-16)19(10-15(4)24)22(5,26)21(25)20(17)23/h7-9,11-13,19,26H,6,10H2,1-5H3/b8-7+,14-9+/t13-,19-,22+/m0/s1	QEPMTPAOVMUVBT-NJCRSHSXSA-N	390.16	0	390.16	CHEBI:68700///(7R,8S)-5-chloro-3-[(1E,3E,5S)-3,5-dimethylhepta-1,3-dien-1-yl]-7-hydroxy-7-methyl-8-(2-oxopropyl)-7,8-dihydro-6H-isochromen-6-one	QEPMTPAOVMUVBT-UHFFFAOYSA-N	http://www.ebi.ac.uk/chebi/searchId.do?chebiId=CHEBI:68700		InChI=1S/C22H27ClO4/c1-6-13(2)9-14(3)7-8-16-11-17-18(12-27-16)19(10-15(4)24)22(5,26)21(25)20(17)23/h7-9,11-13,19,26H,6,10H2,1-5H3		chebi				C22H27ClO4	1	11661102	An azaphilone that is 7,8-dihydro-6H-isochromen-6-one substituted by a chloro group at position 5, a 3,5-dimethylhepta-1,3-dien-1-yl group at position 3, a hydroxy group at position 7, a methyl group at position 7 and a 2-oxopropyl group at position 8. Isolated from Chaetomium cupreum, it exhibits antifungal activity.			CHEBI:68700	QEPMTPAOVMUVBT-NJCRSHSXSA-N	InChI=1S/C22H27ClO4/c1-6-13(2)9-14(3)7-8-16-11-17-18(12-27-16)19(10-15(4)24)22(5,26)21(25)20(17)23/h7-9,11-13,19,26H,6,10H2,1-5H3/b8-7+,14-9+/t13-,19-,22+/m0/s1	CHEBI:68700	0		http://pubchem.ncbi.nlm.nih.gov/compound/11661102	b999b1923dc94e409fb51681870437d1	positive
positive	246.243	4.60857	no hits	267261	0	0	#DIV/0!
