# Supplementary material for: Anaerobic gut fungi are an untapped reservoir of natural products
Source: Proc Natl Acad Sci U S A. 2021 Apr 27;118(18):e2019855118. doi: 10.1073/pnas.2019855118 (PMC8106346; doi:10.1073/pnas.2019855118)
Supplement: Supplementary File [file pnas.2019855118.sd13.xlsx]

## Sheet: peak_heights
row m/z	row retention time	Control Replicate 1	Control Replicate 2	Control Replicate 3	Control Replicate 4	Control Average	N. californiae Replicate 1	N. californiae Replicate 2	N. californiae Replicate 3	N. californiae Replicate 4	N. californiae Average	A. robustus Replicate 1	A. robustus Replicate 2	A. robustus Replicate 3	A. robustus Replicate 4	A. robustus Average	LOG2(N. californiae/Control)	LOG2(A. robustus/Control)	P. finnis Replicate 1	P. finnis Replicate 2	P. finnis Replicate 3	P. finnis Replicate 4	P. finnis Average	C. churrovis Replicate 1	C. churrovis Replicate 2	C. churrovis Replicate 3	C. churrovis Replicate 4	C. churrovis Average	Control Replicate 1	Control Replicate 2	Control Replicate 3	Control Replicate 4	Control Average	LOG2(P. finnis/Control)	LOG2(C. churrovis/Control)
	Filname=>	20180427_KBL_MO-CS_FungSM_CpxMed_S4G1_QE-HF_C18_105_POS_MSMS_10_Control-MC-RCG-R2_2_Rg80to1200-CE102040--S1_Run26.mzML Peak height	20180427_KBL_MO-CS_FungSM_CpxMed_S4G1_QE-HF_C18_105_POS_MSMS_11_Control-MC-RCG-R3_3_Rg80to1200-CE102040--S1_Run35.mzML Peak height	20180427_KBL_MO-CS_FungSM_CpxMed_S4G1_QE-HF_C18_105_POS_MSMS_9_Control-MC-RCG-R1_1_Rg80to1200-CE102040--S1_Run14.mzML Peak height	20180427_KBL_MO-CS_FungSM_CpxMed_S4G1_QE-HF_C18_105_POS_MSMS_12_Control-MC-RCG-R4_4_Rg80to1200-CE205060--S1_Run53.mzML Peak height		20180427_KBL_MO-CS_FungSM_CpxMed_S4G1_QE-HF_C18_105_POS_MSMS_6_G1-MC-RCG-R2_2_Rg80to1200-CE102040--S1_Run23.mzML Peak height	20180427_KBL_MO-CS_FungSM_CpxMed_S4G1_QE-HF_C18_105_POS_MSMS_5_G1-MC-RCG-R1_1_Rg80to1200-CE102040--S1_Run17.mzML Peak height	20180427_KBL_MO-CS_FungSM_CpxMed_S4G1_QE-HF_C18_105_POS_MSMS_7_G1-MC-RCG-R3_3_Rg80to1200-CE102040--S1_Run44.mzML Peak height	20180427_KBL_MO-CS_FungSM_CpxMed_S4G1_QE-HF_C18_105_POS_MSMS_8_G1-MC-RCG-R4_4_Rg80to1200-CE205060--S1_Run56.mzML Peak height		20180427_KBL_MO-CS_FungSM_CpxMed_S4G1_QE-HF_C18_105_POS_MSMS_2_S4-MC-RCG-R2_2_Rg80to1200-CE102040--S1_Run32.mzML Peak height	20180427_KBL_MO-CS_FungSM_CpxMed_S4G1_QE-HF_C18_105_POS_MSMS_4_S4-MC-RCG-R4_4_Rg80to1200-CE205060--S1_Run47.mzML Peak height	20180427_KBL_MO-CS_FungSM_CpxMed_S4G1_QE-HF_C18_105_POS_MSMS_3_S4-MC-RCG-R3_3_Rg80to1200-CE102040--S1_Run41.mzML Peak height	20180427_KBL_MO-CS_FungSM_CpxMed_S4G1_QE-HF_C18_105_POS_MSMS_1_S4-MC-RCG-R1_1_Rg80to1200-CE102040--S1_Run20.mzML Peak height				20190515_KBL_MO-CS_190419_FunSM_Constr_QE-HF_C18_USDAY47560_POS_MSMS_92_1-Finn-MC-RCG-R1_1_Rg80to1200-CE102040-Fungi-S1_Run283.mzML Peak height	20190515_KBL_MO-CS_190419_FunSM_Constr_QE-HF_C18_USDAY47560_POS_MSMS_93_2-Finn-MC-RCG-R2_2_Rg80to1200-CE102040-Fungi-S1_Run286.mzML Peak height	20190515_KBL_MO-CS_190419_FunSM_Constr_QE-HF_C18_USDAY47560_POS_MSMS_94_3-Finn-MC-RCG-R3_3_Rg80to1200-CE102040-Fungi-S1_Run289.mzML Peak height	20190515_KBL_MO-CS_190419_FunSM_Constr_QE-HF_C18_USDAY47560_POS_MSMS_95_4-Finn-MC-RCG-R4_4_Rg80to1200-CE102040-Fungi-S1_Run292.mzML Peak height		20190515_KBL_MO-CS_190419_FunSM_Constr_QE-HF_C18_USDAY47560_POS_MSMS_64_12-Caeco-MC-RCG-R4_4_Rg80to1200-CE102040-Fungi-S1_Run199.mzML Peak height	20190515_KBL_MO-CS_190419_FunSM_Constr_QE-HF_C18_USDAY47560_POS_MSMS_61_9-Caeco-MC-RCG-R1_1_Rg80to1200-CE102040-Fungi-S1_Run190.mzML Peak height	20190515_KBL_MO-CS_190419_FunSM_Constr_QE-HF_C18_USDAY47560_POS_MSMS_62_10-Caeco-MC-RCG-R2_2_Rg80to1200-CE102040-Fungi-S1_Run193.mzML Peak height	20190515_KBL_MO-CS_190419_FunSM_Constr_QE-HF_C18_USDAY47560_POS_MSMS_63_11-Caeco-MC-RCG-R3_3_Rg80to1200-CE102040-Fungi-S1_Run196.mzML Peak height		20190515_KBL_MO-CS_190419_FunSM_Constr_QE-HF_C18_USDAY47560_POS_MSMS_14_14-Control-MC-RCG-R2_2_Rg80to1200-CE102040-Media-S1_Run49.mzML Peak height	20190515_KBL_MO-CS_190419_FunSM_Constr_QE-HF_C18_USDAY47560_POS_MSMS_108_15-Control-MC-RCG-R3_3_Rg80to1200-CE102040-Media-S1_Run331.mzML Peak height	20190515_KBL_MO-CS_190419_FunSM_Constr_QE-HF_C18_USDAY47560_POS_MSMS_13_13-Control-MC-RCG-R1_1_Rg80to1200-CE102040-Media-S1_Run46.mzML Peak height	20190515_KBL_MO-CS_190419_FunSM_Constr_QE-HF_C18_USDAY47560_POS_MSMS_109_16-Control-MC-RCG-R4_4_Rg80to1200-CE102040-Media-S1_Run334.mzML Peak height
81.5208	10.4388	11564381	11204136	11363738	11269961	11350554	11891765	11906183	9529359	10729489	11014199	10149922	10920712	10143337	10433195	1.04118e+07	-0.0433981	-0.124544	117423480	118375568	119501176	117097632	118099464	116373744	119344832	110180944	115290792	115297578	97455072	105726040	89755568	104218440	99288780	0.2503	0.21566
84.0448	11.3348	19816.8	22057.5	17649.4	21277.1	20200.2	19503	21588.7	21719.5	21079.1	20972.6	18096.7	24343.3	27681.7	18472.5	22148.5	0.0541348	0.13284	71536.2	106418	69757.8	83159.4	82717.8	93431.5	102698	87782.6	99858.1	95942.5	3.04471e+06	2835647	2.05454e+06	4.76326e+06	3.17454e+06	-5.26221	-5.04823
84.0811	10.2997	185550	206762	160528	209265	190526	158287	188941	170215	194811	178064	180729	206597	199753	167568	188662	-0.0975969	-0.0141865	490237	514262	458996	462719	481553	443200	378463	428958	494068	436172	11304505	10094127	10191019	12269145	10964699	-4.50903	-4.65182
84.0811	1.37658	192945	187170	202898	162317	186332	183009	185058	193327	152755	178537	175131	168207	188692	179025	177764	-0.061655	-0.0679197	6237766	6533138	6.52281e+06	6091062	6.34619e+06	6912633	8.13974e+06	7.42132e+06	7.4976e+06	7.49282e+06	19705364	18029406	14357344	24628088	1.91801e+07	-1.59564	-1.35603
84.0811	0.439268	1.62396e+06	928219	1.11981e+06	860649	1.13316e+06	300775	1093035	2805509	246321	1.11141e+06	3.12851e+06	859492	2.97572e+06	722619	1.92158e+06	-0.0279601	0.761945	3.79984e+06	21467050	3.82976e+06	3638725	8.18384e+06	3.89077e+06	4499624	4.03824e+06	14245265	6.66848e+06	121563816	131901320	126983952	160742736	135297956	-4.04722	-4.34264
84.0811	11.4545	98198.6	99302.4	107208	100515	101306	111178	103824	96306.5	90895.8	100551	91738.5	96760.3	102964	101852	98328.9	-0.010791	-0.0430317	2.28316e+06	2.18329e+06	2.26974e+06	2305282	2.26037e+06	2.14653e+06	2.40051e+06	2228071	2.1844e+06	2.23988e+06	2.24358e+06	2.75154e+06	2.32015e+06	2.68962e+06	2.50122e+06	-0.146075	-0.159212
84.0811	1.04052	180989	161473	171405	161837	168926	141053	152411	191354	135082	154975	206402	157152	232281	151740	186894	-0.124355	0.14583	17786184	16367648	13623177	14872040	1.56623e+07	17423768	16754849	16832600	15823010	1.67086e+07	83937472	48568024	47118620	47529968	56788521	-1.85831	-1.76501
84.96	11.4682	2808543	2.84595e+06	2.7525e+06	2864366	2.81784e+06	2.92982e+06	2.79808e+06	2792452	2.89474e+06	2.85377e+06	2748314	2.86516e+06	2955795	2729880	2.82479e+06	0.018281	0.00355239	9727356	9649050	9893691	9679251	9737337	9676122	9411850	9390511	8970492	9.36224e+06	8914478	9045877	8510935	8675256	8.78664e+06	0.148216	0.0915433
84.9601	0.380943	5393171	5157868	5891016	6081186	5.63081e+06	5393045	5050153	4.04079e+06	5250701	4.93367e+06	4.77913e+06	5088300	4887350	5558077	5.07821e+06	-0.190681	-0.149021	25967290	16227306	25465236	23971652	22907871	24045958	24951482	23487988	17374530	2.2465e+07	16175369	16057556	17272084	17167360	1.66681e+07	0.458754	0.430589
86.0603	10.7368	87624.9	66539	55421.5	75493	71269.6	75520.9	69127.8	85208.9	78549.6	77101.8	70768.3	89674.8	69660.6	64368.7	73618.1	0.113478	0.0467733	1.01397e+06	426842	690580	1.08914e+06	805132	505973	806292	830040	879155	755365	4.17047e+06	5.11892e+06	2915352	10122008	5.58169e+06	-2.7934	-2.88546
86.0603	6.20893	60437.8	72267.1	47157.4	75358.2	63805.1	62164.4	53961.9	71306.2	71351.1	64695.9	55528.9	66785.2	67774.2	60820.3	62727.1	0.0200011	-0.0245828	254552	224778	256264	211715	236827	212396	192540	219253	251057	218812	3.48051e+06	1755415	1.9283e+06	2.99155e+06	2.53894e+06	-3.42232	-3.53647
86.0604	3.55825	485796	483831	446609	555270	492877	545528	486188	583226	479842	523696	497076	459934	470908	496264	481045	0.0875028	-0.0350534	7889286	5250258	6742103	8.15606e+06	7.00943e+06	8966108	3.33409e+06	7.59413e+06	8469100	7.09086e+06	5524237	6.23052e+06	7026774	7686322	6.61696e+06	0.0831272	0.099791
86.0604	0.779938	5.05607e+06	3248598	5919287	3.98024e+06	4.55105e+06	5178329	5.16843e+06	5.0223e+06	5386543	5.1889e+06	4.70609e+06	4.74576e+06	4948770	4746637	4786814	0.18923	0.0728667	17907030	15718680	22029792	14259430	17478733	21488534	21934038	17031354	16954948	1.93522e+07	68284608	158267840	86396016	62767152	93928904	-2.42597	-2.27907
86.0967	10.7468	166122	35549.5	44932.5	35323.5	70481.8	207927	367935	42647	32113.2	162656	41833.7	43042.3	161586	45324.4	72946.7	1.2065	0.0495921	15985689	270351	2.77015e+06	3759615	5.69645e+06	1.64556e+06	5.15627e+06	2.94325e+06	2.04669e+06	2.94794e+06	5.60163e+06	5.33256e+06	5.46246e+06	7454015	5.96267e+06	-0.0658938	-1.01625
86.0967	6.27479	45208.9	43077.3	49495.6	58961.5	49185.8	45349	40407.8	56960	48779.9	47874.2	48279.5	40646.4	48568.8	45521.1	45754	-0.0389945	-0.104346	306388	311445	266964	283487	292071	319183	379308	409124	353748	365341	8184844	12687733	7249750	7.27035e+06	8.84817e+06	-4.92099	-4.59806
86.0967	3.06302	3796542	3.63247e+06	3.56095e+06	3.64601e+06	3.65899e+06	3.62397e+06	3.72096e+06	3.85965e+06	3997063	3.80041e+06	3529126	3.59147e+06	3810009	3.94412e+06	3.71868e+06	0.0547085	0.0233441	5764738	7354146	8371701	5.20262e+06	6.6733e+06	5022050	6678119	7.0136e+06	5268354	5.99553e+06	15132544	15774790	13459844	17336288	1.54259e+07	-1.20888	-1.36339
86.0967	10.2399	157908	164811	205701	159693	172028	154793	179377	154673	141449	157573	164634	142269	140720	157010	151158	-0.126621	-0.186583	341193	473091	293574	214665	330631	256270	505460	366933	471000	399916	24048118	21019784	24883514	23845986	2.34494e+07	-6.14818	-5.87371
86.0967	2.69304	1779389	1.83204e+06	1824968	1.72328e+06	1.78992e+06	1.49177e+06	1.68032e+06	1.72219e+06	1.57891e+06	1.6183e+06	1.55382e+06	1590326	1.79212e+06	1.58174e+06	1.6295e+06	-0.145416	-0.135464	4.06871e+06	4.0132e+06	3.36057e+06	3.29361e+06	3.68402e+06	3.45903e+06	3.60145e+06	3.01281e+06	3.59009e+06	3.41585e+06	64639804	60347432	59020392	77069536	65269291	-4.14705	-4.25609
86.0967	4.69854	56729.7	55371.1	62452.3	155454	82501.7	189624	124550	170714	208318	173301	139237	74424.3	99415	229097	135543	1.07079	0.71626	1.13437e+06	905267	1.68492e+06	1.65557e+06	1.34503e+06	2.3896e+06	3.10905e+06	2.20899e+06	1.28335e+06	2.24775e+06	6.83829e+06	6.53244e+06	6347364	4915079	6.15829e+06	-2.19489	-1.45405
86.0967	0.44947	313664	339797	308677	367126	332316	96969.2	180808	114888	77024.5	117422	277692	211807	301554	192767	245955	-1.50085	-0.434159	3.62891e+06	5090700	2.93798e+06	2.58662e+06	3.56105e+06	2530529	3703793	2791873	2475958	2.87554e+06	1047489088	525104992	1129356160	1012321152	928567848	-8.02656	-8.33503
86.0967	2.2377	692442	715087	698161	663012	692175	648571	641856	652189	665913	652132	794449	675105	786166	622769	719622	-0.0859729	0.0561021	1546102	5359343	959110	935378	2.19998e+06	1.32493e+06	3.24736e+06	2.06589e+06	2.0486e+06	2.1717e+06	174535024	173057696	517726816	176993024	260578140	-6.88808	-6.90675
86.0967	11.2215	60032.2	36183.1	170104	26137.1	73114.2	145125	195764	47353.9	22128.6	102593	110314	23338.4	27860.5	85706.1	61804.7	0.488709	-0.242435	3146223	1.05796e+06	837846	654754	1.4242e+06	637859	1.48263e+06	2.1412e+06	1.52632e+06	1.447e+06	20223880	2.62381e+06	4174737	7179973	8.5506e+06	-2.58588	-2.56296
86.0967	1.79418	106276	44040.1	53150.7	47685.4	62788.1	54214.9	62219.3	80818.1	41618.7	59717.8	115343	52344.8	90548.6	160481	104679	-0.0723305	0.737415	1.13708e+06	1.64038e+06	1.20355e+06	549851	1.13271e+06	511795	1.35717e+06	938760	1167730	993864	197438832	98393064	74862840	40523744	102804620	-6.50398	-6.69264
86.0967	1.42258	447937	259334	310369	203522	305291	275383	436119	752902	251938	429086	889162	304422	822522	303355	579865	0.491082	0.925534	1591965	1.99731e+06	1.20355e+06	943934	1.43419e+06	520549	1.15911e+06	1477080	1.33664e+06	1.12334e+06	101581416	50501444	145182256	76229848	93373741	-6.02471	-6.37714
86.0967	0.725986	9115924	4874006	5415343	4.35029e+06	5.93889e+06	5.36523e+06	7949640	13830283	5362021	8.12679e+06	14985989	6181496	15366171	5.41124e+06	1.04862e+07	0.452493	0.82023	18736994	304294624	22039674	19106056	91044337	20221298	21310018	19180008	159769744	55120267	2106916864	2164204800	2130011520	1988699904	2097458272	-4.52593	-5.24992
86.0967	1.15904	617450	365296	469550	330783	445770	359990	571071	1.01073e+06	374268	579015	1161259	445982	1.10468e+06	413732	781413	0.377301	0.809786	1591965	2465969	610121	717057	1.34628e+06	767418	1.2287e+06	1258729	2.18158e+06	1.35911e+06	283226688	144014352	198544304	120590408	186593938	-7.11478	-7.1011
88.1123	10.1548	520140	454813	588129	487426	512627	527250	502980	468875	482155	495315	452015	448132	502925	469896	468242	-0.0495629	-0.130655	3.61276e+06	3.52193e+06	3.57137e+06	3.68104e+06	3.59677e+06	3.69795e+06	3519008	3482468	3.45206e+06	3.53787e+06	2.63123e+06	3210799	2.65882e+06	3.17336e+06	2.91855e+06	0.30145	0.277628
89.0389	3.14617	373874	310788	350536	408704	360976	10497301	9941235	13968863	13544958	1.19881e+07	7107654	5.98557e+06	8.238e+06	6212188	6.88585e+06	5.05356	4.25366	943237	820001	851729	752841	841952	988659	945106	1.1459e+06	877434	989274	411391	175059	1.08483e+06	1.137e+06	702070	0.262122	0.494754
89.06	2.70929	1127762	1159399	1.40194e+06	1.28934e+06	1.24461e+06	1.01349e+06	874838	1.23751e+06	1.35514e+06	1.12024e+06	1.27608e+06	1071093	936196	1.18507e+06	1.11711e+06	-0.151882	-0.155925	6240139	26813782	6156016	5.11923e+06	1.10823e+07	12649780	5592638	16981858	17606596	13207718	74714864	74704216	71794976	69515896	72682488	-2.71335	-2.46023
89.06	1.79626	168628	151932	169761	168008	164582	158128	164089	183329	165849	167849	155650	155346	145032	155712	152935	0.028356	-0.10589	376316	395309	441070	411068	405941	384075	394013	393044	390813	390486	47174148	45353740	44227996	54571404	47831822	-6.88056	-6.93655
89.5069	10.3516	23255958	22094570	23093034	21850666	22573557	22773384	22530554	22704576	21622264	2.24077e+07	21439430	21348976	21036360	21685876	2.13777e+07	-0.0106395	-0.0785298	91935936	88627872	90074464	94454680	91273238	96119840	90936880	91295480	95548120	93475080	61304568	62445156	57217984	60058464	60256543	0.599074	0.633464
90.0551	10.1918	12435.5	0	14632.3	19899.9	11742	18399.1	14438.3	15400.8	13202.8	15360.3	13228.7	22482.3	43992	14893.2	23649.1	0.387531	1.01011	29949.5	51069.5	46178.7	69749.2	49236.7	29327	28772.7	29108.9	53855.3	35266	4.58647e+06	4.38862e+06	4.2805e+06	4.59365e+06	4.46231e+06	-6.50191	-6.98337
90.0553	1.43303	17274.1	15302.5	14893.6	16265.5	15933.9	14706.5	15674.9	15079.1	13820.9	14820.4	15988.9	16025.2	15826.7	16289.7	16032.6	-0.104523	0.00890662	20167.5	211536	26398.7	21909.5	70003	40579.8	35959.1	38898.8	68723.9	46040.4	18415520	18525186	24213240	22875326	21007318	-8.22926	-8.83378
90.0553	0.943454	29633.6	14408.2	16460.6	17096.6	19399.8	15748.6	25587.3	49286	17554.8	27044.1	61803.8	22309.8	46984.1	15178.7	36569.1	0.479278	0.914586	21355.8	428988	24534.9	21254.1	124033	33729.3	40970.1	31332.1	361715	116937	90269096	88062248	48681184	73814384	75206728	-9.24399	-9.32899
90.0553	0.42104	307847	58526	94105.7	55927.4	129102	76339.1	322884	758776	73508.7	307877	738513	171260	766967	112963	447425	1.25385	1.79314	643512	27983780	637475	672707	7.48437e+06	605538	1.90271e+06	1158537	17861666	5.38211e+06	66079656	65180400	70659504	47931796	62462839	-3.06105	-3.53675
90.0553	1.70625	17274.1	14240.5	15318.1	13909.1	15185.5	13982.1	15652.8	16642.2	16482	15689.8	14723.4	16286.4	14376.9	15225.2	15153	0.0471327	-0.00309211	38123	73579	26398.7	21909.5	40002.5	46391.1	23944.5	36662.8	64698.1	42924.1	29364300	22450700	26870368	27636358	2.65804e+07	-9.37606	-9.27436
90.507	10.3386	14166584	14816387	15301758	14255618	1.46351e+07	15410047	14657878	14316382	15368211	1.49381e+07	14569731	13977636	14646835	15263962	14614541	0.0295682	-0.00202678	38479628	37606544	36958684	36633676	37419633	34300224	34186060	35575004	35662648	34930984	28431528	30379258	27936322	30210360	29239367	0.355883	0.256595
90.5261	10.4483	22305404	21670956	21325214	21194270	21623961	20754390	22167172	19800294	22161384	21220810	20822408	21154868	20455458	21408522	20960314	-0.0271511	-0.0449705	138176128	134889728	137769344	137232624	137016956	141895040	143566384	140180144	140052512	141423520	126573824	125652064	121369168	124149656	124436178	0.138948	0.184616
90.5262	1.60273	30994.7	24514.6	34578.9	33331.8	30855	30410.8	39013.9	27245.4	32790.3	32365.1	32730.6	30941.1	24178.3	31588.6	29859.6	0.0689356	-0.0473065	4.16052e+06	5128479	4305837	3.99493e+06	4.39744e+06	5184468	4788732	4429600	6.18683e+06	5.14741e+06	1.90254e+06	1.84768e+06	1.86998e+06	2.06875e+06	1.92224e+06	1.19388	1.42106
90.5262	0.150852	24759.3	23462.5	25137.1	26628.9	24996.9	26094.7	25336.2	24104.6	28081	25904.1	29289.1	26025.3	23318.2	25827.8	26115.1	0.0514296	0.0631344	3.39515e+06	3.52706e+06	3062883	4.11522e+06	3.52508e+06	3.53684e+06	3553459	3451225	3.36517e+06	3.47667e+06	3.9332e+06	2.99977e+06	3.41018e+06	3.06385e+06	3.35175e+06	0.0727419	0.0527939
90.5262	0.811686	66762.7	51799.3	86929.1	66098.6	67897.4	61662.8	60224.9	45076.8	61151.4	57029	56032.9	55877.5	46534.1	60577.1	54755.4	-0.251663	-0.310356	8.11673e+06	5.47345e+06	7990791	7.93631e+06	7.37932e+06	7.84562e+06	7148446	7627319	7.71572e+06	7.58428e+06	959596	544376	619912	528386	663068	3.47626	3.51578
90.9769	10.2029	7.7825e+06	7556713	7878494	8058751	7.81911e+06	8469828	8211621	7559222	7490547	7.9328e+06	8280542	8.19379e+06	8.29686e+06	7.95216e+06	8.18084e+06	0.0208259	0.0652436	26041560	30680264	32158840	33828428	30677273	31844572	26283132	30904908	32255452	30322016	20367910	26518268	18168752	25026332	2.25203e+07	0.445943	0.429139
90.9769	7.76905	351855	328543	352774	352821	346498	322695	306417	260531	294310	295988	340348	283091	328114	296230	311946	-0.227308	-0.151553	6647343	5.91806e+06	7.34761e+06	7.63532e+06	6.88709e+06	5.814e+06	5390135	4.07964e+06	6254537	5.38458e+06	8746667	12149439	6.79928e+06	12967621	1.01658e+07	-0.561751	-0.916812
90.977	0.340216	407226	151459	168154	178534	226343	146147	310356	522406	171645	287639	700401	253885	624669	196843	443949	0.345745	0.971883	1.74137e+06	24313258	1192398	1.5381e+06	7.19628e+06	2.21952e+06	1899341	1681905	16738207	5.63474e+06	33969712	34351312	37755988	38015036	36023012	-2.3236	-2.6765
91.0545	7.61476	778343	811416	816724	841498	811995	719894	728787	685126	730917	716181	880477	784293	880917	900090	861444	-0.181147	0.085286	1.16291e+06	1.7676e+06	731433	723471	1.09635e+06	630598	829848	1595739	732812	947249	831655	871659	1.09606e+06	733636	883252	0.311813	0.100918
91.0545	6.55803	1004660	913133	901741	973222	948189	981049	941744	997064	1.0639e+06	995940	1.20972e+06	1.02358e+06	965726	1.07473e+06	1.06844e+06	0.0708845	0.172259	5.173e+06	2.49231e+06	2.61233e+06	3.01041e+06	3.32201e+06	3.29363e+06	3.402e+06	2923123	3046386	3.16628e+06	40799720	31898792	28536650	38422168	3.49143e+07	-3.39369	-3.46296
91.0545	7.1856	2735514	3.03774e+06	3.26006e+06	3.35614e+06	3.09736e+06	2.2917e+06	2363348	2.58568e+06	2.74002e+06	2.49519e+06	2.2544e+06	2.65493e+06	2.68592e+06	2.64437e+06	2.5599e+06	-0.311893	-0.274951	2.01047e+06	2.10176e+06	1.73781e+06	2.11294e+06	1.99074e+06	1.89985e+06	2.01733e+06	2.01476e+06	1.94933e+06	1.97032e+06	2.42669e+06	1.87181e+06	1.91925e+06	2075458	2.0733e+06	-0.0586228	-0.0735031
91.0545	3.39491	1.82392e+06	1.86232e+06	1.85345e+06	1.80476e+06	1.83611e+06	3.16965e+06	3.43723e+06	4.17311e+06	4.29914e+06	3.76978e+06	2371397	2.1334e+06	2400378	2.18236e+06	2.27189e+06	1.03783	0.307237	5679688	3.74442e+06	3.93832e+06	5.12299e+06	4.62135e+06	3408464	3.33488e+06	3.36477e+06	4.04312e+06	3.53781e+06	9070307	25887672	23748030	10776477	1.73706e+07	-1.91026	-2.29572
91.0545	4.54685	2145250	2.10542e+06	2.28741e+06	2237486	2.19389e+06	8569350	6896934	9014359	9658911	8.53489e+06	5.15256e+06	4633746	4859553	4289801	4.73391e+06	1.95988	1.10954	3553648	3.05731e+06	3.21762e+06	3317313	3.28647e+06	2.65486e+06	2.69042e+06	2.92251e+06	2864010	2.78295e+06	12114665	9701544	10762021	10510080	1.07721e+07	-1.71268	-1.95261
91.0545	1.32734	484242	425197	405687	424464	434898	355721	359298	469690	371905	389154	456153	432108	479962	389871	439524	-0.160336	0.0152646	463204	1.68577e+06	393504	367633	727527	366449	374084	384576	913830	509735	63777808	72108688	65101084	65540824	66632101	-6.51707	-7.03033
91.0545	2.86799	1481189	1.27312e+06	1.36105e+06	1.32599e+06	1.36034e+06	16286497	14744029	20282044	18493138	17451427	12072094	10883045	13717616	10713462	1.18466e+07	3.68131	3.12243	4.48656e+06	3.8001e+06	3.90138e+06	4.45352e+06	4.16039e+06	4440727	4364539	5286575	3.96777e+06	4.5149e+06	6033901	4503598	5284772	6.82994e+06	5.66305e+06	-0.44486	-0.326885
91.0545	0.516576	779990	750888	734588	870736	784050	270513	327753	314985	256333	292396	437169	458798	511204	404185	452839	-1.42302	-0.791949	1.17446e+06	1.49145e+06	1.22612e+06	1.54677e+06	1.3597e+06	1.57571e+06	1.04134e+06	1.7491e+06	1.53932e+06	1.47637e+06	13766688	11576516	12948433	13553401	1.29613e+07	-3.25285	-3.13408
91.0545	0.851182	779990	750888	734588	870736	784050	223332	235609	253910	238018	237717	312103	340395	345066	417953	353879	-1.7217	-1.14769	2.56772e+06	1.9898e+06	1.55741e+06	2.509e+06	2.15598e+06	985074	2.48525e+06	1.55161e+06	1.44688e+06	1.6172e+06	3.21775e+06	2.65142e+06	3.16784e+06	3.37106e+06	3.10202e+06	-0.52486	-0.939704
91.5047	10.3377	5.14529e+06	5553443	5264046	5.26475e+06	5.30688e+06	5.52691e+06	5.34359e+06	5.63539e+06	5580485	5.52159e+06	5590069	5.26525e+06	5511414	5525939	5.47317e+06	0.0572205	0.0445118	13512659	14560861	13534323	15770870	1.43447e+07	12575909	12885580	14740569	13005606	13301916	11089331	12163911	11037993	11036804	1.1332e+07	0.340112	0.23123
93.0702	4.54263	645135	580477	635433	620104	620287	3.50322e+06	2650662	3.90215e+06	3.95922e+06	3.50381e+06	1.94184e+06	1467660	1.75124e+06	1.48659e+06	1.66183e+06	2.49792	1.42177	1715364	1.44405e+06	1.52624e+06	1690120	1.59394e+06	1.2842e+06	1.28996e+06	1.38297e+06	1.36813e+06	1.33131e+06	6915715	5.25681e+06	6.17132e+06	5.91097e+06	6.0637e+06	-1.9276	-2.18735
93.0702	1.3227	158508	119963	134455	125747	134668	106497	106116	146862	95013.1	113622	149996	113766	156575	104234	131143	-0.24517	-0.0382742	174129	857258	163073	143580	334510	152348	151270	142477	447078	223293	32539370	32034460	29455734	27910472	30485009	-6.50991	-7.09302
94.0453	10.3965	1.80274e+06	1.5408e+06	1.58523e+06	1.5643e+06	1.62326e+06	1.80353e+06	1.65385e+06	1.39364e+06	1.49325e+06	1.58607e+06	1714704	1.70867e+06	1.5452e+06	1.71459e+06	1.67079e+06	-0.0334443	0.0416331	19406926	19529002	18483680	17998460	18854517	18344482	19408208	17837202	20551350	1.90353e+07	17831146	18310792	17889032	19499874	18382711	0.0365606	0.0503286
95.0494	2.61726	6237362	5337026	6.42499e+06	5411248	5.85266e+06	6276832	6205529	5920634	5.72593e+06	6.03223e+06	4877676	4.64671e+06	5142637	5281687	4.98718e+06	0.0435998	-0.230868	20275630	25766102	38967828	41993172	31750683	79644672	109238456	35969408	17047020	60474889	15085466	5834889	21882568	7672859	1.26189e+07	1.3312	2.26074
95.0494	0.807239	101271	99872.2	99210.1	137264	109404	83015.5	72548.5	91689.3	90803.5	84514.2	88695.1	86624.2	79733.8	92142.7	86799	-0.372402	-0.333918	3.94005e+06	3.41737e+06	2488676	4519806	3.59148e+06	1.23074e+06	4505044	2.33484e+06	1.80287e+06	2.46837e+06	1.11328e+06	1.80454e+06	2.16166e+06	3306892	2.09659e+06	0.77653	0.235514
95.0495	1.47044	107599	92308.7	77550.9	90899	92089.5	89904.1	88407.8	130683	109680	104669	96030.3	115495	86966.4	103696	100547	0.18472	0.126759	322819	3514273	472478	559808	1.21734e+06	502611	328034	516301	1.38396e+06	682727	33523826	39389200	70162048	68069168	5.27861e+07	-5.43835	-6.2727
95.0495	3.79393	1655634	1.41396e+06	1.55959e+06	1.66917e+06	1.57459e+06	1.91109e+06	1.91251e+06	1.89545e+06	2.19361e+06	1.97817e+06	1.84017e+06	1.539e+06	1781999	1.7785e+06	1.73492e+06	0.329189	0.139895	2.2313e+06	1.27298e+06	2.14917e+06	3.92148e+06	2.39373e+06	1.67207e+06	1.42922e+06	2417976	3437971	2.23931e+06	1.68799e+06	959386	2.1267e+06	987403	1.44037e+06	0.732823	0.636616
95.0858	6.2434	2.37439e+06	2.37346e+06	2.3657e+06	2374733	2.37207e+06	1753671	1.7308e+06	1.71571e+06	1729810	1.7325e+06	1.58991e+06	1.72336e+06	1.71283e+06	1.69205e+06	1.67954e+06	-0.453294	-0.49808	3.22912e+06	2975573	3.13269e+06	3021409	3.0897e+06	2.614e+06	2.33198e+06	2.47145e+06	2.50744e+06	2.48122e+06	3.29302e+06	3.21387e+06	3.62213e+06	3.24764e+06	3344164	-0.11418	-0.430597
95.0858	5.09275	780779	763710	795103	749134	772181	3.18123e+06	2.94816e+06	3.55031e+06	3.4752e+06	3288725	2.30296e+06	2.01355e+06	2.22117e+06	2.02089e+06	2.13964e+06	2.09052	1.47036	2.15185e+06	1.96976e+06	1.92311e+06	2.73681e+06	2.19538e+06	2.73536e+06	2.76755e+06	3.13597e+06	2934790	2.89342e+06	8987628	9582084	9684626	9432705	9.42176e+06	-2.10152	-1.70322
95.0858	4.52109	1.00441e+06	973241	1.00076e+06	982454	990216	3.53942e+06	3.18934e+06	3963318	4.24704e+06	3.73478e+06	2.29573e+06	2.05152e+06	2.22528e+06	1.99605e+06	2.14214e+06	1.91521	1.11324	3997456	3.49443e+06	4.04314e+06	4189900	3.93123e+06	5090272	5.26752e+06	5.47206e+06	5.07325e+06	5.22578e+06	7839985	7.6577e+06	7517349	8.27241e+06	7.82186e+06	-0.992531	-0.581866
96.0447	0.414128	26697598	27596066	30158572	26998066	2.78626e+07	30776640	30673488	30956766	40156564	3.31409e+07	27439810	30351652	29119602	30964734	2.94689e+07	0.250283	0.080867	95690112	36519072	105162840	94944944	83079242	89733872	151126704	133103008	50336320	106074976	14723342	14131239	20340952	15078450	1.60685e+07	2.37025	2.72278
97.5147	10.3684	4474534	4.2589e+06	4527989	4538871	4.45007e+06	4.55282e+06	4411486	4.60535e+06	4.53752e+06	4.52679e+06	4.45357e+06	4.52806e+06	4.19165e+06	4.50515e+06	4.41961e+06	0.0246605	-0.00991134	9855573	9854310	10331142	10964602	1.02514e+07	11205262	11003030	11403972	10885828	11124523	8345298	7551683	8.04832e+06	7408997	7.83858e+06	0.387159	0.50508
97.9916	10.4616	2.37556e+06	2.03409e+06	2.12795e+06	1.97888e+06	2.12912e+06	1.92587e+06	2.58783e+06	1.79561e+06	2.21453e+06	2.13096e+06	2134314	1.92482e+06	1.95751e+06	1.94299e+06	1.98991e+06	0.00124443	-0.0975552	31043738	36095820	35021056	34729308	3.42225e+07	35134464	36665132	34998876	37288492	36021741	34146144	35242848	30840034	31172558	32850396	0.0590336	0.132957
98.5123	10.3614	67990576	67174096	66996940	66863028	67256160	67242600	68683856	67892816	67033052	67713081	67607576	66133440	65269596	68633480	66911023	0.00976815	-0.00742251	151781648	148381408	153078496	165535312	154694216	173053296	172774672	169548752	175650960	172756920	124618696	113504744	121912768	114450232	118621610	0.383052	0.542377
98.5123	2.27195	2838256	3.03632e+06	2933580	2.72146e+06	2.8824e+06	2.9703e+06	2998657	2.68832e+06	2.77017e+06	2.85686e+06	2.88101e+06	2.69253e+06	2.69661e+06	2.93905e+06	2.8023e+06	-0.0128411	-0.0406613	17206930	14626244	16528685	17030026	1.6348e+07	13617540	13632191	13893449	12516697	1.3415e+07	2181021	2.14426e+06	1.60847e+06	2.18245e+06	2.02905e+06	3.01023	2.72497
98.5123	0.0358702	208450	267605	240759	285596	250602	248452	327239	293719	295697	291277	329608	253615	317327	427914	332116	0.216991	0.406286	2.90086e+06	2304600	2354006	3007956	2.64186e+06	3079066	3062745	3179339	3.14334e+06	3.11612e+06	2804879	3.02386e+06	3.15733e+06	2.88073e+06	2.9667e+06	-0.167308	0.0708919
98.5124	0.786695	806606	765214	853499	642324	766911	718699	669139	648002	629329	666292	613333	667034	600489	678701	639889	-0.202903	-0.261237	8987708	5.44599e+06	8956845	8956035	8.08664e+06	8.2901e+06	8397380	9072137	6196778	7.9891e+06	482575	555947	529966	435858	501087	4.01241	3.9949
98.9844	6.23288	2040013	2123723	2.13488e+06	1.96217e+06	2065197	2.0064e+06	1.89538e+06	1.98097e+06	2.17502e+06	2.01444e+06	2.0228e+06	2.43826e+06	2.71584e+06	2.73627e+06	2.47829e+06	-0.0358971	0.263066	2.02235e+06	1.05919e+06	1656446	1.68707e+06	1.60626e+06	1741455	1.69472e+06	1.50016e+06	1.77018e+06	1.67663e+06	6017389	4.39527e+06	3768916	5197040	4.84465e+06	-1.59269	-1.53083
99.5125	10.3398	52457040	51018824	50096324	51148724	51180228	47224100	51176264	50585676	50802708	49947187	54112368	51574864	51640404	52998564	52581550	-0.0351831	0.0389701	35705680	36734744	37243988	38813172	37124396	42208144	40445812	38861760	37766120	39820459	30715822	33490826	30462882	32358180	3.17569e+07	0.225296	0.326439
99.5313	10.4589	2286436	2.01623e+06	2.18924e+06	1.95111e+06	2.11075e+06	2176127	2.08465e+06	2.07039e+06	2.2585e+06	2.14742e+06	2.14314e+06	2468707	2054445	2128477	2.19869e+06	0.0248444	0.0588886	11491049	12815725	12410563	12116524	1.22085e+07	14312162	12316331	13759497	12736570	13281140	12247165	11582076	11689811	11975796	11873712	0.0401108	0.161608
99.5314	0.167618	16352.5	14872.9	16435.2	15936.2	15899.2	16455	21450.8	11300.5	16243.4	16362.4	16874.2	15993.8	17012.4	18826	17176.6	0.0414328	0.111491	1.67381e+06	1352477	1.22286e+06	1.49054e+06	1.43492e+06	1647981	1.6623e+06	1.45651e+06	1587927	1.58868e+06	1.68998e+06	1.65014e+06	1.7952e+06	1.115e+06	1.56258e+06	-0.122959	0.0238966
100.076	1.97985	1552514	1.28604e+06	1.60659e+06	1442748	1.47197e+06	1609161	1.61713e+06	1.68198e+06	1.78125e+06	1.67238e+06	1.69064e+06	1.50388e+06	1.64153e+06	1644830	1.62022e+06	0.184152	0.138439	1.64751e+06	1.31011e+06	2249305	1.44062e+06	1.66189e+06	1578153	1.37977e+06	2.08585e+06	4.30793e+06	2.33792e+06	71797224	49135492	52548776	44838208	54579925	-5.03748	-4.54507
100.076	1.59374	4.71575e+06	3.74547e+06	5.15997e+06	4.09446e+06	4.42891e+06	4776709	4.72504e+06	4875874	5.09482e+06	4868110	4.65435e+06	4469648	4768900	4417903	4.5777e+06	0.13641	0.0476707	11891638	11487619	15187052	13768772	1.30838e+07	12929233	11955396	15075196	14471010	1.36077e+07	179980544	290301792	276699392	264327024	252827188	-4.2723	-4.21566
100.51	11.151	1.24507e+06	1.18665e+06	1.18827e+06	1.2771e+06	1.22427e+06	1.24669e+06	1.15538e+06	1.20176e+06	1.21591e+06	1.20494e+06	1171575	1.37299e+06	1.21484e+06	1.16693e+06	1.23158e+06	-0.0229682	0.00858592	1.21896e+06	1.31173e+06	1.26025e+06	1.34207e+06	1.28325e+06	1.21561e+06	1.35604e+06	1312109	1.22004e+06	1.27595e+06	1.35182e+06	1.23556e+06	1.37144e+06	1.25105e+06	1.30247e+06	-0.0214448	-0.0296735
101.071	10.1897	15462562	15131353	15995682	15005351	15398737	16119371	15852381	15262985	15873594	1.57771e+07	15531811	16108316	15871035	16329200	1.59601e+07	0.0350184	0.0516568	14852508	16762083	16572581	17553468	16435160	17953608	17026142	17345662	16786642	1.7278e+07	11192157	15826114	12073313	14479023	1.33927e+07	0.295344	0.367496
102.034	10.4433	29430848	25120852	26218580	29899684	27667491	28457188	28606338	23026636	29481954	27393029	24830040	26161392	24152398	25646134	25197491	-0.014383	-0.134912	569963520	592949248	592045824	563151744	579527584	572398848	600845568	551296576	593220224	579440304	477370752	507829408	471152768	511906752	492064920	0.236029	0.235811
102.092	2.19031	5555397	3.53675e+06	4949823	3.77823e+06	4455052	6.04495e+06	6.08865e+06	6.40049e+06	6455353	6.24736e+06	6201454	6187346	6161789	6127616	6.16955e+06	0.487805	0.469723	20122068	14507019	23751454	29506872	2.19719e+07	22499540	23431168	22808302	25826444	2.36414e+07	57080448	30800806	31326506	53380756	43147129	-0.973608	-0.867951
102.128	10.1529	64245548	61658804	61217328	59277784	61599866	57198676	58500312	60188244	64150684	60009479	57717076	61311664	58210016	57998004	58809190	-0.0377368	-0.0668856	4.81866e+06	4903442	5.12624e+06	4.97637e+06	4.95618e+06	4215753	3.83655e+06	3.19141e+06	3.36699e+06	3.65268e+06	2.56441e+06	3636731	1.98304e+06	4.72889e+06	3.22827e+06	0.618469	0.178194
102.128	0.357148	150099	144421	164253	186198	161243	181604	154380	135240	172547	160943	166135	184979	178102	184468	178421	-0.00268831	0.14605	2.78469e+06	2.61438e+06	2.49297e+06	3.61939e+06	2.87786e+06	6633297	1.59448e+06	3.96836e+06	2.65788e+06	3.7135e+06	3.42758e+06	3091593	5.34322e+06	1.11108e+06	3.24337e+06	-0.172496	0.19529
102.128	0.0702407	411131	452230	273561	545861	420696	467850	380160	537045	459677	461183	501947	551846	424275	333284	452838	0.132563	0.106219	2.15164e+06	2.62056e+06	3.05727e+06	2.34648e+06	2.54399e+06	3.79036e+06	3.07928e+06	4.27237e+06	2.82123e+06	3.49081e+06	6635740	4929086	5.47531e+06	1.59842e+06	4.65964e+06	-0.873127	-0.416656
102.533	10.4444	455182	372698	396068	403158	406777	480984	392790	363179	503902	435214	419693	362309	581117	415730	444712	0.0974878	0.128635	8570894	8821500	8678838	8434705	8.62648e+06	8541866	9568587	8357283	8380533	8.71207e+06	6.9743e+06	7.85707e+06	7.56066e+06	7.44433e+06	7.45909e+06	0.209773	0.224015
103.054	3.05509	33466494	32745726	30553018	30817456	3.18957e+07	27050692	26491798	32713960	33891076	3.00369e+07	32899488	30711652	31746838	30369584	3.14319e+07	-0.0866257	-0.0211317	70939256	124358072	137181680	101214704	108423428	57699668	87305152	104246656	205576688	113707041	20957570	42716148	51345368	30151576	3.62927e+07	1.57893	1.64757
103.054	4.27959	235824	213436	231587	224129	226244	1.5333e+06	1.42729e+06	1.5237e+06	1.40365e+06	1.47198e+06	663419	706111	769605	760284	724855	2.70181	1.67981	1.07474e+06	703151	1.26041e+06	1.16196e+06	1.05007e+06	4455220	5585233	5577791	4278811	4.97426e+06	844715	683978	705102	1.21276e+06	861640	0.285324	2.52933
103.054	0.851622	839839	817379	838706	914420	852586	97153.7	132835	102220	89816.7	105506	211513	260162	265994	323256	265231	-3.01451	-1.68459	4.35984e+06	3534310	2.58562e+06	4.68159e+06	3.79034e+06	1.34771e+06	4.39528e+06	2704507	2286476	2.68349e+06	1378655	2.32384e+06	1.28764e+06	2117747	1.77697e+06	1.09291	0.594691
103.054	2.02378	314448	205863	226122	185589	233005	231736	248477	351833	197066	257278	388263	216926	385619	231374	305546	0.142966	0.391025	362131	463376	489278	341827	414153	259544	234979	368047	346325	302224	21287014	9743874	42060316	11973803	2.12663e+07	-5.68226	-6.13681
103.054	1.74816	269031	233049	224700	228857	238909	200534	212860	321800	189013	231052	388263	216926	312786	214749	283181	-0.0482456	0.245264	435425	3.41319e+06	379253	432814	1.16517e+06	418131	469832	371457	666392	481453	55398364	42403668	39548544	30302124	41913175	-5.16879	-6.44386
103.054	1.35162	1.66086e+06	1.29887e+06	1.43384e+06	1.12396e+06	1.37938e+06	1.29895e+06	1.55329e+06	1.99806e+06	1234733	1.52126e+06	2.16951e+06	1.33457e+06	2.17439e+06	1.3471e+06	1.75639e+06	0.141244	0.348593	2.46361e+06	19951556	2.74803e+06	2.43915e+06	6.90059e+06	2336693	2507845	2.26172e+06	10821228	4.48187e+06	683138624	730984128	683843008	676050432	693504048	-6.65104	-7.27366
103.075	6.01656	0	10361	0	7427.11	4447.04	0	12091.5	8010.22	0	5025.42	8331.28	10053.8	9241.09	0	6906.53	0.1764	0.635116	12965543	5.87351e+06	6883261	8.12306e+06	8.46134e+06	9085994	7.78561e+06	6824776	7.17798e+06	7718589	9365041	10841546	10426715	8275616	9.72723e+06	-0.201142	-0.333692
104.03	10.4389	1.03538e+06	852672	794370	876612	889758	930564	914203	835011	998431	919552	777985	926618	832920	844776	845575	0.0475181	-0.0734814	15154826	15174842	15734705	15568460	1.54082e+07	14611624	15344261	13854837	16023664	1.49586e+07	13022185	13025824	13161462	14087995	1.33244e+07	0.209632	0.166908
104.053	0.438768	62592.6	55570.1	57280	37316	53189.7	139695	184630	233044	138298	173917	227992	151696	229614	161661	192741	1.70918	1.85744	758189	4699983	927568	789344	1.79377e+06	652841	1.04763e+06	679258	2329168	1.17723e+06	107641856	81167432	108381360	90309760	96875102	-5.75506	-6.36266
104.071	10.7259	94496.9	115658	111029	105173	106589	101905	96997.1	129138	98515.3	106639	100592	102846	112055	100440	103983	0.000674113	-0.0357062	49791.1	81802.4	94944.9	54127.4	70166.5	107346	49740.6	97005.2	63378.8	79367.7	3.28648e+06	3.59342e+06	4869050	15229575	6.74463e+06	-6.58681	-6.40904
104.071	10.9284	87871.5	88931.8	81740.6	74521.3	83266.3	88323.4	90019.8	90119.5	84313.7	88194.1	86148.3	77863	82566.9	85330.2	82977.1	0.0829489	-0.00501984	77120.8	81802.4	52379.7	61281.1	68146	107346	49740.6	69317.6	70907	74327.9	3223949	6.6925e+06	1.64441e+06	17205898	7.19169e+06	-6.72156	-6.59628
104.071	4.7981	84132.1	72966	106572	75969.3	84910	90783.6	93558.5	92113	86257.6	90678.2	96097.1	91329	93104.4	113378	98477.2	0.0948215	0.213856	63766.3	66611.9	66736.4	54750.7	62966.3	42891.1	46051.3	58032.1	47328.6	48575.8	32613002	10319848	1.09788e+06	4983239	1.22535e+07	-7.6044	-7.97874
104.071	11.2741	46732	50935.9	46391.1	45457.9	47379.2	50658.4	49840.7	50090.6	54349.4	51234.8	47906.3	46772.9	48737.1	51121.4	48634.4	0.112869	0.0377232	42963.4	51631.5	45801.5	45519.5	46478.9	42502.2	53445.4	40866.8	55620.6	48108.8	2.15813e+06	3.11074e+06	1.39287e+06	4.73897e+06	2.85018e+06	-5.93833	-5.88861
104.071	4.199	76704.2	74612.1	87319.4	72973.2	77902.2	93012.7	80316.8	79725.1	75153.3	82052	89716	80447.4	80958.8	76667.5	81947.4	0.0748736	0.0730342	57480.9	41552.2	52693.7	56572	52074.7	43210.2	47547	57152.9	43697.7	47901.9	2.5227e+06	14853953	1.24725e+06	4141833	5.69143e+06	-6.77206	-6.89256
104.071	3.86081	66288.5	69760.4	77043.4	71044.2	71034.1	71235.4	69054.5	71582.1	76661.7	72133.4	71380.3	71726.1	70513.8	72852.8	71618.3	0.0221561	0.0118152	41788.5	39910.6	41819.9	52857.5	44094.1	49469.5	49437.3	52375.1	50978	50565	4.81313e+06	14853953	2.15079e+06	3.0809e+06	6.22469e+06	-7.14127	-6.94372
104.107	10.6155	1.01117e+06	59342.9	25864.9	24586.8	280241	1087978	30910.5	21905.8	28125.3	292230	27312.3	29018.1	23652.8	28490.7	27118.5	0.0604361	-3.36932	47515960	115170	13871864	9608200	1.77778e+07	7.45704e+06	24677440	14292942	7.79727e+06	1.35562e+07	2614577	2.82922e+06	12055034	3.3532e+06	5.21301e+06	1.76989	1.37876
104.107	10.8345	375995	59342.9	253233	48581	184288	1.07492e+06	839615	337801	19095.3	567858	314130	15049.7	370172	18399.3	179438	1.62357	-0.0384807	47515960	474638	13871864	9608200	1.78677e+07	7.45704e+06	24677440	14292942	7.79727e+06	1.35562e+07	10181464	2.82922e+06	1.33951e+06	3.89195e+06	4.56054e+06	1.97008	1.57167
104.107	11.25	205901	348966	1.6688e+06	83356	576755	514958	440235	177973	17432	287650	314130	49868	155032	785607	326159	-1.00365	-0.822382	15149271	9492040	4.4057e+06	2.86827e+06	7.97882e+06	2693889	4.69956e+06	7.50942e+06	7331682	5558637	4.02556e+06	4824381	4.7627e+06	3.45995e+06	4.26815e+06	0.902565	0.38112
104.107	1.89901	240933	14814.6	25793.6	20861.7	75600.7	210728	33041.7	16185.2	13329.1	68321.1	14937.8	15791	14764.4	544395	147472	-0.146069	0.963969	6.27872e+06	9552198	3.41487e+06	1.74484e+06	5.24766e+06	2.1351e+06	6.43051e+06	7.96262e+06	6301729	5.70749e+06	17034066	17935702	35929136	3919326	1.87046e+07	-1.83364	-1.71246
104.107	1.41798	257628	13629.1	45045.8	14900.2	82800.7	151834	206847	15937.8	223186	149451	25284.9	19427	15312.3	38368.8	24598.2	0.851958	-1.75109	6.206e+06	22804676	5.6973e+06	3037212	9.4363e+06	2.47352e+06	5.99835e+06	5.08763e+06	7783729	5.33581e+06	13996321	20830892	27390726	20999776	2.08044e+07	-1.1406	-1.96311
104.107	0.370294	409242	63577.4	210417	59775.1	185753	239163	267124	1.126e+06	56132	422104	1.3601e+06	177593	1.46444e+06	378784	845230	1.18421	2.18596	12201649	69574504	3.50894e+06	4440014	2.24313e+07	9910566	6.12446e+06	8748319	36337524	1.52802e+07	574904640	569626240	586881472	602242816	583413792	-4.70094	-5.25478
105.034	5.72335	98169.9	149213	93506.8	144658	121387	139881	129387	131134	143345	135937	85927.6	110283	178604	109198	121003	0.163321	-0.00456685	26440310	29634894	19913014	18780008	2.36921e+07	16463421	16403443	16320023	16217235	1.6351e+07	22517122	13077393	12289732	19883018	1.69418e+07	0.483815	-0.051207
105.07	5.87132	719340	661848	711211	676673	692268	655630	695686	700002	749079	700099	701008	647792	741462	721707	702992	0.0162283	0.0221774	7.2757e+06	4119944	3567254	3.68319e+06	4.66152e+06	4481103	5152201	2.93988e+06	4.47814e+06	4.26283e+06	5.29149e+06	5.68571e+06	4.88573e+06	4976463	5.20985e+06	-0.16044	-0.28943
105.07	7.17754	1.91651e+06	2.44435e+06	2261560	1.94724e+06	2.14242e+06	1817712	2.01434e+06	2.16198e+06	1.96794e+06	1.99049e+06	1.96417e+06	1.93754e+06	1.85413e+06	2.49321e+06	2.06226e+06	-0.106113	-0.0550105	612366	516176	416118	489339	508500	477868	471710	623395	570779	535938	702798	521844	632246	666999	630972	-0.311329	-0.235509
105.07	5.13638	7.3411e+06	8488016	7.91424e+06	6.90194e+06	7.66132e+06	7891385	7972999	8071937	7404551	7835218	8317233	8098813	8035257	8803993	8313824	0.0323796	0.117918	1.46855e+06	1.19307e+06	1.25098e+06	1.43064e+06	1.33581e+06	1.73715e+06	1.73403e+06	1.65952e+06	1586939	1.67941e+06	3.094e+06	2.90192e+06	3056270	3.35157e+06	3.10094e+06	-1.21499	-0.884752
105.07	4.5425	974814	910106	1.02871e+06	1.05042e+06	991013	2843553	2266805	2.72219e+06	2.93692e+06	2692367	1.93407e+06	1.74692e+06	1.69791e+06	1.69084e+06	1.76743e+06	1.4419	0.83468	2.34191e+06	1.6493e+06	2240749	2.61684e+06	2.2122e+06	1.49829e+06	1.47391e+06	1.60492e+06	1.30281e+06	1469984	4.0774e+06	3.31157e+06	3.92151e+06	3.79119e+06	3775415	-0.771154	-1.36083
105.07	3.103	2371505	1.9778e+06	2362157	2.22609e+06	2.23439e+06	2.03115e+06	2.14262e+06	2314421	2.8726e+06	2.3402e+06	2.19431e+06	2523903	2.4119e+06	2.26838e+06	2.34962e+06	0.0667486	0.0725489	3.36412e+06	2.29601e+06	2680634	2.35912e+06	2.67497e+06	2.8535e+06	2154039	3.59948e+06	2.40467e+06	2.75292e+06	1.61198e+06	950864	2.95474e+06	1.92946e+06	1.86176e+06	0.522856	0.564297
105.07	1.81829	1509722	1.65031e+06	1.58425e+06	1621791	1.59152e+06	242819	307801	267406	240907	264733	427088	452854	445439	467360	448185	-2.58779	-1.82824	6958782	8987400	10821102	7423756	8547760	6083442	7131166	8895569	7.75523e+06	7.46635e+06	3.53172e+06	2616236	2256327	5468141	3.46811e+06	1.3014	1.10626
105.07	3.4932	1.28315e+06	1.17538e+06	1.14205e+06	1214560	1.20378e+06	2322353	2.38075e+06	2.36127e+06	2.5958e+06	2.41504e+06	2.50118e+06	2527932	2.43919e+06	2.61533e+06	2.52091e+06	1.00447	1.06637	3821796	3.20626e+06	3.95523e+06	4.08603e+06	3.76733e+06	5540063	4.42017e+06	5.55653e+06	4.58665e+06	5.02585e+06	1.9833e+06	3.37596e+06	1790604	2.72385e+06	2.46843e+06	0.609949	1.02578
105.07	3.94213	1.0278e+06	891912	952906	845002	929404	2.10263e+06	2.11722e+06	2.54342e+06	2.49012e+06	2.31335e+06	1.82386e+06	1.70104e+06	1.90456e+06	1.62384e+06	1.76333e+06	1.3156	0.923921	4.59106e+06	3262012	3.25289e+06	6.12921e+06	4.30879e+06	2.86694e+06	5581472	3163346	2580022	3.54794e+06	9622107	8142897	12154631	8.07453e+06	9.49854e+06	-1.14042	-1.42072
106.05	0.348933	401196	57247.2	84979	35042.2	144616	77264.3	365005	874927	71079.7	347069	871218	201493	819728	189927	520592	1.26299	1.84792	348708	11264899	599125	624682	3.20935e+06	523917	1.26602e+06	808626	8990772	2.89733e+06	9134373	9577064	10816921	9664683	9.79826e+06	-1.61024	-1.7578
107.049	2.53811	2.91538e+06	3.09402e+06	2.97812e+06	2.97146e+06	2.98974e+06	2978842	3.00898e+06	3.24561e+06	3.22183e+06	3.11381e+06	2817798	2791733	2908768	2.97614e+06	2.87361e+06	0.0586614	-0.0571571	13796721	15881124	15185234	11970888	1.42085e+07	14339295	12660731	15022199	14030720	1.40132e+07	15237475	14182350	16439963	15159087	1.52547e+07	-0.102502	-0.122465
107.049	1.32429	295457	290549	266546	266557	279777	258667	262426	334274	290116	286371	287212	298257	305030	290523	295255	0.0336068	0.0776845	511659	2178106	575957	553103	954706	573444	503781	558144	1.41014e+06	761378	86531408	76080944	70853936	71986088	76363094	-6.32167	-6.64812
107.049	1.73928	226334	228878	214613	209492	219829	6432899	6384201	7.49699e+06	8.31509e+06	7.15729e+06	9869474	8438129	9254962	9360511	9230769	5.02496	5.392	33207712	34717408	32110512	27640714	3.19191e+07	14095127	20405022	24229876	24244736	2.07437e+07	40903760	34587368	40984660	32885994	3.73404e+07	-0.22632	-0.848067
107.049	2.01819	355059	327802	304300	332391	329888	1333453	1.26396e+06	1.52189e+06	1.69856e+06	1.45447e+06	2.02735e+06	1.64392e+06	1.76253e+06	1.72155e+06	1.78884e+06	2.14044	2.43898	15096338	3.74724e+06	24092084	22449530	1.63463e+07	7267549	9476187	4.28329e+06	3.3511e+06	6.09453e+06	7598152	5.95767e+06	6584854	5655241	6.44898e+06	1.34182	-0.0815552
107.086	4.52723	777790	677315	760750	751342	741799	3.01884e+06	2.74846e+06	3.51369e+06	3935773	3.30419e+06	1.84224e+06	1.52745e+06	1.71779e+06	1.61611e+06	1.6759e+06	2.1552	1.17583	2.45565e+06	2.25867e+06	2.4379e+06	2616828	2.44226e+06	1.81853e+06	1.98829e+06	2.09755e+06	1.80875e+06	1.92828e+06	5704325	4952197	6022861	5858749	5634533	-1.20608	-1.54698
107.086	4.10663	584072	528300	619446	529818	565409	1.79101e+06	1.75924e+06	1.93185e+06	2155209	1.90933e+06	1.85825e+06	1.54796e+06	1.87892e+06	1.70278e+06	1.74698e+06	1.7557	1.62749	3710139	2786876	3.24321e+06	3.0452e+06	3.19636e+06	3281177	3.32665e+06	4.02162e+06	2.71733e+06	3.3367e+06	1.26488e+06	1.56398e+06	1.69126e+06	1.43799e+06	1.48953e+06	1.10157	1.16356
108.023	10.4039	2.57852e+06	2.76572e+06	2.49676e+06	2.43277e+06	2.56844e+06	2.47816e+06	2.5881e+06	2.4908e+06	2.79014e+06	2.5868e+06	2.71851e+06	2.67215e+06	2466164	2587895	2611180	0.0102728	0.023807	4759807	4.4793e+06	4494425	4865767	4.64982e+06	5.16474e+06	5177033	5233486	4.89744e+06	5.11817e+06	3969152	3.70577e+06	3.75743e+06	3356433	3.6972e+06	0.330745	0.469198
108.045	0.413503	5949179	6145816	7009669	5.81277e+06	6.22936e+06	7.23101e+06	7.32222e+06	6.53217e+06	9050742	7.53404e+06	6.19927e+06	7123824	6101530	7.03414e+06	6614689	0.274339	0.0865896	45466636	18481424	48820240	45211632	39494983	40743828	44199728	51422228	20154540	39130081	19371016	22724156	16248650	37596508	2.39851e+07	0.719532	0.706141
108.045	2.13297	159917	137943	148019	123484	142341	304034	261397	265105	248632	269792	127938	141511	151393	162943	145946	0.9225	0.0360903	2.33585e+06	2204891	2661919	2484810	2.42187e+06	8.20123e+06	8.31927e+06	9962753	6391450	8.21868e+06	1.29842e+06	643046	566980	736037	811121	1.57813	3.34092
109.023	10.3602	5.81025e+06	5.16738e+06	5406032	5131779	5378861	5350172	5.31544e+06	4932180	5432268	5.25751e+06	5100310	5325384	5156645	4.88107e+06	5.11585e+06	-0.0329197	-0.0723262	42408448	41639600	42008120	42844152	42225080	47173188	43524020	45533348	42866412	44774242	30321658	29547274	30254688	28762644	29721566	0.50659	0.591159
109.065	4.0745	1.42673e+06	1.43591e+06	1.4127e+06	1.4237e+06	1.42476e+06	2.05818e+06	1.98506e+06	2.11736e+06	2.28823e+06	2.11221e+06	1.87194e+06	1.79753e+06	1.91966e+06	1.96127e+06	1887599	0.568032	0.405833	5.50981e+06	3.34883e+06	3.85217e+06	3.90356e+06	4.15359e+06	1.16976e+06	1.14599e+06	1.2774e+06	1.05961e+06	1.16319e+06	1.52773e+06	1.50008e+06	1.87245e+06	1.57236e+06	1.61815e+06	1.36001	-0.47626
109.101	4.53488	2.04745e+06	1.81121e+06	2.1214e+06	1.9665e+06	1.98664e+06	5.81504e+06	5.45699e+06	6.30598e+06	6.67875e+06	6.06419e+06	4.46025e+06	3636313	4.71034e+06	3.84126e+06	4.16204e+06	1.60998	1.06696	6.93018e+06	5.28388e+06	7159538	6816872	6.54762e+06	6682355	6586070	7.35759e+06	6606216	6.80806e+06	12700921	11213278	11738818	11460123	11778285	-0.847088	-0.790815
109.101	4.96642	1.37553e+06	1.13745e+06	1391447	1.18387e+06	1.27207e+06	3.1365e+06	2.95002e+06	3512625	3.44449e+06	3.26091e+06	2166274	1.89387e+06	2189722	1.99064e+06	2.06013e+06	1.35809	0.69555	3.81155e+06	3.78426e+06	3.74124e+06	3.85559e+06	3.79816e+06	3.35585e+06	4233782	4.42602e+06	3.37159e+06	3.84681e+06	10143444	10199138	9796144	11081708	1.03051e+07	-1.43999	-1.42163
109.101	3.51654	1.15469e+06	1.54286e+06	1.04301e+06	1.45249e+06	1.29826e+06	2.13936e+06	2.13829e+06	2677096	2.71551e+06	2.41756e+06	1.74211e+06	1.69022e+06	1.73119e+06	1832515	1.74901e+06	0.896971	0.429954	2808277	2.44369e+06	2.89416e+06	3.14365e+06	2.82244e+06	3.03881e+06	2.88291e+06	3297386	3.98547e+06	3.30114e+06	4191364	4.02399e+06	2.57355e+06	9594143	5.09576e+06	-0.852353	-0.626332
109.101	4.10031	1.27872e+06	1.10644e+06	1.26127e+06	1.17288e+06	1.20483e+06	4963135	4.53762e+06	4.97516e+06	5717251	5.04829e+06	5093181	4.06992e+06	4.95592e+06	4723153	4.71055e+06	2.06697	1.96706	10744423	8.07367e+06	9270215	8739637	9.20699e+06	10384440	11165203	14558560	9368946	1.13693e+07	2.76968e+06	2.98524e+06	2.90057e+06	3.31296e+06	2.99211e+06	1.62156	1.92591
109.516	10.3331	725303	789559	701200	769704	746442	740079	774509	707062	824212	761466	906101	882067	862571	831501	870560	0.028749	0.221914	754561	732056	743469	880583	777667	870850	782473	669755	692782	753965	737724	610516	712601	686601	686860	0.179136	0.134481
109.522	10.3521	4.29951e+06	3.8735e+06	3.92622e+06	3.72176e+06	3.95525e+06	4.66287e+06	3977142	3827263	3.93403e+06	4.10033e+06	3.90673e+06	3860733	4081515	3.7758e+06	3.90619e+06	0.0519716	-0.0180038	25559144	25039012	24966752	27443190	2.5752e+07	26860042	27094676	27958034	25488506	2.68503e+07	18654592	19598626	19693782	18489702	1.91092e+07	0.43042	0.490673
110.02	10.3561	86670192	80405960	83087344	85823064	83996640	83573416	87307040	76014456	85078352	82993316	78901384	80296696	77971808	83307864	80119438	-0.0173365	-0.0681793	652698112	637925888	662921984	674670336	657054080	741570112	700302272	660066688	687862272	697450336	469619616	457868544	470152064	431413792	457263504	0.522986	0.609065
110.06	0.439635	10014112	10403861	11567846	10316138	1.05755e+07	11529250	11844144	11954184	13555454	12220758	10005627	11383352	11092255	12226408	1.11769e+07	0.208609	0.079797	61417612	15781778	67331288	21987146	41629456	61550808	93465720	85048624	34766124	68707819	23240348	15285256	38824888	13907740	22814558	0.86765	1.59052
110.06	0.94093	696990	688200	719611	740743	711386	684069	680901	714702	806968	721660	705904	641502	690473	703900	685445	0.0206875	-0.0535916	2.2872e+06	1.75804e+06	1.47428e+06	2480067	1.9999e+06	2.02498e+06	1.79507e+06	2.02506e+06	1.54969e+06	1.8487e+06	4.10422e+06	5.148e+06	4210972	3.88272e+06	4.33648e+06	-1.1166	-1.23001
110.071	0.414968	456590	297852	315393	274340	336044	267261	460792	1.16034e+06	230515	529727	1.08222e+06	381086	1035057	368492	716714	0.6566	1.09275	1.0488e+06	6581708	921664	825525	2.34442e+06	890854	911893	1.06622e+06	4.80001e+06	1.91724e+06	26770624	21305736	24630040	24541070	2.43119e+07	-3.37436	-3.66455
110.071	1.18427	53123.5	42784.3	47135.3	44352.2	46848.8	36527.7	41986.8	43351.8	31715.5	38395.5	57657.1	45802.5	46595.5	43260.6	48328.9	-0.287076	0.0448747	71454.8	257210	98444.1	97253.6	131091	94978.5	103185	154506	187643	135078	35180348	30273248	40953732	58894144	41325368	-8.30032	-8.25709
110.519	10.356	703150	805437	825435	844872	794723	906001	882348	830845	799283	854619	850957	832000	843237	899030	856306	0.104829	0.107674	7840837	6.00991e+06	6316991	7.27135e+06	6.85977e+06	7.80058e+06	6385952	7439893	6.44056e+06	7.01675e+06	5.10139e+06	4.10981e+06	4.39724e+06	4.02751e+06	4.40899e+06	0.637713	0.670354
111.02	10.3388	160527360	179350336	172899120	173341856	171529668	188946016	175126800	168922800	175548944	177136140	171446016	165179872	172264656	174515104	170851412	0.0464005	-0.00571596	575356160	599037568	587038912	585523776	586739104	574354112	553139072	586301248	554139840	566983568	457557376	485629952	468282304	464761760	469057848	0.322953	0.273541
111.024	0.429681	460091	414127	487231	542464	475978	441794	433082	332262	441460	412150	421921	407979	407510	456596	423502	-0.207728	-0.168528	815802	924902	1.26437e+06	869493	968643	1.85569e+06	929051	1.09373e+06	550872	1.10734e+06	52749.4	0	0	0	13187.3	6.19874	6.3918
111.026	4.46759	466036	447379	488427	441028	460717	481620	371531	418298	469006	435114	501590	492290	479685	498241	492952	-0.0824896	0.0975636	854409	514102	709657	563194	660341	386752	204696	199324	184067	243710	583481	372043	663433	464977	520983	0.341973	-1.09607
111.039	10.4549	2.46183e+06	2.07616e+06	2.48258e+06	2.02555e+06	2.26153e+06	2199734	2.07784e+06	1.90177e+06	2439603	2.15474e+06	2176397	2.3696e+06	2.06314e+06	2.33988e+06	2.23726e+06	-0.0697882	-0.0155693	45790016	50244776	46222104	46419868	47169191	50526708	41059680	45005584	43971380	45140838	38896748	40136168	41416200	42326412	40693882	0.213033	0.149621
111.117	7.07374	292587	320085	323842	268125	301160	460649	316835	337621	371670	371694	396086	282294	274712	236256	297337	0.303585	-0.0184298	691276	182578	427585	539652	460273	656023	480803	678309	600231	603841	3.78458e+06	3.35258e+06	2.39211e+06	3808472	3.33444e+06	-2.85688	-2.4652
112.018	10.339	63689768	69139768	67122200	68471928	67105916	76714880	68371376	64661500	70028776	69944133	68377296	65513904	67262144	68584464	67434452	0.0597631	0.00704589	226030416	229731376	234003616	230257232	230005660	222595936	219086608	230260720	217779840	222430776	178801456	192409216	182516080	181853984	183895184	0.322786	0.274473
112.037	0.383829	17692.5	0	8715.32	0	6601.95	10836.5	9691.67	9168.94	11579	10319	17842.9	17768.1	25403.6	24238	21313.1	0.644344	1.69078	103159	2.17119e+06	94353.9	78931.9	611909	107187	71798.2	102715	908994	297674	117048376	87300248	99716288	378866848	170732940	-8.12421	-9.16379
113.017	10.3399	9085646	9567882	9606757	9959103	9554847	10083843	9274217	9241882	9613746	9553422	9498827	9405426	9888589	10546173	9.83475e+06	-0.000215178	0.0416562	34903292	34513084	33120396	33455382	3.3998e+07	31799060	30971052	33233832	32142718	3.20367e+07	25230366	27823994	25051660	27595584	26425401	0.363526	0.277799
113.019	0.438325	155931	151821	175841	177138	165183	157150	140740	109964	155672	140882	148294	128607	143770	167446	147029	-0.229578	-0.16796	1.99665e+06	1.07412e+06	1.55915e+06	1.69142e+06	1.58034e+06	1.92343e+06	1.94153e+06	1.91281e+06	1.23876e+06	1.75413e+06	0	0	0	0	0	#DIV/0!	#DIV/0!
113.024	1.7574	124926	180571	32978.1	255483	148490	39077.4	37664.1	288073	74075.9	109723	34910	43116.5	47323.2	41717.1	41766.7	-0.436501	-1.82994	110981	127526	136664	95232.1	117601	97915.2	97007.1	84291.8	127989	101801	1.4217e+06	1.442e+06	923512	1.74681e+06	1.38351e+06	-3.55636	-3.76451
113.024	0.828099	201181	136244	186650	267630	197926	255053	264271	390510	346427	314065	279640	252031	299938	337009	292154	0.6661	0.561767	347157	696198	710680	365699	529933	536438	776464	524553	752868	647581	1467615	1552722	1.08846e+06	1.46884e+06	1.39441e+06	-1.39577	-1.10652
113.035	11.3602	22320.1	21167.5	7185.8	24442	18778.9	25487.7	20939.4	28762.7	26254.6	25361.1	20450.3	29898.2	21335.2	21498.9	23295.6	0.433507	0.31095	213064	402379	212840	198683	256741	178498	132857	230389	339035	220195	2.21155e+06	3298869	1.83974e+06	4032841	2.84575e+06	-3.47042	-3.69196
113.035	3.89762	49753.3	53262.1	46081.6	45882.3	48744.9	81825.8	80645.9	94017.3	92363	87213	83416.5	58729.6	76446.2	67805.5	71599.4	0.839293	0.554698	412032	389983	418247	682173	475609	821362	348602	290179	445756	476475	2.82824e+06	4833947	2.46276e+06	2.71835e+06	3.21082e+06	-2.7551	-2.75247
113.035	1.88943	62345.2	51490.6	50870.6	59063.1	55942.4	135728	126021	130834	148312	135224	108162	110070	102461	105862	106639	1.27333	0.930721	1.76985e+06	1499747	2.05112e+06	1.72811e+06	1.76221e+06	1.01523e+06	1.11131e+06	993959	2.10756e+06	1.30701e+06	23027836	18965156	11720691	28541074	2.05637e+07	-3.54464	-3.97575
113.035	0.837657	846033	852801	834739	965105	874669	3.36264e+06	3.42399e+06	3.2836e+06	3.61933e+06	3.42239e+06	2.07349e+06	2.44528e+06	2.01152e+06	2.30798e+06	2.20957e+06	1.96819	1.33695	7170589	6.28563e+06	9451613	6444895	7.33818e+06	5.33361e+06	5577632	3.49787e+06	3.27586e+06	4.42124e+06	28125898	26729910	23714028	23177060	25436724	-1.79342	-2.52439
113.035	0.440351	7952296	9660097	9145407	9449569	9.05184e+06	40480844	36070956	28992176	40468508	36503121	16449934	24171828	17654452	24113320	2.05974e+07	2.01174	1.18618	140363648	84961784	166136400	131157520	130654838	90765064	117179464	113911488	85388984	101811250	27779338	25307358	25246582	24804378	25784414	2.34119	1.98133
113.035	1.40743	162826	164623	173959	160104	165378	398223	412703	362797	427586	400327	448305	367053	374051	395040	396112	1.27541	1.26014	2.07529e+06	2.39167e+06	1.94047e+06	2.40036e+06	2.20195e+06	2.01883e+06	1.29737e+06	2.37885e+06	1681968	1.84425e+06	20097224	17060094	19668924	29559872	2.15965e+07	-3.29395	-3.54969
113.035	10.8731	25661.7	20871.2	8426.31	14363.6	17330.7	30611.4	16841.6	40905.1	32079.1	30109.3	28055.1	23877.6	42146.6	18149.5	28057.2	0.796879	0.695042	445397	396984	552961	740681	534006	661090	718545	741141	596103	679220	3.23465e+06	3.78159e+06	1445142	8385859	4.21181e+06	-2.97951	-2.63249
113.035	6.33121	18161.9	0	0	11426.8	7397.17	12523.7	0	14939.6	19957.4	11855.2	9659.46	14447.1	10238.9	0	8586.35	0.680471	0.215071	732282	0	0	722211	363623	738684	703374	709013	670197	705317	3.33615e+06	1.76207e+06	737610	1.2885e+06	1.78108e+06	-2.29224	-1.33641
113.035	4.17389	30427.8	28677.8	13604.6	37798.5	27627.2	50680.9	48428.2	61135	61110	55338.5	41040	53180.1	43330	36020.5	43392.6	1.0022	0.651362	394901	421499	503124	401935	430365	506390	399323	346892	485928	434633	2.11345e+06	4833947	1.47507e+06	2816328	2.8097e+06	-2.70678	-2.69255
113.035	5.9448	6727.26	12733.1	0	12341	7950.34	13772.7	11476.5	18132	16712.2	15023.4	9544.36	0	14130.4	20936.7	11152.9	0.918118	0.488326	810167	753210	638957	727585	732480	891637	761124	802022	768168	805738	1.88983e+06	999399	991613	1451479	1.33308e+06	-0.863904	-0.726383
113.035	11.0973	25661.7	27145.2	9482.59	24254.9	21636.1	25487.7	18294.6	35616.2	32079.1	27869.4	28055.1	45353.9	32024.7	21498.9	31733.1	0.365241	0.552549	340750	402379	332018	286708	340464	302864	304683	304169	339035	312688	2.5942e+06	3.36922e+06	1824082	8385859	4.04334e+06	-3.56997	-3.69275
113.035	4.93926	47278.8	82702.9	56119.5	44504.5	57651.4	69975	57204.2	45724.9	36187.7	52273	23210	59720.3	57659.3	64447.5	51259.3	-0.141292	-0.169544	595077	648374	611014	648000	625616	643073	605296	619301	618591	621565	9905788	6959980	1.25583e+06	2.68245e+06	5.20101e+06	-3.05544	-3.06482
113.06	2.26469	1.55929e+06	680179	1.39385e+06	952921	1.14656e+06	1.66187e+06	1.61596e+06	1.6936e+06	1890994	1.71561e+06	1.60435e+06	1.47112e+06	1.66093e+06	1.4349e+06	1.54283e+06	0.58141	0.428265	2824821	4174301	4927622	4.45356e+06	4.09507e+06	4795513	3438318	5857161	5754640	4961408	8489175	8818011	3.82118e+06	9699320	7.70692e+06	-0.912265	-0.635405
113.964	10.3798	39189236	38806700	38777216	38406200	38794838	39364296	39129256	37462124	39908104	38965945	40329928	37820336	39744008	40206104	39525094	0.0063491	0.0269042	47294516	50879212	50794916	52570192	50384709	50972412	52599956	51682700	52362584	51904413	39382280	38025508	39304204	39238516	38987627	0.36997	0.412841
113.964	10.7365	38585900	39750072	34981084	42082044	38849775	37865552	35184216	41423888	41894812	39092117	40263996	39971344	40007400	36478836	39180394	0.00897147	0.0122257	22091336	22642928	22681196	23485606	2.27253e+07	23343342	22541382	22856588	23083872	22956296	29524986	21254860	27849018	21513154	2.50355e+07	-0.139678	-0.125086
113.964	2.93858	4.39051e+06	4.69385e+06	4947291	4.57975e+06	4.65285e+06	4.51303e+06	4651283	4006995	4245900	4.3543e+06	4.2316e+06	4340089	4058925	4.62872e+06	4.31483e+06	-0.0956737	-0.10881	10264921	8580969	10178364	10333378	9839408	10400737	9872285	9634171	8996109	9.72583e+06	1.09571e+06	952476	974767	844094	966761	3.34734	3.33059
113.964	0.261061	7.72611e+06	8218243	8088267	7671936	7.92614e+06	8374120	7.63368e+06	6.04825e+06	7.54153e+06	7.39939e+06	7.0408e+06	6.78552e+06	6655446	8.33627e+06	7.20451e+06	-0.0992111	-0.137718	29691392	16011097	27583986	30301308	2.58969e+07	29627472	20591176	20978184	17902028	22274715	11708222	13884959	13972694	14479229	13511276	0.938618	0.721243
113.964	0.035801	6191019	5771601	6876657	6.78306e+06	6.40558e+06	6391738	6.16392e+06	5.9449e+06	6671859	6.29311e+06	6.10838e+06	6.28138e+06	5776751	6.58838e+06	6.18872e+06	-0.025558	-0.0496885	39136208	40649852	38813388	35569724	38542293	32089608	39772880	39452012	46775452	39522488	31020612	37309244	37073536	37615888	35754820	0.108305	0.144536
114.017	10.3363	2470644	2.4586e+06	2.59741e+06	2.56388e+06	2.52263e+06	2.81081e+06	2422657	2397503	2.51036e+06	2.53533e+06	2.63275e+06	2632970	2.46912e+06	2531302	2.56654e+06	0.00724492	0.0248923	9611364	9476358	9251911	10130453	9.61752e+06	8556945	8353286	8750646	8696913	8.58945e+06	7.09696e+06	7343111	6985736	6940436	7.09156e+06	0.439562	0.276462
114.055	5.00852	17426	16135.7	16609.7	18067.3	17059.7	20320.1	20587.8	24081.8	20521.8	21377.9	21914.4	21277.2	22259.1	17438.8	20722.4	0.325528	0.280597	44553.8	109871	40063.2	37720.2	58052	35209.4	37603.1	40658.3	47994.1	40366.2	2.55594e+06	832452	1.05068e+06	1.82339e+06	1.56562e+06	-4.75324	-5.27744
114.055	1.95929	38582	34744.7	30250.6	39772.4	35837.4	31554.7	30065.5	36194.7	37633.4	33862.1	37911.4	29754.6	34266.2	28203.2	32533.8	-0.0817964	-0.139526	97353.3	162770	134848	103080	124513	85930.5	89811.9	152681	143280	117926	28719156	16786754	21125972	19480088	2.1528e+07	-7.43377	-7.51219
114.055	0.984563	55724.9	48955.8	48590.8	67312	55145.9	46266.6	43281.7	58010.9	59967.5	51881.7	47137	46444.6	49606.2	52481.9	48917.4	-0.0880269	-0.172905	177059	410040	241822	260109	272258	274708	210051	207009	295425	246798	28632956	35047680	17590968	22224462	2.5874e+07	-6.57039	-6.71203
114.055	1.73796	35439.2	33774.3	35646.3	35371.4	35057.8	35539.5	38494	46135.1	42321.2	40622.5	37582.8	36191.8	37091.5	33859.2	36181.4	0.212542	0.0455108	75323.5	162770	95569.6	103080	109186	85930.5	81608.2	88852.9	97062.4	88363.5	28719156	18443166	27398058	22154506	2.41787e+07	-7.79081	-8.09607
114.055	3.63949	91961.1	75218.4	93269.8	107017	91866.5	76234.1	76773.9	73521	80745.1	76818.6	78284.9	72714.3	72184.6	64954.5	72034.6	-0.258085	-0.35085	165479	133073	118325	75377.7	123064	137515	113111	141783	148168	135144	4.72553e+06	1332507	4199990	5.31874e+06	3.89419e+06	-4.98385	-4.84875
114.092	2.43121	5876830	5.22453e+06	6.19984e+06	5.33388e+06	5.65877e+06	6597876	6642662	7059553	6591139	6.72281e+06	6684142	6.52266e+06	6496898	6239107	6.4857e+06	0.248575	0.196774	10367905	5.82386e+06	9709500	10482429	9.09592e+06	11152669	10003216	10086150	12161267	1.08508e+07	16730786	10581745	15732017	12569600	13903537	-0.61216	-0.357647
115.037	0.380957	816547	584029	581308	624028	651478	464206	650322	829064	567210	627701	805150	606230	833219	576538	705284	-0.0536397	0.114488	6461275	16129328	6742208	5930090	8.81573e+06	6.17278e+06	6.99297e+06	6.64487e+06	12554050	8.09117e+06	688947648	812479296	714037760	572569856	697008640	-6.30495	-6.42868
115.039	1.00179	162854	137518	199170	178901	169611	737704	584538	642226	1009337	743451	444814	522876	513804	481836	490832	2.13201	1.533	3.57636e+06	4.1664e+06	4823584	4.73166e+06	4.3245e+06	7.30034e+06	5.47545e+06	5.10038e+06	6396712	6.06822e+06	1.77557e+06	4402195	2.00971e+06	4.40977e+06	3.14931e+06	0.457496	0.946236
115.054	3.1044	2.44035e+06	2.10398e+06	2.4013e+06	2.14338e+06	2.27225e+06	1.73021e+06	2.34004e+06	2.13537e+06	2.38354e+06	2.14729e+06	2.24907e+06	2.14112e+06	2.06962e+06	2.17725e+06	2.15926e+06	-0.0816085	-0.0735837	2.20093e+06	1.85974e+06	2159779	1989417	2.05247e+06	2.70016e+06	1.54204e+06	2.5063e+06	1.75499e+06	2.12587e+06	638174	371791	1.76055e+06	315450	771490	1.41164	1.46234
115.087	0.401667	1.29691e+06	1470213	1.36303e+06	1.36091e+06	1.37276e+06	219369	268853	251088	172286	227899	477864	542226	523117	533410	519154	-2.59062	-1.40285	8.17859e+06	8052741	10319676	10571843	9.28071e+06	8697617	8707466	7.11342e+06	7026054	7.88614e+06	59889456	56588340	68323536	74464064	64816349	-2.80405	-3.03897
116.071	10.3391	121819	103475	87665.6	123259	109055	112561	121575	106164	105519	111455	119713	54996.9	119806	90082.3	96149.6	0.0314059	-0.181697	168852	166975	121169	116282	143319	196139	165261	204977	129246	173906	6.51542e+06	6462793	6740668	7.32529e+06	6.76104e+06	-5.55994	-5.28087
116.071	6.28104	165076	172367	151589	150750	159946	124809	135233	150816	148239	139774	130221	133833	142628	116596	130819	-0.194483	-0.290006	192656	171080	156731	148497	167241	183971	194099	184021	177790	184970	3266949	2.30417e+06	2398427	2.8583e+06	2706962	-4.01667	-3.87131
116.071	10.796	178328	159672	171778	172242	170505	162952	156697	175959	159991	163900	160959	173517	154542	167166	164046	-0.0569968	-0.0557104	176637	196629	150509	169035	173202	193821	238099	205061	196799	208445	2.43763e+06	3.43592e+06	2.23452e+06	4.30535e+06	3.10336e+06	-4.1633	-3.89609
116.071	11.266	138135	138781	135806	144861	139396	134254	155132	140588	130674	140162	135775	198249	143388	132552	152491	0.00791091	0.12954	127097	150599	137472	137655	138206	151566	165757	179813	157883	163755	6.19031e+06	1.57295e+06	1.48186e+06	4545383	3.44762e+06	-4.64071	-4.39599
116.071	2.43349	228058	192034	159399	188711	192050	190212	222160	291759	189815	223486	295959	197523	307834	185118	246609	0.218703	0.360739	210881	3.12538e+06	242044	239308	954404	222244	240345	253724	971736	422012	147408592	150939216	96891344	153801552	137260176	-7.1681	-8.34541
116.071	0.422922	1.50961e+06	435113	568959	392860	726636	932378	2817557	6.10151e+06	830899	2.67059e+06	4.95337e+06	1326867	5311476	994877	3.14665e+06	1.87785	2.11451	2784325	108285760	3009985	2.91867e+06	2.92497e+07	2.78008e+06	4.7556e+06	3466625	55269528	1.6568e+07	506287040	357683040	548405952	480808768	473296200	-4.01625	-4.83628
116.071	2.9933	315500	163824	198783	193237	217836	148993	209652	360431	149191	217067	482675	248725	555037	183503	367485	-0.00510245	0.754443	166362	2747436	184448	143251	810374	147941	190071	185772	2.33225e+06	714009	306573664	317975360	291096064	316607584	308063168	-8.57042	-8.75307
116.071	1.81904	144642	143020	157065	166572	152825	142000	151955	180888	151522	156591	165283	150663	163692	144601	156060	0.0351225	0.030217	173617	1.32183e+06	179976	187291	465680	198722	204313	181821	317016	225468	55718608	21275596	19903060	26003084	30725087	-6.04394	-7.09035
116.071	1.14851	152231	137430	146717	140572	144238	140944	167961	233782	152399	173771	221361	150122	211176	150284	183236	0.268743	0.345254	180131	557473	175674	188638	275479	196206	207329	198659	340507	235675	114552896	70988896	87869936	96162400	92393532	-8.38971	-8.61485
116.107	3.04103	1.15646e+06	939626	1.02709e+06	1.06864e+06	1.04796e+06	1.23373e+06	1.26759e+06	1.54791e+06	1.31568e+06	1.34123e+06	1.25999e+06	1.26361e+06	1.38857e+06	1.37958e+06	1.32294e+06	0.355978	0.336168	5133794	3.33375e+06	6544307	6125484	5.28433e+06	5.99664e+06	6.14354e+06	6139773	16715372	8.74883e+06	3.01876e+06	3.97271e+06	3.57051e+06	3.20317e+06	3.44129e+06	0.618772	1.34614
117.034	3.13866	124202	124270	153901	103744	126529	3.97837e+06	3655907	5.18369e+06	5107157	4.48128e+06	2.83927e+06	2.34326e+06	2.97853e+06	2.37778e+06	2.63471e+06	5.14637	4.3801	246121	214618	249377	213779	230974	199009	148682	235877	141381	181237	0	0	0	0	0	#DIV/0!	#DIV/0!
118.065	5.59977	1.34758e+06	1.13963e+06	1149358	1.21696e+06	1.21338e+06	1.51275e+06	1.45562e+06	1.27007e+06	1.35556e+06	1.3985e+06	1.17415e+06	1.17354e+06	1.30049e+06	1.3373e+06	1.24637e+06	0.204845	0.0386992	12099771	13846076	9493380	9170558	1.11524e+07	7.79084e+06	8444609	7886689	7776604	7.97468e+06	11205738	7614442	7436132	10408219	9.16613e+06	0.282975	-0.200886
118.065	2.60307	980602	926118	993854	880992	945391	904608	962659	933778	1.00747e+06	952129	819648	762545	841375	804796	807091	0.0102461	-0.22818	4.15214e+06	4.02504e+06	6.4938e+06	8.23042e+06	5.72535e+06	6.43482e+06	11087405	7.8923e+06	4.36117e+06	7.44392e+06	4.28006e+06	3.93298e+06	6.19345e+06	7.26327e+06	5.41744e+06	0.0797533	0.458452
118.065	4.53989	899885	906368	895525	931746	908381	4.51307e+06	3.26543e+06	4764218	4882814	4.35638e+06	2517991	2.0178e+06	2.2285e+06	2.06719e+06	2.20787e+06	2.26176	1.28128	2.83397e+06	2.66426e+06	2.6038e+06	2.66127e+06	2.69083e+06	2.28973e+06	2.32051e+06	2.58119e+06	2.19036e+06	2.34545e+06	9993413	9382278	9526814	10448718	9.83781e+06	-1.87029	-2.06847
118.065	3.08729	1.71735e+06	1.61145e+06	1.72892e+06	1.5187e+06	1.6441e+06	1630922	1417720	1.79583e+06	1.67753e+06	1.6305e+06	1.8589e+06	1642719	1.52549e+06	1.79258e+06	1.70492e+06	-0.0119865	0.0524062	4.76474e+06	6.69631e+06	7.26763e+06	5.75008e+06	6.11969e+06	4.13947e+06	5600763	5.52899e+06	5.41944e+06	5.17217e+06	3.32939e+06	3477546	4734071	5297208	4.20955e+06	0.53979	0.297101
118.065	2.15757	1.16163e+06	1.10063e+06	1.06544e+06	1.05693e+06	1.09616e+06	988690	1.04562e+06	1.25883e+06	1.03244e+06	1.0814e+06	1.26989e+06	1.00586e+06	1.32491e+06	983208	1.14597e+06	-0.0195577	0.0641086	1.15924e+06	4870202	1.60865e+06	1.39653e+06	2.25866e+06	1.12665e+06	1.30445e+06	1278783	3.0294e+06	1.68482e+06	107103680	107305864	103671152	103887856	105492138	-5.54553	-5.9684
118.065	3.31111	4564288	4424895	4591262	4.0402e+06	4.40516e+06	5022818	4.88056e+06	5024302	4772978	4.92516e+06	4373758	4454709	4537046	4507681	4.4683e+06	0.160977	0.0205307	10336336	7488223	8211272	10724565	9190099	8128273	7.94587e+06	8974995	8394173	8.36083e+06	3.66108e+06	7.95602e+06	4.28909e+06	5297208	5.30085e+06	0.793857	0.657422
118.065	1.29369	57158.2	38207	43900.1	38255.4	44380.2	53818.8	47454.6	65121.2	45150.6	52886.3	67581.5	45865.2	70673.6	41646.9	56441.8	0.252979	0.346849	55052.6	344081	82736.4	52383.3	133563	58946.4	80755	57951.1	189956	96902	17115080	23335146	18989288	19949318	19847208	-7.21527	-7.67819
118.065	3.70424	1.05648e+06	1.07196e+06	920536	1051594	1025141	1.85834e+06	1.69763e+06	2.04932e+06	1.84305e+06	1.86209e+06	1.77004e+06	1.79323e+06	1797199	1.81328e+06	1.79344e+06	0.861097	0.806905	3.70274e+06	2.41247e+06	4.50616e+06	4.27434e+06	3.72393e+06	4773644	4432164	4896488	4.06104e+06	4.54083e+06	3.72885e+06	3.42508e+06	3.31009e+06	2.84209e+06	3.32653e+06	0.162809	0.448941
118.086	3.32996	1.11209e+06	1.08709e+06	1.08542e+06	1.04355e+06	1.08204e+06	1.22291e+06	1.20477e+06	1.06344e+06	1.04817e+06	1.13482e+06	1137124	1.034e+06	1.16693e+06	1.14166e+06	1.11993e+06	0.0687128	0.0496525	1.57779e+06	1.91378e+06	1.46396e+06	1.4507e+06	1.60156e+06	1.45644e+06	1.53455e+06	1.59765e+06	1.70344e+06	1.57302e+06	19419144	20983008	19739024	20292526	2.01084e+07	-3.65025	-3.67619
118.086	10.2371	1.92222e+06	1.89529e+06	1.91579e+06	1.96106e+06	1.92359e+06	1734872	1.90218e+06	1.97514e+06	1923113	1.88383e+06	1.99867e+06	1.89579e+06	1.88353e+06	1.78796e+06	1.89149e+06	-0.0301346	-0.0242805	3.48127e+06	3.23848e+06	2.87016e+06	2.76243e+06	3.08808e+06	2.94759e+06	3.52965e+06	2.9558e+06	3263692	3.17418e+06	28666964	23681848	28361312	28334648	27261193	-3.14206	-3.10239
118.086	6.35111	1493721	1.4604e+06	1.46296e+06	1.68453e+06	1.5254e+06	1.46813e+06	1.40527e+06	1.43671e+06	1.39146e+06	1.42539e+06	1.44055e+06	1.4109e+06	1.48328e+06	1.54594e+06	1470168	-0.0978312	-0.0532078	2.01309e+06	2.00304e+06	2.00218e+06	1.93234e+06	1.98766e+06	1.97043e+06	1.99094e+06	2.01449e+06	2.14707e+06	2.03073e+06	12256885	8924756	9634581	10452124	1.03171e+07	-2.37589	-2.34496
118.086	10.7452	1.69348e+06	1.51138e+06	1.63652e+06	1533076	1.59361e+06	1538461	1.5698e+06	1.52923e+06	1.5288e+06	1.54157e+06	1.51317e+06	1.4735e+06	1555045	1.57659e+06	1.52958e+06	-0.0479008	-0.0591702	2.42e+06	2.17596e+06	2.57789e+06	2151732	2.3314e+06	2.4564e+06	2.50463e+06	2.35133e+06	2.23852e+06	2387720	9034645	10028918	8643950	10899185	9.65167e+06	-2.04959	-2.01515
118.086	2.86013	1.06689e+06	987699	1.03649e+06	1.06522e+06	1.03908e+06	1.63033e+06	1.61225e+06	1.68475e+06	1.53425e+06	1.6154e+06	1.42954e+06	1.26572e+06	1.41453e+06	1.26747e+06	1.34432e+06	0.636587	0.371573	1.44125e+06	1.6183e+06	1.33687e+06	1.56398e+06	1.4901e+06	1455257	1.4174e+06	1.51094e+06	1.67522e+06	1.51471e+06	12133085	13828428	12346925	13170585	1.28698e+07	-3.1105	-3.08688
118.086	11.3136	973010	1.0028e+06	1.14696e+06	996707	1.02987e+06	1.09361e+06	1.02553e+06	1.09453e+06	980658	1.04858e+06	1.0298e+06	937892	1.01459e+06	1.15493e+06	1.0343e+06	0.0259775	0.00619684	1.70008e+06	2.82229e+06	1.78063e+06	1.94421e+06	2.06181e+06	1.7552e+06	2059958	2.03733e+06	2371791	2.05607e+06	26720834	5.8545e+06	6176541	7.1746e+06	1.14816e+07	-2.47735	-2.48136
118.086	2.22888	990868	988415	1.03086e+06	1.00886e+06	1.00475e+06	961340	987136	956614	904770	952465	1.01061e+06	943881	968272	979073	975460	-0.0770974	-0.0426808	2.42482e+06	2.89492e+06	1.79441e+06	1.95142e+06	2.26639e+06	1.75414e+06	2.0813e+06	2.11153e+06	2.54434e+06	2.12283e+06	62247304	17078088	17958506	12547942	27457960	-3.59876	-3.69316
118.086	0.413188	7.96374e+06	2.2117e+06	2593616	2.16768e+06	3.73418e+06	2637017	5.43289e+06	14251933	2.54382e+06	6.21641e+06	14442861	3880583	13343583	3.19184e+06	8.71472e+06	0.735289	1.22266	12326439	309848384	12536576	25776932	9.01221e+07	11367629	19742494	15095786	180746528	5.67381e+07	976801344	880232256	1092881024	952097408	975503008	-3.43619	-4.10376
118.086	1.89802	999235	948047	990262	972110	977413	983954	987136	954683	957026	970700	954457	963147	972944	1.04906e+06	984903	-0.00994403	0.0110124	2.42482e+06	4.6974e+06	2.13981e+06	1.92506e+06	2.79677e+06	2.04967e+06	2.19794e+06	2.52138e+06	4.27225e+06	2.76031e+06	76535944	38751756	320495936	17346106	1.13282e+08	-5.34002	-5.35895
118.086	0.104828	1.10729e+06	1.12317e+06	1.04416e+06	1.08912e+06	1.09093e+06	1.10375e+06	1.04986e+06	1.0975e+06	1.05492e+06	1.07651e+06	1.09213e+06	1.06844e+06	1.06964e+06	1.12487e+06	1.08877e+06	-0.0192002	-0.00286272	3.16232e+06	3.84426e+06	4.52108e+06	3939323	3.86675e+06	4428174	5.27878e+06	5098603	4.48281e+06	4822091	7038657	5.59406e+06	3765836	4.31382e+06	5.17809e+06	-0.421301	-0.102762
118.086	0.863595	1451979	1.12049e+06	1.23077e+06	1.17173e+06	1.24374e+06	1.11743e+06	1.27255e+06	1.80791e+06	1.09795e+06	1.32396e+06	2.06942e+06	1.16817e+06	1940337	1.13185e+06	1.57744e+06	0.090174	0.342902	2.62818e+06	8933608	2.64156e+06	3.01069e+06	4.30351e+06	3.6666e+06	2.89598e+06	2359817	4840205	3.44065e+06	235685488	85617432	139462192	424994048	221439790	-5.68526	-6.00809
118.086	1.09743	1.30459e+06	1.07702e+06	1.20562e+06	1.09053e+06	1.16944e+06	1.11088e+06	1.15736e+06	1480006	1.05408e+06	1.20058e+06	1.66986e+06	1.11696e+06	1.56338e+06	1.08352e+06	1.35843e+06	0.0379135	0.216122	2169088	9256658	2.54706e+06	3.01069e+06	4.24587e+06	2645182	3.31015e+06	3.21255e+06	4840133	3502004	96444192	61562804	125315008	282901504	141555877	-5.05917	-5.33705
118.086	1.54983	1.01459e+06	993738	991901	1.02566e+06	1.00647e+06	984926	969847	984597	1.03791e+06	994320	1.02394e+06	963104	991522	973152	987929	-0.017523	-0.0268261	2000807	6495276	3.10912e+06	2.5664e+06	3.5429e+06	2.61876e+06	2759205	2.41634e+06	5.01306e+06	3.20184e+06	107143424	25611026	47988384	29022228	5.24413e+07	-3.8877	-4.03373
118.123	10.1685	5184142	5.24515e+06	5427497	5064938	5.23043e+06	5.35805e+06	5.35812e+06	4911210	4968399	5.14895e+06	5290686	5.20322e+06	5187593	5271178	5.23817e+06	-0.022653	0.00213229	545362	486189	500859	505604	509504	516118	459579	477471	491426	486149	335813	441643	330498	464438	393098	0.374204	0.306509
118.123	0.398409	1.00088e+06	960642	1.10734e+06	991676	1.01513e+06	850618	939988	1.22095e+06	1.22942e+06	1.06024e+06	1174207	2946484	3876276	3.68206e+06	2.91976e+06	0.0627259	1.52418	978847	1.19014e+06	1.48371e+06	1.58339e+06	1.30902e+06	1.31688e+06	1.7697e+06	2.10413e+06	1.14319e+06	1.58348e+06	1.01006e+06	792599	640081	831734	818618	0.677227	0.951832
118.123	4.8691	37828.1	32161.5	35277	38224.4	35872.7	7.22643e+06	7.51593e+06	7960921	8161312	7.71615e+06	1504451	1.97905e+06	1.98667e+06	2014486	1.87116e+06	7.74885	5.7049	34858.8	30786.2	0	0	16411.3	28141.9	0	0	27351.2	13873.3	0	0	0	0	0	#DIV/0!	#DIV/0!
119.049	5.43457	693391	1.89723e+06	763479	749070	1.02579e+06	888492	757631	839897	1.19423e+06	920062	1.47248e+06	890398	732683	1.00321e+06	1.02469e+06	-0.156935	-0.00154715	57312.7	29523	56801.5	40745.7	46095.7	53962.8	31054.2	52477.5	34876.9	43092.9	96652.5	73608.1	86085.9	80279.5	84156.5	-0.868441	-0.965625
119.049	2.88123	2.31303e+06	1.74148e+06	2.03996e+06	1.8901e+06	1.99614e+06	41756540	36883804	51516260	48523844	44670112	31431540	28374008	33134326	26604564	2.98861e+07	4.48402	3.90419	10776377	9327345	9261769	10140343	9.87646e+06	10529363	11067648	13214414	9914152	1.11814e+07	7004035	5653051	5.51203e+06	12056603	7.55643e+06	0.386289	0.565324
119.049	5.81809	2.31974e+06	2.90728e+06	2.34535e+06	2.16223e+06	2.43365e+06	2719082	2.45332e+06	2.47497e+06	2269761	2.47928e+06	2.65754e+06	2423772	2.40842e+06	2802311	2.57301e+06	0.0268016	0.0803366	0	76815.5	42153.9	56847.6	43954.2	43134.6	31330.5	33622.2	0	27021.8	84132.2	72991.8	70037.3	97692.7	81213.5	-0.885717	-1.58759
119.049	0.632936	81321.2	42491.9	53366.1	45071.1	55562.6	67922	84681.7	148318	53528.1	88612.5	149450	65580.4	137440	58830.6	102825	0.673397	0.888012	122128	2122787	140305	101813	621758	127464	126523	136904	1.00996e+06	350214	17276730	21179948	20990596	23939412	2.08467e+07	-5.06732	-5.89544
119.061	0.436938	1.4761e+06	955821	1.70809e+06	974934	1.27874e+06	1.86698e+06	2.15791e+06	2.69175e+06	2.87393e+06	2.39764e+06	1993206	2.12736e+06	1.99053e+06	2187576	2.07467e+06	0.906899	0.698163	8.32021e+06	1.96415e+06	10821891	10857635	7.99097e+06	9524435	14758091	17534104	7.01403e+06	1.22077e+07	4.08694e+06	11226107	10073058	4.42376e+06	7.45247e+06	0.100653	0.711997
119.061	0.6499	501177	275178	528926	257721	390751	551250	674998	829032	731540	696705	651784	598086	638593	643652	633029	0.8343	0.696023	3.54907e+06	1559740	4669867	3.62593e+06	3.35115e+06	4771568	4.74391e+06	6081796	2.69147e+06	4.57219e+06	4.08694e+06	11226107	10073058	7.38321e+06	8.19233e+06	-1.28962	-0.84139
119.086	5.80017	567379	496818	561099	496893	530547	579279	479202	550813	609808	554776	569264	483039	539782	539320	532851	0.0644231	0.00625205	6.00259e+06	3239740	2.90983e+06	2.72781e+06	3.71999e+06	3.56833e+06	4.04911e+06	2.51197e+06	3543851	3.41831e+06	4.32635e+06	4.26135e+06	3916892	4.32552e+06	4.20753e+06	-0.177674	-0.299688
119.086	4.52394	1.43999e+06	1359791	1381105	1.51598e+06	1424216	2.38017e+06	2187647	2234139	2.78888e+06	2.39771e+06	1.97543e+06	1.78342e+06	1.95405e+06	1.73769e+06	1.86265e+06	0.751488	0.387185	4.04539e+06	2601208	4398567	4.15427e+06	3.79986e+06	2.00748e+06	2.49929e+06	2.19444e+06	1.64683e+06	2.08701e+06	3553275	2.83149e+06	3.17141e+06	2778708	3083721	0.301274	-0.563237
119.086	4.08868	959996	879143	923343	905359	916960	3784748	3.5241e+06	3.78494e+06	4537959	3.90794e+06	3756579	3.13464e+06	3.74266e+06	3.63261e+06	3.56662e+06	2.09148	1.95963	7.07354e+06	5.91612e+06	6.12095e+06	5511581	6.15555e+06	5.02525e+06	5.47639e+06	7.15044e+06	4984298	5.65909e+06	1.76231e+06	1.7894e+06	2.32182e+06	2.07283e+06	1.98659e+06	1.63159	1.51028
120.024	0.136755	629734	673628	671080	666556	660250	624551	677926	689870	695481	671957	655977	678891	681619	649523	666502	0.0253577	0.0135985	512361	500181	475060	516820	501105	585452	579912	536249	587580	572298	496589	516708	582046	533897	532310	-0.0871522	0.104501
120.045	2.77491	2858648	2389192	2.63554e+06	2.66965e+06	2.63826e+06	75662.3	100316	87620	113003	94150.4	62611.7	75473.9	76420.6	78355.7	73215.5	-4.80848	-5.17129	67329328	59826560	51236628	56116728	58627311	48068152	43559864	48591580	43831120	46012679	3.21183e+06	13291075	21101618	9287201	1.17229e+07	2.32224	1.9727
120.045	2.52118	2751789	121761	128166	2.66965e+06	1.41784e+06	138585	128248	157881	158135	145712	120939	134051	152168	135921	135770	-3.2825	-3.38446	301127	338709	298763	291711	307577	498042	346737	364992	298599	377092	20624804	13675869	21101618	18526880	1.84823e+07	-5.90905	-5.61508
120.045	1.6119	162547	176712	162780	131294	158333	141830	149263	61245.7	82813	108788	167831	104329	173157	131362	144170	-0.54145	-0.135195	1159822	972108	1.30663e+06	1.24764e+06	1.17155e+06	962238	1.42567e+06	947249	1.16727e+06	1.12561e+06	1.93772e+06	2.15459e+06	1.79267e+06	2175523	2.01513e+06	-0.782453	-0.840168
120.081	10.9476	11459.9	20879.1	33519.2	18130.2	20997.1	20329.8	17661.1	42429.1	18233.5	24663.4	16215.5	14151.8	22377.1	19691.7	18109	0.23218	-0.213483	86220.5	110472	171396	80769.6	112215	91146.7	150442	103627	99177.3	111098	2.67535e+06	14888155	2.46849e+06	20942290	1.02436e+07	-6.51231	-6.52674
120.081	4.72491	222911	195896	218411	243321	220135	1.44869e+06	1.29402e+06	2002680	2.12402e+06	1.71735e+06	847962	706052	727563	690830	743102	2.96373	1.75517	1.52428e+06	303940	2.5666e+06	2080819	1.61891e+06	2.47562e+06	1.63418e+06	2.25234e+06	1.00733e+06	1.84237e+06	8737410	12437012	11717238	9411855	1.05759e+07	-2.70768	-2.52114
120.081	2.51744	2.01808e+06	1.97107e+06	1.93771e+06	1.97165e+06	1.97463e+06	1.7983e+06	2.12481e+06	1.99662e+06	2.02653e+06	1.98656e+06	2.01297e+06	1.93169e+06	2.08059e+06	1.9735e+06	1.99969e+06	0.00869591	0.0181958	3.28713e+06	4.02784e+06	3.86746e+06	3.23818e+06	3.60515e+06	3.80846e+06	3.4522e+06	3.60476e+06	3923424	3.69721e+06	89070072	46616948	90451160	364707840	147711505	-5.35658	-5.3202
120.081	3.2972	18717276	18784592	19036674	18537052	1.87689e+07	18975634	18263402	17727236	18668560	18408708	16924330	17549672	18282924	17992126	17687263	-0.0279556	-0.0856332	40410572	41567308	39679876	52814584	43618085	36071512	31242266	32552686	32346686	3.30533e+07	24788342	27538376	31130454	66139432	37399151	0.221921	-0.178212
120.081	2.86793	2.8081e+06	2.62425e+06	2.72522e+06	2.75966e+06	2.72931e+06	2.96462e+06	2.7093e+06	3.2073e+06	3.16554e+06	3.01169e+06	2.89593e+06	3.00351e+06	2904127	2.58302e+06	2.84665e+06	0.142037	0.0607274	4810663	4399075	4.70909e+06	4704369	4.6558e+06	4692969	4.38245e+06	4362895	4.34184e+06	4445038	28188984	27210166	23247216	26575412	2.63054e+07	-2.49826	-2.56509
120.081	4.27222	78521.4	88764.7	80111.7	93814.7	85303.1	162639	137303	222228	211200	183343	110723	102533	125853	112734	112961	1.10387	0.405154	143813	270276	380848	332572	281877	219879	144111	140448	203040	176869	5.50138e+06	5332240	4263249	5.77464e+06	5217877	-4.21033	-4.88271
120.081	1.99569	2143849	1.52879e+06	1.66027e+06	1.24877e+06	1.64542e+06	1.77679e+06	2.08865e+06	3022273	1.64517e+06	2.13322e+06	3.60864e+06	1574994	3.18119e+06	1.89716e+06	2.56549e+06	0.374579	0.640782	548710	2406288	707058	725590	1.09691e+06	463722	509414	645930	1.09392e+06	678246	236148560	175224672	513696544	167458656	273132108	-7.96001	-8.65358
120.081	3.88372	701565	745356	633489	674752	688790	932163	791510	1.2009e+06	1.40901e+06	1.08339e+06	746507	667783	718391	673611	701573	0.653422	0.0265283	1.11095e+06	959823	1.05574e+06	1.02729e+06	1.03845e+06	1.0869e+06	1.15931e+06	1.00906e+06	1.00957e+06	1.06621e+06	11662246	13649972	16854934	11880422	1.35119e+07	-3.70173	-3.66367
120.081	1.75444	1.39063e+06	1.12924e+06	1.48534e+06	1.03123e+06	1.25911e+06	1.31687e+06	1.86389e+06	2.38478e+06	1.23653e+06	1.70052e+06	2567050	1.33059e+06	2.38471e+06	1.44247e+06	1.9312e+06	0.433568	0.617095	801646	38775136	4125219	4948180	1.21625e+07	2.85378e+06	947656	512469	2529781	1.71092e+06	685275200	758393152	609612736	677210816	682622976	-5.81057	-8.64017
120.081	1.35418	13462170	10260864	11794723	9493397	1.12528e+07	11154120	13248145	17885984	10885246	1.32934e+07	19405156	11603873	19285170	11707375	1.55004e+07	0.240425	0.462022	27185472	227692720	32673084	28838302	7.90974e+07	27836896	29410732	26347742	123900568	5.1874e+07	8101436928	8244376576	7771334656	7632542208	7937422592	-6.6489	-7.25752
121.065	5.13699	2.09588e+06	2329209	2209136	1.97908e+06	2.15333e+06	2111762	1.90091e+06	1.9921e+06	1851550	1.96408e+06	2.15607e+06	2.0273e+06	1971051	2.39398e+06	2.1371e+06	-0.132715	-0.0109126	498121	394368	424205	473112	447452	406100	333312	385630	422505	386887	531733	607187	587713	498597	556308	-0.314151	-0.523971
121.065	2.51353	3.16281e+06	3.25347e+06	3.50773e+06	3.33662e+06	3.31516e+06	3.22988e+06	3718739	3.52651e+06	1.53171e+06	3.00171e+06	3.54986e+06	3.39199e+06	3.72207e+06	3.55511e+06	3.55476e+06	-0.143293	0.100674	10510301	8073785	8997230	9046602	9.15698e+06	8609158	9611520	8492533	11218771	9.483e+06	34964356	34331848	39296780	39592756	37046435	-2.01639	-1.96592
121.065	4.2498	641786	871164	605378	792345	727668	969524	905862	899862	1080437	963921	978815	883213	867395	888669	904523	0.405634	0.313877	555750	485088	1.03186e+06	1.21774e+06	822609	1.26538e+06	785384	1.13571e+06	581305	941945	735048	641380	772845	1.05206e+06	800334	0.0396037	0.23504
121.065	0.457818	10252043	10965728	10839934	11996330	1.10135e+07	1.37175e+06	1.75453e+06	1.17227e+06	1.22216e+06	1.38018e+06	2.57336e+06	2.96526e+06	2.91857e+06	4.3293e+06	3.19662e+06	-2.99635	-1.78465	35775632	22025104	29114662	30830074	29436368	32469134	31709538	32094626	26212716	3.06215e+07	64554344	36529672	65033928	62113404	57057837	-0.954825	-0.89788
121.065	0.806155	8535665	7649904	8037914	8939659	8.29079e+06	932884	1.30474e+06	922343	832964	998233	2062130	2.36139e+06	2474942	3.21324e+06	2.52792e+06	-3.05406	-1.71356	44111064	39117224	28190248	47333304	39687960	16874508	48010400	29764930	29322350	30993047	2.88372e+06	17534706	29863068	9765159	1.50117e+07	1.40262	1.04586
121.078	1.32141	50908.6	36754.8	46203.7	44572.3	44609.8	42226.3	52333.1	64741.9	44948.1	51062.4	71501.1	40227	62684.6	45509.1	54980.4	0.194898	0.301557	98698.6	793675	108233	100050	275164	97152	98906.8	114544	365761	169091	32164354	27656790	29624642	28423240	2.94673e+07	-6.74268	-7.44517
121.101	4.53442	980131	899109	976436	948275	950988	2.93693e+06	2.48277e+06	3.30886e+06	3.42065e+06	3.0373e+06	1.84366e+06	1.56387e+06	1.79193e+06	1562936	1.6906e+06	1.67529	0.830034	4329565	3.61966e+06	4517482	4699273	4.2915e+06	3.13594e+06	3276599	3.48884e+06	3.13969e+06	3.26027e+06	6.23007e+06	4.94176e+06	5.53072e+06	5.85434e+06	5.63922e+06	-0.394016	-0.790506
121.101	3.44328	1.63446e+06	1.55627e+06	1522412	1.58283e+06	1573993	2.85014e+06	2.45886e+06	3.45504e+06	3.92457e+06	3.17215e+06	1.79977e+06	1557433	1.78335e+06	1758592	1.72479e+06	1.01103	0.131988	6602729	3.37787e+06	5429776	7021274	5.60791e+06	5.4088e+06	4.2117e+06	5.48506e+06	6.58659e+06	5.42304e+06	2.89026e+06	5.61139e+06	3.51463e+06	3.66997e+06	3.92156e+06	0.516036	0.467673
121.101	4.02689	771142	675282	721493	726351	723567	1.80644e+06	1.75055e+06	1831476	2.01748e+06	1.85149e+06	1.69429e+06	1607093	1837396	1.75918e+06	1.72449e+06	1.35548	1.25297	4254608	3.73992e+06	3.67634e+06	3.70552e+06	3.8441e+06	2.51538e+06	3078213	3.82953e+06	2.58298e+06	3.00152e+06	2.89026e+06	2.59348e+06	3.29481e+06	3.48337e+06	3.06548e+06	0.326532	-0.0304173
121.966	11.1481	539217	1.77864e+06	2.13536e+06	152766	1.1515e+06	1167328	4035067	1.97232e+06	89286.2	1.816e+06	1.79242e+06	518660	1738117	2628057	1.66931e+06	0.657252	0.535743	279859	213043	296491	208199	249398	194909	267958	212495	218105	223367	76400.7	63154.6	78603.3	68532.3	71672.7	1.79895	1.63992
122.058	1.59998	123795	102409	191458	96395.9	128514	130703	156128	147013	134201	142011	118123	117621	115674	138448	122466	0.144074	-0.0695442	4.95091e+06	4149375	7.81242e+06	3.65042e+06	5.14078e+06	4.01501e+06	4.53292e+06	6546419	5968454	5.2657e+06	18856116	28308328	18685754	29418900	2.38173e+07	-2.21195	-2.17731
122.097	1.01595	123719	88000.6	169820	113210	123687	85022.3	104898	136288	113011	109805	122889	112825	119004	101599	114079	-0.171755	-0.116661	113052	191185	115595	122115	135487	86708.5	114610	116075	161663	119764	18345912	17512136	31083170	22743552	2.24212e+07	-7.37057	-7.54852
122.097	1.27376	134329	76912.7	131967	96230.5	109860	72968.2	96232.6	140961	71747.8	95477.5	148757	115135	154446	100444	129696	-0.202431	0.239467	108105	373670	97250.6	101738	170191	85085.7	114610	116075	229150	136230	18345912	17512136	31083170	22743552	2.24212e+07	-7.04157	-7.36267
122.097	2.04163	793449	738675	778821	801543	778122	667229	935412	703339	691931	749478	691887	682088	757260	722581	713454	-0.0541106	-0.125175	2.62078e+06	3.28777e+06	3433612	2710819	3.01325e+06	3.01468e+06	2.6346e+06	3332409	3.33506e+06	3.07919e+06	1.16505e+06	1.1842e+06	2.71461e+06	440680	1.37613e+06	1.1307	1.16193
122.097	1.76489	392186	455517	416938	420284	421231	95996.3	138242	125667	101055	115240	166667	145739	166028	172457	162723	-1.86997	-1.3722	1.46615e+06	1.92511e+06	1.2354e+06	1.38573e+06	1503097	1.06648e+06	1.06589e+06	1.48303e+06	2.29519e+06	1.47765e+06	1338648	1.70951e+06	1.27956e+06	2.35847e+06	1.67155e+06	-0.153245	-0.177881
122.547	10.4439	773234	712247	818880	700023	751096	778645	712320	741335	759610	747978	627038	830039	670117	633088	690071	-0.00600235	-0.122253	46379524	49530216	48949988	48007248	48216744	60143552	48850324	43768268	58119360	52720376	36703920	41357716	41443036	41832952	40334406	0.257523	0.38635
122.547	10.7293	186204	175085	182384	180915	181147	173236	205936	165656	182066	181723	244594	175186	185376	207983	203285	0.00458126	0.166342	15734202	15000498	15780809	18454074	1.62424e+07	14456754	16857958	17951034	18331432	1.68993e+07	16496474	13932151	13082002	14406548	1.44793e+07	0.165773	0.222972
122.547	4.64983	113748	120886	107097	107271	112250	135103	101469	82383.9	107070	106506	100041	127394	98786.7	141014	116809	-0.0757788	0.0574283	7068493	6547400	5987794	7.48505e+06	6.77219e+06	22653218	6412093	6.23223e+06	5.75622e+06	10263441	3569665	3.91931e+06	3.90033e+06	3.38198e+06	3692822	0.874898	1.47472
122.547	5.16349	151626	181353	190260	170836	173519	182475	161856	180978	147910	168305	151343	155335	145689	164801	154292	-0.0440123	-0.169426	7.72915e+06	16278132	8.00286e+06	8394106	10101062	6.89232e+06	7076336	7.61964e+06	6752582	7085218	5327664	5609853	5.42518e+06	5.4719e+06	5.45865e+06	0.887891	0.376268
122.547	4.87967	140248	152740	140797	139098	143221	135103	142745	130825	124195	133217	151928	109815	122686	141014	131361	-0.104466	-0.124708	6.4904e+06	6.37712e+06	7.39368e+06	8394106	7.16383e+06	6573771	6412093	6.23223e+06	6369076	6.39679e+06	11123182	4643005	4866599	4.01855e+06	6.16283e+06	0.217136	0.0537546
122.547	3.78456	73818.6	55654.3	54281.9	61435.7	61297.6	52446.4	52038.9	42930.9	47802.8	48804.8	63454.1	45029.8	49707.8	46251	51110.7	-0.328809	-0.262206	4781929	5166145	8108271	5.53704e+06	5.89835e+06	7.1187e+06	4.5813e+06	4376743	4745503	5.20556e+06	773914	712363	590037	641930	679561	3.11764	2.93738
122.547	3.99506	73818.6	57691.3	81885.3	73760.3	71788.9	56292.4	61032.7	53785.3	63625	58683.9	63454.1	59636.9	55300.4	56917.4	58827.2	-0.290797	-0.287278	4.31448e+06	5166145	4.13447e+06	9922810	5884475	9678118	4804147	9498884	4745503	7181663	1.07589e+06	1.85988e+06	1.10743e+06	930124	1.24333e+06	2.2427	2.53011
123.044	2.61523	26991338	22981496	26613818	24363904	25237639	24714912	27111286	24931284	25002658	25440035	20870572	20046354	22646646	22409640	21493303	0.0115237	-0.23169	253845904	280068672	305053952	392448928	307854364	435660544	612673024	202714144	153587168	351158720	80609016	66095980	110570288	45550280	75706391	2.02376	2.21364
123.044	0.611061	304274	353838	182587	404129	311207	286219	286453	389485	280891	310762	339122	288597	313805	366099	326906	-0.00206273	0.0710031	435312	4.04062e+06	685437	757816	1.4798e+06	740796	327230	698487	2186640	988288	31113322	32766896	32663492	35270120	3.29535e+07	-4.47696	-5.05935
123.055	0.596787	27042150	25762958	28839650	26361434	27001548	29964328	30429046	30763730	32360836	30879485	29014370	29893754	29640632	31006106	2.98887e+07	0.193607	0.146559	116140952	144343328	198282976	119105664	144468230	121804944	121851320	149615344	131104144	131093938	143623136	78213008	83514920	109249624	103650172	0.47903	0.338878
123.117	5.50712	3.05889e+06	2.84495e+06	2.82093e+06	2.57857e+06	2.82584e+06	2.92709e+06	2.87898e+06	2.67055e+06	2.78883e+06	2.81636e+06	2.52617e+06	2.45852e+06	2648032	2.70491e+06	2584406	-0.00484636	-0.128846	2.62465e+06	2.40841e+06	2.80321e+06	2.7903e+06	2.65664e+06	1.00207e+06	957922	1.00338e+06	931987	973839	2.27378e+06	2605755	2853193	2.52403e+06	2.56419e+06	0.0511006	-1.39675
123.117	4.95777	689440	837605	603965	826543	739388	1.20867e+06	1.19837e+06	1.24566e+06	1.4494e+06	1.27553e+06	1.19644e+06	1.10409e+06	1.1944e+06	1.18667e+06	1.1704e+06	0.786689	0.662597	3.47055e+06	1.72473e+06	4.39843e+06	4.14435e+06	3.43451e+06	3683557	3.97684e+06	4.18889e+06	4.0638e+06	3.97827e+06	3.96123e+06	4.51569e+06	4022578	4.18869e+06	4.17205e+06	-0.280649	-0.0686141
123.117	4.49813	452907	422621	508731	425360	452405	1.47778e+06	1.34059e+06	1.56533e+06	1.80436e+06	1.54702e+06	1.11077e+06	836506	971191	897057	953882	1.7738	1.0762	2.61437e+06	2.14348e+06	2958461	3.16566e+06	2.72049e+06	7912704	7.71751e+06	8560370	7.9671e+06	8.03942e+06	3.12842e+06	2904709	3.02811e+06	2.79922e+06	2.96511e+06	-0.12422	1.439
123.117	4.01567	803655	758246	684612	777717	756057	3259045	2.9298e+06	3801873	4195486	3.54655e+06	2.42906e+06	1.94817e+06	2463140	2.28236e+06	2.28068e+06	2.22985	1.5929	2.72432e+06	2.24516e+06	2.80295e+06	2.65675e+06	2.60729e+06	6.69829e+06	6.91553e+06	7993864	6273157	6.97021e+06	4.16992e+06	4.3909e+06	4.359e+06	3.95035e+06	4.21754e+06	-0.693849	0.7248
124.039	0.505435	157447	90840	109380	93073.4	112685	704947	535471	810820	1.02716e+06	769600	423305	243026	373105	256117	323888	2.77181	1.5232	1.02449e+06	3.02636e+06	2.04481e+06	916220	1.75297e+06	2354604	1.6089e+06	1.39459e+06	1.73652e+06	1.77365e+06	2.19502e+06	1.41417e+06	2.12878e+06	1.787e+06	1.88124e+06	-0.101883	-0.0849621
124.039	4.75588	50244.2	57141.3	54350.3	52820.7	53639.1	55617.2	56719.5	60343.6	57220.7	57475.2	54010	55291.3	36450.1	62736.4	52121.9	0.0996547	-0.041395	72620.5	279756	191779	39100.7	145814	181317	360908	55323.3	51609.5	162289	18258702	17148674	1.13469e+06	2.52973e+06	9.76795e+06	-6.06585	-5.91141
124.039	11.3567	48952.8	41527.5	48707.3	45918.6	46276.5	42621.4	45861.6	46603.6	41625.7	44178.1	42769.7	37731.4	42529.8	47199.2	42557.5	-0.0669499	-0.120866	155875	292982	145655	176323	192709	127729	133437	226632	183101	167725	1.6087e+06	2.55821e+06	1.2397e+06	2.60403e+06	2.00266e+06	-3.37742	-3.57775
124.039	1.96178	67260.5	68582.6	64052.9	67017.7	66728.4	74759.3	86603.2	82252.7	78923.8	80634.8	79063.1	78460.4	66421.5	65243.6	72297.2	0.273101	0.115638	677480	483516	472685	465948	524907	631166	509853	654576	671605	616800	29552058	21719098	16965672	27794262	2.40078e+07	-5.5153	-5.28255
124.04	1.50361	62201.2	52718.2	63504	54695	58279.6	61318.4	64990.3	72333.2	63471.3	65528.3	64269.8	60754.5	65341.5	67837.8	64550.9	0.169127	0.147447	382317	869108	777110	591440	654994	404306	578887	875447	552551	602798	15230451	27544430	18476620	35884692	2.4284e+07	-5.21238	-5.33219
124.04	1.70511	64234.3	57839.8	63248.9	62455	61944.5	62691.5	64424.9	72333.2	68589.6	67009.8	64269.8	59066	65341.5	67837.8	64128.8	0.113396	0.049996	392522	869108	777110	591440	657545	468670	578887	513614	552551	528431	29552058	20903438	25547950	27794262	25949427	-5.30247	-5.61784
124.04	1.01596	55117.5	52013.6	65482.4	61315.3	58482.2	83615.2	82634.5	100311	118682	96310.5	77485.5	66048.6	65264.9	66718.2	68879.3	0.719697	0.236074	558580	697256	513922	841936	652924	722163	561259	773429	540429	649320	28739448	40707132	19671302	19392094	27127494	-5.3767	-5.38468
124.076	0.702019	1.33582e+06	1.19352e+06	1.27635e+06	1.2671e+06	1.2682e+06	1.13341e+06	1266335	1.34644e+06	1.30774e+06	1.26348e+06	1.31539e+06	1.13557e+06	1.31889e+06	1.27865e+06	1.26212e+06	-0.00537664	-0.0069267	6827980	3.35893e+06	9218937	4.72758e+06	6.03336e+06	16077312	7.64087e+06	7.22984e+06	3872274	8.70507e+06	6.47971e+06	3.23605e+06	2.88484e+06	8804933	5.35138e+06	0.17305	0.701945
124.076	2.00523	260634	228759	219948	220360	232425	207954	201289	237235	238343	221205	238417	218958	236665	312190	251558	-0.0713826	0.114121	2.12232e+06	1.69614e+06	2857198	2.13027e+06	2.20148e+06	1.78219e+06	2.92134e+06	2.61996e+06	4.18661e+06	2.87752e+06	6847847	5408974	9147048	6923249	7.08178e+06	-1.68564	-1.29928
124.076	0.447818	1.31163e+06	1370687	1.45787e+06	1460248	1.40011e+06	1.40294e+06	1.43755e+06	1.3998e+06	1.62311e+06	1.46585e+06	1.2839e+06	1.46174e+06	1.59168e+06	1525940	1.46582e+06	0.0661989	0.0661654	13230756	2833249	14191029	12036010	10572761	12977027	20032390	19074572	7356947	14860234	2856984	3.23605e+06	2.12048e+06	2.85731e+06	2.76771e+06	1.93359	2.42469
125.06	2.97777	2170863	2142213	2018491	2.17122e+06	2.1257e+06	2189319	2291791	2144364	2.42115e+06	2.26166e+06	1298840	1.27586e+06	1.37886e+06	1.36193e+06	1.32887e+06	0.0894442	-0.677735	13156421	7.40271e+06	6285105	15468050	1.05781e+07	9443445	6.07106e+06	8973502	6756257	7.81107e+06	1.67454e+06	8535835	5551826	1.41304e+06	4.29381e+06	1.30075	0.86326
125.071	2.01275	602149	476065	594084	537655	552488	524044	531318	571412	496878	530913	569618	567301	631905	585142	588491	-0.0574687	0.0910775	3786096	2.56834e+06	3919913	3.73783e+06	3.50305e+06	3.1158e+06	3.42629e+06	3.94166e+06	3.74927e+06	3.55825e+06	6422033	10934215	10134650	11795578	9821619	-1.48735	-1.46479
125.096	5.57891	478195	482134	492748	475286	482091	544240	520508	550285	564201	544808	470269	403894	466994	457145	449575	0.176444	-0.100742	4.58502e+06	1.42739e+06	2.11428e+06	2.60372e+06	2.6826e+06	3.36442e+06	2.34793e+06	1.80691e+06	2.93766e+06	2.61423e+06	5.29522e+06	6390953	3.28484e+06	4494203	4.8663e+06	-0.859192	-0.89644
125.096	3.44704	280124	242201	251165	240301	253448	1.18452e+06	842123	1.98533e+06	2.59568e+06	1.65191e+06	509720	408372	488737	460222	466763	2.70438	0.881	1.22855e+06	873916	1.01397e+06	999428	1.02897e+06	1.09593e+06	1136614	1.23476e+06	1.69516e+06	1.29062e+06	8669392	13537474	9318013	9081132	1.01515e+07	-3.30242	-2.97556
125.107	10.1687	140563	131404	132180	126352	132625	129435	135384	117049	132177	128511	126262	143156	142448	147253	139780	-0.0454558	0.0758053	3.50747e+06	3.51155e+06	3.55957e+06	3.47797e+06	3.51414e+06	3563498	3461987	3.53222e+06	3434258	3.49799e+06	2.74382e+06	3262318	2.77832e+06	3333201	3.02942e+06	0.214133	0.207487
125.986	10.4391	14026468	13485336	12804350	12559695	1.3219e+07	13037379	13589455	12469441	12818347	1.29787e+07	13038212	13752481	13073182	12791736	1.31639e+07	-0.026468	-0.00602165	76989848	79373408	80407616	81759928	79632700	80686848	78270912	77348928	76206000	78128172	71335992	71750632	68575472	70032040	70423534	0.177303	0.149785
125.986	0.374929	1.01657e+06	1.1579e+06	1187545	1.17548e+06	1.13438e+06	1.16072e+06	992575	942817	1.13699e+06	1.05828e+06	966699	1.05939e+06	1000013	1152554	1.04466e+06	-0.100181	-0.118861	12636171	7.18498e+06	12201075	12735157	1.11893e+07	12303618	12882810	12142012	8367338	1.14239e+07	7305544	7.21714e+06	7097319	7648292	7.31707e+06	0.612787	0.642722
125.986	0.11544	693200	678605	710423	704842	696768	675623	704247	681431	691512	688203	717489	683555	717282	702110	705109	-0.0178431	0.0171691	8.25659e+06	8.36615e+06	8938785	8640196	8550431	8145285	8942332	8831219	8406034	8.58122e+06	7665700	8454800	7862050	8343998	8081637	0.0813496	0.0865348
126.055	1.99457	291359	287810	282764	276509	284610	324549	330626	352120	380215	346878	309954	287026	284774	324876	301658	0.285438	0.0839231	4.91259e+06	2.33192e+06	4202193	3274501	3.6803e+06	2.73634e+06	3.33042e+06	11337334	3.43776e+06	5.21046e+06	2057703	2.0351e+06	5026208	2.66713e+06	2.94654e+06	0.320804	0.822392
126.055	0.417016	5193095	5172680	6.13471e+06	5.15143e+06	5412980	6.63993e+06	6692864	5833371	8.20743e+06	6.8434e+06	5.22796e+06	6282189	5.72531e+06	6402387	5.90946e+06	0.33829	0.126603	56628952	26951476	56981308	54384024	48736440	47542500	87557736	64809860	24681588	56147921	23231702	22490274	27193434	43244896	2.90401e+07	0.746956	0.951187
126.091	2.98131	9719608	9015776	9793799	9398899	9.48202e+06	9680452	9701689	10369399	11292786	1.02611e+07	9407365	8880961	10285958	10162027	9.68408e+06	0.113916	0.0304202	49838636	31134062	56727256	52309764	4.75024e+07	65589232	53764392	57580144	55589744	58130878	19670872	59545572	28950840	14792807	3.074e+07	0.627883	0.919186
126.091	2.4433	1.51112e+06	1.57403e+06	1.61206e+06	1.53485e+06	1.55802e+06	1.50675e+06	1.41793e+06	1.53977e+06	1.50591e+06	1.49259e+06	1.39673e+06	1.50569e+06	1.48417e+06	1.40315e+06	1.44744e+06	-0.0618936	-0.106214	3831573	3.61126e+06	4.6964e+06	3.84274e+06	3.99549e+06	3.75728e+06	3.72023e+06	3804674	3.841e+06	3.7808e+06	4548583	5.27133e+06	3.7342e+06	3.51013e+06	4.26606e+06	-0.0945309	-0.174214
127.039	2.16815	1343549	775582	1220168	906765	1.06152e+06	1.74755e+06	1.77228e+06	1.78033e+06	2.09989e+06	1.85001e+06	1.79434e+06	1.59188e+06	1.87152e+06	1.58761e+06	1.71134e+06	0.80141	0.688998	3.56658e+06	1.90187e+06	5.33515e+06	3617166	3.60519e+06	4.52906e+06	4167592	4938981	3.69132e+06	4.33174e+06	8493395	5.01751e+06	2.45287e+06	10500700	6.61612e+06	-0.875909	-0.611039
127.05	1.98149	569999	701182	807233	560903	659829	747138	506708	796071	573252	655792	741419	595888	916230	609761	715825	-0.00885378	0.117513	5.55248e+06	5574823	5.63816e+06	5.38375e+06	5.5373e+06	4.77167e+06	4638969	4754936	4886869	4.76311e+06	33592596	37958820	33701100	44507820	37440084	-2.75733	-2.97461
127.05	1.76342	907787	859694	856832	861619	871483	784553	805818	812466	800610	800862	904427	911106	944854	996866	939313	-0.121919	0.108134	1.35596e+06	1.42397e+06	1.48814e+06	1515080	1.44579e+06	1.25482e+06	1.23633e+06	1.27603e+06	1455539	1.30568e+06	17725606	18491350	16459797	21640294	1.85793e+07	-3.68377	-3.83082
127.05	0.797456	1.27419e+06	1.19202e+06	1223351	1.12215e+06	1.20293e+06	2.24901e+06	2.12923e+06	2.01502e+06	2262649	2.16398e+06	1872508	1.90374e+06	1.89614e+06	2.07799e+06	1.93759e+06	0.847133	0.687715	6.77348e+06	9611761	9126082	8.17929e+06	8.42265e+06	8059748	10647653	9871452	9221171	9450006	11838094	13915834	9092530	16861806	12927066	-0.618048	-0.452008
128.019	0.319713	468419	335589	324930	348538	369369	347907	846318	1.6139e+06	402730	802713	1023137	492262	1114202	507797	784349	1.11982	1.08643	1.91287e+06	5144347	1.70282e+06	1.33135e+06	2.52285e+06	1.59453e+06	2.60816e+06	2.1321e+06	6259505	3.14858e+06	7798452	7.72834e+06	7.39214e+06	11857345	8694070	-1.78498	-1.46533
128.071	0.692377	61059.3	61002.3	69352.1	71226.6	65660.1	53490.8	63685.9	72598.6	62913.2	63172.1	56496.4	58463.5	51229.5	62054.1	57060.9	-0.055728	-0.202515	322500	1.12733e+06	365971	300675	529118	360263	292690	358724	653435	416278	426549472	313775008	434416224	515626208	422591728	-9.64146	-9.9875
128.071	0.948037	59575.9	59672.6	61801.7	71226.6	63069.2	45796.7	51663.6	52132.4	49595.7	49797.1	51843.9	51204.3	47456.4	51632.4	50534.3	-0.340873	-0.319673	445844	769175	440366	480106	533872	469380	439601	418626	553642	470312	431028448	351157184	314065056	515626208	402969224	-9.55996	-9.74283
128.071	2.12154	59384.2	52285.2	53815.6	58193.4	55919.6	53584.2	56234.2	62273.9	59920.2	58003.1	61489	48355.7	52503.6	61692.4	56010.2	0.0527763	0.00233518	186219	202042	242566	192720	205887	209262	213913	226876	211994	215511	123674952	46655972	56777612	41302468	67102751	-8.34838	-8.28246
128.071	1.86467	41686.7	40778.5	37488.9	56580.9	44133.8	34529.1	29679.7	40582.9	35521.4	35078.3	35128.3	32304.3	37558.3	31357.5	34087.1	-0.331304	-0.372656	159415	242264	146735	114079	165623	130471	140528	123188	189612	145950	123674952	60104248	107988736	86411656	94544898	-9.15695	-9.33938
128.071	1.36769	35553.6	40407.9	33977.3	37683.6	36905.6	38102	40418	40582.9	42242.1	40336.2	40311.2	35588.9	40623.9	44469	40248.3	0.128237	0.125088	192107	471585	190502	205304	264874	182092	199352	219977	284171	221398	188537824	114496960	153888848	272708288	182407980	-9.42764	-9.68631
128.951	11.1002	5018098	5194940	4.8254e+06	5.45322e+06	5.12292e+06	5.34692e+06	5.12255e+06	5.40011e+06	5636922	5.37662e+06	5.18392e+06	5364145	5243196	4679324	5.11765e+06	0.0697355	-0.0014847	6846234	6.90447e+06	6838809	7242056	6.95789e+06	6.90732e+06	6621692	6635930	6917110	6.77051e+06	5.64761e+06	6.45203e+06	5700572	6145211	5986355	0.216972	0.177587
128.951	0.383582	4558815	5294773	5.17941e+06	4.98912e+06	5005528	4.70381e+06	4.47452e+06	3.93062e+06	4586276	4.42381e+06	4.01634e+06	4433223	4.0543e+06	4818253	4.33053e+06	-0.178233	-0.208979	9760155	6.12019e+06	10719018	10087710	9.17177e+06	9832449	9624692	9478765	6575968	8.87797e+06	4.13157e+06	4429244	4203981	4.79451e+06	4.38983e+06	1.06304	1.01607
129.055	2.2612	242949	158616	241962	156078	199901	641891	618285	686269	772379	679706	606989	619420	679166	611137	629178	1.76562	1.65418	2122476	3.03997e+06	4209980	2904339	3.06919e+06	4.90347e+06	2.99055e+06	6156851	6206100	5.06424e+06	383568	0	0	0	95891.9	5.00031	5.72279
129.055	11.4066	14574.3	16632.5	16317.4	17348.2	16218.1	17214.5	15698.6	16659	17880.6	16863.2	16934.3	17885.4	18207.9	13646.9	16668.6	0.0562739	0.0395316	176654	54498.6	46288.6	43842.4	80320.8	67491.8	80550.4	66594.6	63755.8	69598.2	76484.7	90997.2	29806.7	712812	227525	-1.50218	-1.7089
129.066	9.9619	214756	239881	241259	228132	231007	223071	225313	216397	247461	228061	227297	235520	228954	242231	233500	-0.018522	0.0154867	1.13865e+06	1.30235e+06	1.3266e+06	1281039	1.26216e+06	1367067	1.34048e+06	1.34593e+06	1.37326e+06	1.35669e+06	1.12445e+06	1.34044e+06	1135065	1.31839e+06	1.22959e+06	0.0377238	0.141915
129.066	0.437616	1130763	1475736	1.33871e+06	1.33605e+06	1.32031e+06	1.15012e+06	1.14495e+06	994562	1.20314e+06	1.12319e+06	906020	1.14691e+06	980558	1.19661e+06	1.05752e+06	-0.233276	-0.320191	11991670	8944985	12778196	9923946	1.09097e+07	9868518	9796115	11014587	10814081	1.03733e+07	26810224	24006696	23924534	26943032	2.54211e+07	-1.22042	-1.29315
129.102	0.431278	1.52079e+06	1.61118e+06	1.55757e+06	1.5255e+06	1.55376e+06	173350	303361	345646	178299	250164	640293	539570	709137	498679	596920	-2.63482	-1.38015	6.40923e+06	9165232	6.64706e+06	6078268	7.07495e+06	5732282	5874216	4774061	6935210	5.82894e+06	84185688	96585656	122805512	157657136	115308498	-4.02664	-4.30612
130.05	5.22318	0	10255.2	15102.9	10042.7	8850.22	14614.9	10394	11816	0	9206.2	15282.1	0	0	0	3820.53	0.0568933	-1.21194	0	153562	29194.2	0	45689.1	0	34274.3	0	28000.1	15568.6	4.1592e+06	2.52874e+06	3.37587e+06	3941009	3.5012e+06	-6.25986	-7.81307
130.05	6.5104	10680.9	10809.6	9072.62	9136.38	9924.88	0	8588.96	10105.1	9567.83	7065.47	9245.54	11989.2	8042.35	7758.55	9258.92	-0.490263	-0.100205	0	29659.5	22597.3	0	13064.2	22429.5	19829.9	0	32504.4	18690.9	4.09732e+06	9139424	2.17496e+06	3.29186e+06	4.67589e+06	-8.48348	-7.96676
130.05	6.24324	10680.9	10809.6	7549.93	8937.34	9494.44	0	8590.38	0	9524.21	4528.65	9380.75	9128.58	12674.6	8208.96	9848.21	-1.068	0.0527784	0	33699.9	27759.8	0	15364.9	0	0	0	40240.4	10060.1	6.87025e+06	9139424	2.17152e+06	3.22806e+06	5.35231e+06	-8.44438	-9.05537
130.05	10.9	0	0	9276.15	0	2319.04	0	11393.4	10746.8	6798.97	7234.81	0	0	11401.6	0	2850.4	1.64143	0.29764	0	46404.6	0	0	11601.1	40027.6	27645.1	23758.9	35853.1	31821.2	6.95273e+06	16245599	4531523	20070766	1.19502e+07	-10.0085	-8.55283
130.05	4.77692	0	14488.4	8095.69	10829.1	8353.28	0	0	11973.3	0	2993.32	12154	8186.21	12652.5	0	8248.18	-1.4806	-0.0182666	0	64569.3	41884.4	0	26613.4	0	0	0	35344.9	8836.21	28337244	29792952	8.0951e+06	6.26001e+06	1.81213e+07	-9.41132	-11.002
130.05	4.33156	0	0	7008.15	8738.21	3936.59	0	0	0	0	0	12154	0	13631.2	0	6446.3	#NUM!	0.711526	0	53937.5	0	0	13484.4	0	23067.6	0	46592.6	17415	4758920	5.98589e+06	3969559	5.69932e+06	5103421	-8.56403	-8.19499
130.05	11.2618	0	0	4369.12	0	1092.28	3960.72	5652.45	0	6798.97	4103.04	3633.92	5661.91	3753.51	0	3262.33	1.90935	1.57856	14368.1	53958.5	11430.3	9351.03	22277	15156.8	26982.9	13166.2	34212.2	22379.5	11343969	8836864	8.10898e+06	12963012	1.03132e+07	-8.85473	-8.8481
130.05	2.30534	36898.8	0	6087.51	6869.37	12463.9	8669.1	10152.1	26032.6	7753.92	13151.9	56354.9	8793.25	63378.4	7889.24	34104	0.0775172	1.45218	0	654502	20308.2	0	168703	30821.5	90640	0	784477	226485	46023640	43432452	34140052	37493784	40272482	-7.89917	-7.47424
130.05	3.47526	10650.9	6303.28	0	11386.5	7085.17	7349.84	0	10934.8	0	4571.17	11912.7	11149.2	17677.8	9526.77	12566.6	-0.632239	0.82672	0	117814	0	47535.1	41337.3	58890	82721.4	36949.9	142222	80195.9	27085700	23121824	25264788	21412198	2.42211e+07	-9.19461	-8.23852
130.05	0.658465	806335	45397.2	92536.7	46310.5	247645	164527	581438	1.53564e+06	184066	616417	1.85175e+06	339955	1.8339e+06	219262	1.06122e+06	1.31563	2.09937	203665	51387040	313844	380430	1.30712e+07	317841	966632	557050	25659044	6.87514e+06	27623336	30512706	28356094	33392222	2.99711e+07	-1.19717	-2.12411
130.05	3.91876	0	6576.06	7927.23	6424.1	5231.85	10298.1	6974.92	10567.4	0	6960.11	10754.9	0	10930.1	8901.13	7646.52	0.41179	0.547483	0	48908.3	31588	32423.3	28229.9	0	0	30619.8	53255.1	20968.7	5.94192e+06	24108100	10168510	5.69932e+06	1.14795e+07	-8.66761	-9.0966
130.065	2.12355	437872	468302	409539	438672	438596	580205	528063	651418	572698	583096	570059	521134	543150	499195	533384	0.41084	0.282282	990692	1.80079e+06	1.13473e+06	1013066	1234821	1.19e+06	1.05338e+06	1686749	1.28596e+06	1.30402e+06	34145256	58557352	53007012	70648560	54089545	-5.45298	-5.37431
130.065	2.69273	2.48515e+06	2.33762e+06	2.51236e+06	2.67068e+06	2.50146e+06	4.3615e+06	2384854	2.52354e+06	2339584	2.90237e+06	2.34418e+06	2426959	2.37865e+06	2295429	2.3613e+06	0.214464	-0.0831843	8896780	8.18848e+06	8679022	4285898	7.51255e+06	4.15232e+06	3.97771e+06	7726694	8641281	6.1245e+06	38465936	42305508	31607270	32014964	3.60984e+07	-2.26456	-2.55927
130.065	3.46524	4.13092e+06	1.62457e+06	1.5867e+06	1.59091e+06	2.23328e+06	7390237	6.47094e+06	7293464	8505010	7.41491e+06	4.78368e+06	4066197	4.72871e+06	4058304	4.40922e+06	1.73127	0.981364	4.19249e+06	3.71514e+06	4041612	3.79627e+06	3.93638e+06	4.13985e+06	3.94449e+06	3.72e+06	3.53065e+06	3.83375e+06	4466313	11334761	9152443	10054156	8.75192e+06	-1.15273	-1.19084
130.086	10.382	76897.8	61313.9	74919.2	67662.8	70198.4	69816	82609.3	73117.5	67776.4	73329.8	79141.5	77829	73246.1	51779.1	70498.9	0.0629608	0.00616254	46958.5	230223	46931.9	75906.8	100005	48028.4	105586	92308.4	147080	98250.6	12902597	12675224	12366979	15148847	1.32734e+07	-7.05232	-7.07786
130.086	0.396794	2271290	131856	260194	137071	700103	223099	1.69069e+06	4719294	166025	1.69978e+06	5.24399e+06	1.00781e+06	4.86406e+06	558746	2.91865e+06	1.27971	2.05966	1.27612e+06	54078648	1.2025e+06	1.18076e+06	1.44345e+07	1.35207e+06	2.95972e+06	1.83628e+06	36221780	1.05925e+07	241230624	238357264	263149824	282138880	256219148	-4.14978	-4.59627
130.098	0.425247	153363	52327.5	74832.8	54710.4	83808.5	54242.1	173956	296676	82856.8	151933	408819	108384	349158	109615	243994	0.858264	1.54168	400074	5174098	364418	375268	1.57846e+06	371228	1.19072e+06	627556	2.34384e+06	1.13334e+06	23828830	32100502	21646242	38330272	2.89765e+07	-4.19829	-4.67623
130.159	2.55328	4817188	4.00282e+06	4805382	4745001	4.5926e+06	4563731	4808783	5202564	4.77517e+06	4.83756e+06	4.86653e+06	3.59503e+06	3.94909e+06	3.96381e+06	4.09361e+06	0.0749694	-0.165936	9828648	17836250	8.18027e+06	9905510	1.14377e+07	9541643	9733919	11049993	12052561	10594529	9177564	18248412	15068455	12420389	13728705	-0.263402	-0.373876
130.522	10.4054	2.20928e+06	2151806	2.34492e+06	2160190	2.21655e+06	2230962	2.47283e+06	2.24575e+06	2.35536e+06	2.32623e+06	2267373	2.18812e+06	2154245	2.15127e+06	2.19025e+06	0.0696753	-0.0172191	9455685	10206169	9529612	9804436	9.74898e+06	10583636	10137525	10676820	10180048	1.03945e+07	7991935	6.64915e+06	8.11901e+06	7.15391e+06	7.4785e+06	0.382501	0.475
130.533	10.3554	263013	234864	317260	247373	265627	299800	244569	287128	246234	269433	255776	229677	214152	231871	232869	0.0205213	-0.189886	4.44373e+06	4389215	4.34784e+06	4.41869e+06	4.39987e+06	5102567	4721849	4.15419e+06	4.53958e+06	4.62955e+06	3.23435e+06	2997164	3483348	3.84976e+06	3.39116e+06	0.375684	0.449094
130.967	10.9753	12135818	12258667	11530496	12798595	12180894	11892953	11669116	12636620	13451991	12412670	12487322	11829968	13135273	11838327	1.23227e+07	0.0271935	0.016701	8704859	8108147	8.35923e+06	8442741	8.40375e+06	7.77234e+06	8.38212e+06	7.85083e+06	7652768	7.91452e+06	6.61311e+06	8314574	6.35475e+06	7712230	7.24867e+06	0.213317	0.126786
130.967	0.292465	3.56534e+06	3.89849e+06	3840251	3.81445e+06	3.77963e+06	3.83631e+06	3.61349e+06	3.16924e+06	3.64742e+06	3.56661e+06	3.37337e+06	3.52887e+06	3.41726e+06	3.78441e+06	3.52598e+06	-0.0836905	-0.100223	6.88075e+06	5.00148e+06	6.57465e+06	6701439	6.28958e+06	6.06714e+06	5528262	5920196	4.50812e+06	5.50593e+06	4234289	4.85811e+06	4390587	4853527	4.58413e+06	0.456316	0.264338
131.049	3.04716	47815452	43863696	42036388	41826220	43885439	35835176	36825800	43606864	46001004	40567211	43617460	41519528	42580360	41003008	42180089	-0.113428	-0.0571802	189360208	248993168	296130144	247706112	245547408	152149776	262450960	468196800	620401984	375799880	58298152	78351808	87260504	83226208	76784168	1.67712	2.29108
131.049	4.24527	217028	203834	195885	190993	201935	1.938e+06	1771477	1892943	1.73052e+06	1.83323e+06	763860	806928	909192	852506	833122	3.18243	2.04464	2.42841e+06	1.85515e+06	3.01525e+06	2.89444e+06	2.54831e+06	10594993	13929931	14177455	11525654	1.2557e+07	641876	585626	629304	1.25888e+06	778923	1.70999	4.01087
131.049	1.35142	204197	158894	160253	137262	165151	156475	194739	248360	169661	192308	280215	178914	271591	169017	224935	0.219634	0.445717	457409	3.99577e+06	562250	533450	1.38722e+06	520253	499204	448757	2.14393e+06	903036	148145824	137373696	144748000	137124304	141847956	-6.67601	-7.29535
131.086	4.57327	917100	893943	939994	893117	911039	2.74513e+06	2.59525e+06	2.83019e+06	3.00012e+06	2.79267e+06	1.84921e+06	1.54352e+06	1.88675e+06	1.65223e+06	1.73293e+06	1.61606	0.927626	2.10685e+06	1.25338e+06	1.33753e+06	1259556	1.48933e+06	1.81207e+06	1.64433e+06	1.51366e+06	1.58381e+06	1.63847e+06	3.31956e+06	3.48744e+06	3.77575e+06	3.14934e+06	3.43302e+06	-1.20482	-1.06713
131.534	10.3358	3.83109e+06	4.7897e+06	4.60653e+06	4.30187e+06	4382297	5.63788e+06	3995517	4.02669e+06	4788682	4.61219e+06	4.01273e+06	3.82445e+06	3983366	4568508	4.09726e+06	0.0737657	-0.0970269	57912656	62129424	60980960	58312560	59833900	50903516	53075384	53810120	48743104	51633031	41837728	43937108	42256904	40673564	42176326	0.50453	0.291861
132.081	2.15853	452209	352036	388418	357011	387418	345765	389642	512588	412897	415223	546382	392479	484887	379637	450846	0.0999941	0.218743	846413	3.57074e+06	1.0204e+06	1.05979e+06	1.62434e+06	940053	919492	861475	2145627	1.21666e+06	76309608	72704672	72983968	78439280	75109382	-5.53107	-5.94799
132.102	5.42241	156989	137788	131015	128439	138558	359297	296121	382370	396795	358646	245137	234160	297296	274812	262851	1.37207	0.923757	507062	658111	612129	512090	572348	815433	870208	812205	891646	847373	17490974	22367676	14388133	15271120	1.73795e+07	-4.92435	-4.35824
132.102	10.8439	72146.9	73449	69400.4	63208	69551.1	60204.3	70718.7	67974.6	68636.2	66883.4	71282.8	62393.5	74633	61547.1	67464.1	-0.0564239	-0.0439523	445815	523996	563154	442801	493941	752922	895166	847321	717199	803152	13007365	18605970	10740457	19946146	1.5575e+07	-4.97875	-4.27741
132.102	6.34286	79164.9	75558.6	61972	74735.4	72857.7	83556.8	79844.4	72501.3	74999	77725.3	76219.7	73835.7	82021	77658.5	77433.7	0.0933034	0.0878804	531587	654390	483966	509995	544985	751917	1.0377e+06	957375	841666	897164	22848830	38915136	20910212	19798992	2.56183e+07	-5.55481	-4.83566
132.102	10.6062	85758.6	67706.6	80598.7	65468.6	74883.1	84667.4	63234.4	74611.1	68636.2	72787.3	70941.9	72468.3	79530.3	70067.1	73251.9	-0.0409545	-0.0317743	794298	550194	563154	429281	584232	752922	895166	847321	784897	820077	20618090	18308288	19846312	22033628	2.02016e+07	-5.11178	-4.62257
132.102	3.20268	141442	123653	102701	95370.8	115792	141994	135442	203378	170859	162918	157642	126817	189308	122457	149056	0.492616	0.364322	625545	998419	382946	349754	589166	556061	660160	667720	1.15093e+06	758717	15896963	24576228	17391846	69988368	3.19634e+07	-5.7616	-5.39671
132.102	10.2427	66047.5	72499.1	63032.6	70693.1	68068.1	58290.9	56929.9	81689.9	63871.2	65195.5	79615.7	89863.3	59003	68515.1	74249.3	-0.062206	0.125399	458548	944395	489471	429070	580371	776383	776035	779539	782112	778517	69981064	62267128	72252288	72787600	69322020	-6.90019	-6.47644
132.102	4.66954	90922.5	93617	91759.3	92805.1	92276	288964	262010	306698	405014	315672	191164	141219	189111	139510	165251	1.7744	0.840631	436237	736990	416484	371398	490277	638992	840555	758567	720895	739752	20723816	15248387	18099182	11674360	1.64364e+07	-5.06716	-4.47371
132.102	11.2052	66999.4	54796.8	58378.4	60839.4	60253.5	69391.7	54704.9	65535.9	65969.7	63900.5	58685.7	63298	58282.8	76388.9	64163.8	0.0847834	0.0907158	297801	472297	320830	299069	347499	450641	542619	476682	476394	486584	59501128	5.64225e+06	11447423	18793986	2.38462e+07	-6.10061	-5.61493
132.102	1.98832	139053	97864.8	100657	104493	110517	107965	126377	147108	111978	123357	173773	112377	163885	104069	138526	0.158572	0.325892	312877	1.17284e+06	277856	270851	508606	366508	444692	421274	1.26293e+06	623850	359133984	263744624	1549635456	62984616	558874670	-10.1018	-9.80711
132.102	2.22216	139053	93272.8	90811.2	104493	106908	105560	104909	137817	102995	112820	173773	104206	145993	103933	131976	0.0776613	0.303914	389429	1.08199e+06	280468	320594	518121	435148	590067	498795	1.26293e+06	696734	150081840	47842696	116993648	29316388	86058643	-7.37589	-6.94857
132.102	1.3948	681909	343747	444188	295956	441450	418988	664001	1.11138e+06	424197	654642	1.24983e+06	482611	1234458	454081	855246	0.568457	0.95409	314351	3198024	284379	282048	1.0197e+06	413688	465052	403908	1.7477e+06	757586	261870480	110840824	373777024	195600992	235522330	-7.85157	-8.28024
132.102	2.60537	126876	93851.8	93655.8	110440	106206	141158	148085	169694	164753	155922	162387	133874	165381	114668	144078	0.553965	0.439982	389429	1.45383e+06	355411	409591	652066	592116	629846	582761	1.28337e+06	772023	150081840	66612860	39300764	104189496	90046240	-7.1095	-6.86588
132.102	1.11311	808432	467853	543993	442945	565806	559585	835704	1475461	576470	861805	1648852	653697	1585652	602282	1.12262e+06	0.607055	0.988492	528097	8505346	584923	534188	2.53814e+06	720924	799414	686868	4580746	1.69699e+06	539531520	443645632	424795328	383947360	447979960	-7.46352	-8.04431
132.102	0.739761	13276050	7338799	7813384	6.30509e+06	8.68333e+06	8.06214e+06	11545875	19973788	8105346	1.19218e+07	21937042	8976216	21746582	8.16089e+06	1.52052e+07	0.45728	0.808242	53640444	809257024	65328628	55280112	245876552	55937456	63477392	57933852	457061120	158602455	5963062784	6418459648	6060083200	6109300224	6137726464	-4.6417	-5.27422
132.102	1.6511	151326	101955	137043	86348.6	119168	136994	199580	262198	110165	177234	279738	112902	177943	162245	183207	0.572661	0.620477	225121	1.49012e+06	277308	202581	548782	302753	418024	408102	776646	476381	522605952	263744624	196925952	111207632	273621040	-8.96173	-9.16585
132.102	3.79003	103273	92519.7	84623.5	85963.2	91594.8	293903	290536	370810	371244	331623	532042	426235	482059	434569	468726	1.85621	2.35541	453305	597199	455918	410746	479292	558709	723726	648362	682037	653209	7804229	14423268	8.27688e+06	8421366	9.73143e+06	-4.34368	-3.89704
132.531	10.3332	1.53738e+06	1.80535e+06	1.65853e+06	1.77044e+06	1.69292e+06	2.06028e+06	1.66967e+06	1.60942e+06	1.74134e+06	1.77018e+06	1.69924e+06	1.63074e+06	1.47388e+06	1.72642e+06	1.63257e+06	0.0643788	-0.0523713	24475720	25086148	23822928	23312044	24174210	19340110	20074014	20755446	19982152	2.00379e+07	15639994	18218796	18405906	16444814	1.71774e+07	0.492959	0.222224
133.032	0.441642	168343	99246.2	130423	81543.8	119889	205862	237025	472721	190822	276608	356653	248835	400154	176291	295484	1.20614	1.30138	985271	16577177	1.28403e+06	1.17048e+06	5.00424e+06	1162624	1.15228e+06	1.02697e+06	7.97584e+06	2.82943e+06	410639520	305213888	401696928	322440256	359997648	-6.16869	-6.99133
133.033	0.837446	8417.14	6768.8	15240.4	9200.19	9906.64	8086.08	27852	6759.94	15122.2	14455.1	40112	21616	41053.7	11785.6	28641.9	0.545107	1.53166	292056	136426	253850	227892	227556	315571	344291	344945	212499	304327	75788040	18041528	58986224	59488412	53076051	-7.8657	-7.4463
133.065	3.07271	14952441	13288179	14578999	13932762	1.41881e+07	12628697	12774245	14743257	17455884	1.44005e+07	13773290	15533994	14498308	15091742	1.47243e+07	0.0214401	0.0535214	19993636	16649822	16472118	15313372	17107237	18530454	14477302	22570256	15652446	1.78076e+07	5.75923e+06	2905027	11088934	3.54395e+06	5.82428e+06	1.55445	1.61234
133.065	2.80752	5.83554e+06	4.90901e+06	4.83601e+06	4.89216e+06	5.11818e+06	4.29221e+06	4814185	5079208	5348419	4.88351e+06	5203888	4681392	5232879	4825847	4.986e+06	-0.0677136	-0.0377478	42798476	32046760	29405022	50847080	3.87743e+07	44133436	22630572	47655872	31942916	36590699	7760016	16769972	16436840	15416052	14095720	1.45984	1.37622
133.065	4.15234	362153	326409	397738	326276	353144	1.3118e+06	1.1433e+06	1.33331e+06	1.27428e+06	1.26567e+06	724150	644097	786409	688174	710707	1.84158	1.009	1.2628e+06	956580	1405499	1.34993e+06	1.2437e+06	2.65124e+06	3.25327e+06	3.37675e+06	2.71598e+06	2.99931e+06	2975075	8.29394e+06	1.90423e+06	3.88066e+06	4.26348e+06	-1.77739	-0.5074
133.065	3.92575	2.86663e+06	2.81533e+06	2.79712e+06	2.70688e+06	2.79649e+06	7.75122e+06	9009815	11080450	8934916	9.1941e+06	7.0335e+06	6930803	8.08746e+06	6.01537e+06	7.01678e+06	1.71709	1.32719	5.9372e+06	5.24534e+06	6.01467e+06	8152364	6.33739e+06	5.40038e+06	7162423	6.04715e+06	5.05622e+06	5.91654e+06	19066500	14391157	17790916	15092009	1.65851e+07	-1.38793	-1.48706
133.099	0.734445	52704.9	25237.4	37921.7	21008.8	34218.2	27422.4	48402.4	73424.6	29401.1	44662.6	78868.5	34201.4	88283.1	33551.5	58726.1	0.384304	0.779238	215901	3.40672e+06	253322	244833	1.03019e+06	224113	271757	227008	1873016	648974	25533026	26904498	24267868	27316670	2.60055e+07	-4.65783	-5.32451
133.101	7.18521	5.20042e+06	5.65302e+06	5.97099e+06	6.26449e+06	5.77223e+06	4.39015e+06	4198047	5144702	5178526	4.72786e+06	4.30513e+06	5446367	5255650	4.89551e+06	4975664	-0.287943	-0.214239	6.60272e+06	5826091	4.83233e+06	6144018	5.85129e+06	6249677	5897475	6962965	6267630	6.34444e+06	5.64617e+06	5.01187e+06	4.98408e+06	5.19769e+06	5209949	0.167486	0.284223
133.101	4.53745	1.37576e+06	1.17756e+06	1.2289e+06	1.31118e+06	1.27335e+06	2.9189e+06	2.55331e+06	3.05206e+06	3.15907e+06	2.92083e+06	2.32927e+06	2.08382e+06	2.35064e+06	2.11248e+06	2.21905e+06	1.19775	0.801314	3836217	2.98668e+06	4.12957e+06	4.04301e+06	3.74887e+06	2.31128e+06	3.17439e+06	2766745	2.34774e+06	2.65004e+06	5.56315e+06	4735457	4728896	4.60529e+06	4908197	-0.388737	-0.88918
133.101	3.41125	1.98312e+06	1837499	1.96871e+06	2.04131e+06	1.95766e+06	3.82679e+06	4.01204e+06	4221164	4.42628e+06	4.12157e+06	3930073	3.52767e+06	3.84446e+06	3.70134e+06	3.75089e+06	1.07406	0.938102	7879647	7.52234e+06	8712557	6986497	7.77526e+06	5955547	5.63716e+06	7.72324e+06	6.33123e+06	6.41179e+06	2455635	6425717	3.44884e+06	3764478	4.02367e+06	0.95038	0.672217
133.101	4.11927	2.73587e+06	2.24671e+06	2.30868e+06	2.37025e+06	2.41538e+06	17542824	17379608	18264798	20939372	1.85317e+07	17796716	15869100	18266938	17884892	1.74544e+07	2.93967	2.85327	39903952	27638898	35583436	32845542	33992957	36581456	36163412	41074468	30631056	36112598	7179036	6.43048e+06	6.7614e+06	9123239	7.37354e+06	2.20481	2.29207
134.019	10.2469	0	0	0	0	0	0	0	0	0	0	0	0	0	0	0	#DIV/0!	#DIV/0!	0	26844.5	0	20436.9	11820.4	0	0	0	17990.2	4497.56	2.15635e+06	2121913	1.74785e+06	2.41392e+06	2.11001e+06	-7.47983	-8.87389
134.019	0.354112	28253.2	0	4627.77	3331.01	9052.99	0	29101.7	75955.6	3267.16	27081.1	83619.8	15436.4	81954.9	12245.1	48314.1	1.58082	2.41598	0	3743527	0	18724.5	940563	0	61745.9	17981.6	1.97164e+06	512841	138508592	114680952	128267240	174461952	138979684	-7.20713	-8.08215
134.06	1.31846	49139.3	45698	39301	47475.2	45403.4	56439	49147.6	62257.3	63511.9	57839	55377.9	62163.7	49912.2	57899.5	56338.3	0.349242	0.311318	106804	355984	205896	145469	203538	165397	154837	191977	252282	191123	11326534	21889810	16037780	18347096	16900305	-6.3756	-6.4664
134.06	3.0713	12638732	12865708	2.8301e+06	2.82209e+06	7.78916e+06	2.75267e+06	2616871	2.70208e+06	2.80043e+06	2.71801e+06	12523990	3.05096e+06	12659689	13826477	1.05153e+07	-1.51891	0.432948	62788844	83435952	94114864	117651328	89497747	112520792	67185544	71412320	215925072	116760932	33002204	54925556	15298683	12828656	2.90138e+07	1.62511	2.00875
134.076	0.313452	5304.47	0	0	0	1326.12	0	0	0	0	0	40666.4	0	34544.6	0	18802.7	#NUM!	3.82566	0	644992	0	0	161248	0	0	0	106468	26617.1	1.74045e+06	2.31986e+06	2.02517e+06	2.06616e+06	2.03791e+06	-3.65974	-6.2586
135.003	0.465365	27158.9	18653.6	23511.9	29780.3	24776.2	175927	243128	449773	329563	299597	98749.6	55322.6	102846	45012.8	75482.6	3.596	1.60719	139543	341585	175593	104927	190412	214046	343154	242002	1.19635e+06	498887	7082762	7.25959e+06	7145501	9321665	7.70238e+06	-5.33811	-3.94852
135.117	5.53104	1.85956e+06	1.68691e+06	1950200	1.71635e+06	1.80326e+06	1.92938e+06	2.09455e+06	1.79771e+06	1918834	1.93512e+06	1.6382e+06	1.51442e+06	1.60983e+06	1.60621e+06	1.59217e+06	0.101819	-0.179614	14555678	4146820	5662020	8.02519e+06	8.09743e+06	10606758	7.06249e+06	5.34404e+06	8831865	7.96129e+06	15965430	20418844	9699368	14300326	15095992	-0.89863	-0.923092
135.117	4.55267	1.08168e+06	1.05706e+06	985053	1.10333e+06	1.05678e+06	2.99068e+06	2.68484e+06	3.43596e+06	3.64525e+06	3.18918e+06	2.10111e+06	1.90702e+06	2.05779e+06	1.93227e+06	1.99955e+06	1.59351	0.919997	3.50652e+06	2.77835e+06	3.7163e+06	3.63624e+06	3.40935e+06	2.15537e+06	2.36235e+06	2.32924e+06	2.00597e+06	2.21323e+06	7449920	5820358	5786855	6.67306e+06	6.43255e+06	-0.915893	-1.53924
135.117	3.39351	2.11539e+06	1.92161e+06	1.99364e+06	2160408	2.04776e+06	2.53081e+06	2532331	2597668	2556300	2.55428e+06	2.41518e+06	2232762	2.55979e+06	2537709	2.43636e+06	0.318867	0.25068	3.40588e+06	4.04013e+06	3378734	4.30114e+06	3.78147e+06	3106843	3.48567e+06	3696769	4396664	3.67149e+06	1.6149e+06	5017553	2113388	2.6116e+06	2.83936e+06	0.413381	0.370798
135.117	4.12805	1394648	1.22919e+06	1.37657e+06	1.26419e+06	1.31615e+06	6.67016e+06	6289122	6993876	8.37956e+06	7.08318e+06	6717905	5.63682e+06	6875621	6.64621e+06	6469140	2.42807	2.29725	14084518	10222256	11946785	11392958	1.19116e+07	10323134	11370011	14378669	10011733	1.15209e+07	6224555	6.22892e+06	8207029	7161434	6.95548e+06	0.776148	0.728029
136.022	10.1074	1.50981e+06	1.38739e+06	1.38069e+06	1495484	1.44334e+06	1.33906e+06	1.38025e+06	1.38845e+06	1383303	1372767	1.41333e+06	1.44652e+06	1.4457e+06	1.35311e+06	1.41467e+06	-0.0723262	-0.0289506	2.29416e+06	2.42113e+06	2489141	2.48186e+06	2.42157e+06	2793338	2.68214e+06	2642390	2.49048e+06	2.65209e+06	2.86681e+06	2.15849e+06	3.10682e+06	2.08596e+06	2.55452e+06	-0.0771059	0.0540769
136.022	9.90178	870839	913576	827950	902242	878652	886242	906439	901994	825038	879928	900131	927222	888798	846421	890643	0.00209447	0.0195558	1.99499e+06	2.21927e+06	2.23975e+06	2.29863e+06	2.18816e+06	2479986	2.21577e+06	2.38036e+06	2.2733e+06	2.33735e+06	6.03288e+06	4.64598e+06	6.02932e+06	4.69113e+06	5.34983e+06	-1.28977	-1.19462
136.022	8.23637	3.51278e+06	3.18184e+06	3.29089e+06	3114273	3.27494e+06	3369578	3.31503e+06	3.18107e+06	3034657	3.22509e+06	3.28038e+06	3.24131e+06	3.44198e+06	3.27034e+06	3.3085e+06	-0.0221332	0.0147075	4618522	4.89223e+06	4.95949e+06	5.13776e+06	4.902e+06	5372527	4985478	4.73927e+06	4959161	5.01411e+06	8442003	4.91191e+06	7413869	5.0534e+06	6.4553e+06	-0.397113	-0.36449
136.022	1.57058	525187	500274	515813	532594	518467	531007	506542	519255	511695	517125	544770	533271	515306	524314	529415	-0.00374007	0.0301467	441117	733407	485759	540014	550074	539008	507608	495340	663233	551297	847024	493052	741629	575715	664355	-0.272329	-0.269124
136.062	0.782863	14223800	13990913	14649762	13604774	1.41173e+07	189969	138735	171186	299470	199840	510644	622202	317374	693446	535917	-6.14248	-4.71931	283394	213875	222371	114272	208478	1.77101e+06	1.02599e+06	1.87272e+06	1.89272e+06	1.64061e+06	125784712	125868712	122529056	124325360	124626960	-9.22351	-6.24724
136.062	2.36056	6461760	6483420	6147078	6.36442e+06	6.36417e+06	36264.5	38277.2	36744.6	54180.9	41366.8	139758	105897	113351	155312	128580	-7.26535	-5.62924	166596	283126	215915	369393	258757	475993	861259	469497	525016	582941	9533256	8720734	9659417	13684537	10399486	-5.32877	-4.15702
136.062	0.418739	35388028	39050216	41383980	37210768	38258248	1025104	948997	954054	1.54791e+06	1.11902e+06	5.29886e+06	6881267	4.25649e+06	10026661	6.61582e+06	-5.09547	-2.53178	4.57728e+06	2.29424e+06	3.55973e+06	4375707	3.70174e+06	41041224	49519092	46599000	27949482	4.12772e+07	278958048	254585664	272144128	328637568	283581352	-6.25942	-2.78035
136.076	0.549404	423419	352796	172772	313588	315644	313236	375448	446579	342564	369457	511686	346052	434585	350745	410767	0.227108	0.380022	599494	8442507	598278	557275	2.54939e+06	509580	575299	581142	4402564	1.51715e+06	85786392	86985904	85906568	101346272	90006284	-5.1418	-5.89059
136.076	2.55873	4565878	4898486	4.98245e+06	4754346	4.80029e+06	4641023	4528491	4747525	4879713	4699188	4.51501e+06	4.70435e+06	4.40666e+06	4.85734e+06	4.62084e+06	-0.03071	-0.0549665	10969976	11551826	14690365	27116430	1.60821e+07	10698876	10619193	11900200	10010948	1.08073e+07	14716746	13751463	14579543	14905157	1.44882e+07	0.150579	-0.422874
136.076	4.8165	936956	1.06187e+06	897257	1029645	981433	940007	1.0707e+06	920195	839111	942502	1.02618e+06	1.06653e+06	957797	1.08201e+06	1.03313e+06	-0.0583939	0.07406	585443	710341	939761	881603	779287	820718	872878	786746	757277	809405	1.71674e+06	1.96224e+06	856218	1.20393e+06	1.43478e+06	-0.880606	-0.8259
136.076	3.69697	1.90854e+06	1.93671e+06	1.66379e+06	2.12026e+06	1.90732e+06	3.77422e+06	3.61076e+06	3675579	3.34437e+06	3.60123e+06	3.63099e+06	3749264	3414498	3.72753e+06	3.63057e+06	0.916942	0.928648	17112208	8939933	22461834	21014034	1.7382e+07	23100496	21162486	24410794	19604512	22069572	12766653	14008916	12160455	11781384	12679352	0.455113	0.799578
136.079	4.47503	0	0	0	0	0	6.26427e+06	5.69142e+06	6.62859e+06	7.01496e+06	6.39981e+06	1.07566e+06	983791	1037380	991738	1.02214e+06	#DIV/0!	#DIV/0!	0	0	0	0	0	0	0	0	0	0	0	0	0	0	0	#DIV/0!	#DIV/0!
137.046	0.507462	3439234	3412858	3.47331e+06	3.28858e+06	3.4035e+06	14475051	14093270	13842302	14384073	14198674	17756752	18410610	17005442	19101752	18068639	2.06067	2.4084	56674668	37141336	56509172	57658404	51995895	50157276	48988896	51413788	29780172	45085033	23707548	24285750	22821574	22973534	2.34471e+07	1.14899	0.943239
137.046	0.863347	733342	698622	670604	675772	694585	4676647	4.57727e+06	4.5849e+06	4440741	4569890	4513164	4643656	4.62675e+06	4.58254e+06	4.59153e+06	2.71794	2.72475	2.04477e+06	5.82781e+06	2154919	2055185	3.02067e+06	2.2391e+06	2.40635e+06	2.37366e+06	4.04798e+06	2.76677e+06	46827884	45556160	47631240	46974500	46747446	-3.95195	-4.07861
137.06	5.01804	806982	752025	753543	730562	760778	1188162	1.10536e+06	1.30199e+06	1.33705e+06	1.23314e+06	1.36282e+06	1.20076e+06	1.23058e+06	1.14883e+06	1.23575e+06	0.696792	0.699834	1.31866e+06	1.22292e+06	1100377	1.15747e+06	1.19986e+06	1.23026e+06	1323302	1.30121e+06	1.36109e+06	1.30396e+06	978744	903066	914460	920818	929272	0.36869	0.488731
137.06	2.93581	8641360	7251083	7956292	7648811	7.87439e+06	10355338	10333052	10890033	11967831	1.08866e+07	10866167	10258958	11440768	11127745	1.09234e+07	0.467309	0.472184	133512056	75834416	61539136	61329824	83053858	111559056	66785360	70307192	140899792	97387850	19932950	56956620	22239742	13643197	2.81931e+07	1.5587	1.7884
137.06	2.34149	279076	433620	433003	300619	361580	9751653	10329321	12013536	12887327	1.12455e+07	17110850	15379426	18873412	17212828	17144129	4.95889	5.56726	51027520	29377820	47229668	25186290	3.82053e+07	15295189	33169518	26807124	14237503	2.23773e+07	4671183	3.99396e+06	4.15749e+06	5017652	4460070	3.09864	2.3269
137.06	3.71393	1.65894e+06	1.57638e+06	1577369	1.58429e+06	1.59925e+06	3.08505e+06	2.92152e+06	3522347	4.07051e+06	3.39986e+06	5650520	5318859	5749630	5401327	5530084	1.08808	1.78991	8.37227e+06	7970048	7.69319e+06	7.1892e+06	7.80618e+06	3520875	4204373	4205113	4.15885e+06	4.0223e+06	1.41643e+06	1.40313e+06	1.56191e+06	1.21295e+06	1.3986e+06	2.48063	1.52403
137.069	0.381482	463942	406610	514979	402476	447002	49999.3	228305	86033.1	41249.4	101397	171795	210990	202551	172026	189340	-2.14027	-1.2393	2.18741e+06	3.08402e+06	2368779	3.52127e+06	2.79037e+06	2.52637e+06	2.48853e+06	2.62841e+06	2.12783e+06	2.44278e+06	880332096	587634496	540147712	1170347008	794615328	-8.15366	-8.34559
137.096	4.12111	2.04561e+06	1.6416e+06	1.68306e+06	1.71784e+06	1.77203e+06	10701456	10160783	10581603	12670677	1.10286e+07	10644309	9076289	10813090	10658020	10297927	2.63778	2.53888	23653222	17065934	21624924	20067928	20603002	22433240	21153260	25225032	17482694	2.15736e+07	3182968	2935570	3.21246e+06	3.57509e+06	3.22652e+06	2.6748	2.74121
137.107	0.98974	44211.6	24874	29577.2	32621.8	32821.2	7566.77	6439.26	6337.47	9584.45	7481.98	16279	18145.6	18011.9	11094.6	15882.8	-2.13313	-1.04716	61578.5	356244	80196.6	65830.2	140962	71103.5	85754.9	89621.5	194054	110134	23384794	32238086	21168462	37444644	2.8559e+07	-7.66249	-8.01855
137.133	4.42487	302766	321253	327016	285385	309105	773476	756218	928392	971854	857485	644670	599386	747291	581533	643220	1.47201	1.05721	2.13432e+06	1.93937e+06	2.34965e+06	2.25031e+06	2.16842e+06	4718893	4488606	4865394	5.01649e+06	4.77235e+06	2202155	2.04356e+06	1.81952e+06	2.1409e+06	2.05153e+06	0.0799373	1.21799
138.053	0.477889	14370.1	9959.77	14852.7	13867.1	13262.4	29636.1	27523.3	82532.7	23225.3	40729.4	62252.1	25384.5	64341.9	23258.2	43809.2	1.61873	1.72389	185570	9322740	263685	169760	2.48544e+06	165447	203708	249612	2.58517e+06	800984	305903648	293833024	331966784	299137408	307710216	-6.95193	-8.58558
138.055	2.73169	484547	438009	469032	445532	459280	166495	162151	184356	181926	173732	168432	130736	186137	148490	158449	-1.40251	-1.53536	20176128	16859546	15934591	16537766	1.7377e+07	12683949	13235057	14158748	13585577	1.34158e+07	4223911	4.12077e+06	2.45311e+06	3753989	3.63795e+06	2.25598	1.88274
138.055	2.36605	1.26278e+06	1148903	1.30616e+06	1.2526e+06	1.24261e+06	1.65708e+06	1.48849e+06	1627026	1.7787e+06	1.63782e+06	1.38156e+06	1.46323e+06	1.54087e+06	1.55483e+06	1.48512e+06	0.398406	0.257208	3.09526e+06	2531472	5.75034e+06	3123336	3.6251e+06	2.82209e+06	2539526	6.42669e+06	2.15401e+06	3.48558e+06	17232954	10590870	5.82382e+06	9239586	1.07218e+07	-1.56445	-1.62108
138.055	1.58862	350923	392698	376895	375697	374053	1.69652e+06	1.67229e+06	2.13696e+06	2.09965e+06	1.90136e+06	1.22883e+06	1.05555e+06	1.20538e+06	1.01018e+06	1.12499e+06	2.34571	1.58859	1612500	1.83371e+06	1.76022e+06	1.79674e+06	1.75079e+06	1.83476e+06	1.75701e+06	1.95122e+06	1.99132e+06	1.88358e+06	6390284	10197148	6.38527e+06	9287816	8.06513e+06	-2.20369	-2.09822
138.091	2.25424	771677	834513	772385	754549	783281	422208	412943	537901	571741	486198	553257	546949	513315	452814	516583	-0.687986	-0.600529	3.17033e+06	3961039	3.7906e+06	3.59061e+06	3.62815e+06	2.92562e+06	3441923	5142920	3.45875e+06	3.74231e+06	7.49261e+06	7698672	8667685	9793051	8.41301e+06	-1.21339	-1.16869
138.108	0.313568	0	0	0	0	0	0	0	0	0	0	0	0	0	0	0	#DIV/0!	#DIV/0!	0	157697	0	0	39424.3	0	0	0	35232.3	8808.08	4.1491e+06	4.4478e+06	4.06015e+06	4.34006e+06	4.24928e+06	-6.75199	-8.91417
138.995	10.3479	4378071	3.68639e+06	3.89986e+06	3.39627e+06	3840147	4279866	4470895	3.5199e+06	3.86856e+06	4.03481e+06	3.51782e+06	3.76111e+06	3.60152e+06	3.75131e+06	3.65794e+06	0.0713379	-0.0701297	41395224	44954068	44618040	44413684	43845254	47171972	45750612	42834688	46665536	45605702	28116936	30106390	28413634	28339202	2.8744e+07	0.609158	0.665951
139.018	10.4632	1.37782e+06	1.11178e+06	1.27475e+06	1.16061e+06	1.23124e+06	1.12476e+06	1.56802e+06	989352	1.12848e+06	1.20265e+06	1.12069e+06	1.24423e+06	1082572	1.15471e+06	1.15055e+06	-0.0338909	-0.0977863	39576712	48960512	47322932	46711704	45642965	46389396	45820064	43678836	49651480	46384944	41906832	45377300	38249380	39465880	41249848	0.146004	0.169268
139.039	1.76033	53978.5	47515.9	50314.6	52781	51147.5	78339.3	74846.6	77768.4	95578.4	81633.2	63232	73224.9	68295.2	63172.2	66981.1	0.674492	0.38909	65013	113543	127697	127054	108327	94550.1	81635.7	101278	172598	112516	637626	964520	675498	619556	724300	-2.7412	-2.68646
139.05	1.73311	18902	19450.5	19257.1	18942.7	19138.1	17899.6	16074.8	20680	23655.9	19577.6	16169.8	15716.9	19992.2	17529.9	17352.2	0.0327588	-0.141327	55587.4	96841.3	90379.3	84077.4	81721.4	66176.8	78854.6	87102	110393	85631.7	2.41021e+06	2.52141e+06	2.14005e+06	2.9361e+06	2.50194e+06	-4.93619	-4.86876
139.087	2.24337	1.71859e+06	1.2397e+06	1677173	1.38434e+06	1.50495e+06	1.83267e+06	1.70934e+06	1.81693e+06	1905157	1.81602e+06	1.68992e+06	1.62149e+06	1.68442e+06	1.57116e+06	1.64175e+06	0.271067	0.125518	8137896	6028745	9856892	8.06541e+06	8.02224e+06	9204434	9570334	9942113	9491703	9552146	31451898	18781666	31055736	17706978	2.47491e+07	-1.6253	-1.37348
139.112	4.69563	362121	304202	356907	332663	338973	1.05517e+06	1.08968e+06	1260669	1120861	1.13159e+06	771848	627959	675416	737568	703198	1.73911	1.05276	3.36706e+06	2.9866e+06	3.75291e+06	3636431	3.43575e+06	8086316	8949372	10409061	7.46788e+06	8.72816e+06	1.37641e+06	1.84995e+06	1.43397e+06	1.37685e+06	1509296	1.18675	2.5318
139.112	4.32867	458040	1.02708e+06	469569	872034	706681	1.48407e+06	1.41865e+06	1434848	1.77571e+06	1.52832e+06	1370287	1145136	1.1548e+06	1.40664e+06	1.26922e+06	1.11282	0.844808	2482501	1.46396e+06	3.46349e+06	3362305	2.69306e+06	5.58564e+06	5412281	5.64715e+06	5.11116e+06	5.43906e+06	3.36712e+06	3.33089e+06	3795477	3.29328e+06	3.44669e+06	-0.355965	0.658144
139.112	3.67009	611419	532734	558255	545870	562070	11109814	9383836	2.55798e+06	3.47571e+06	6.63183e+06	6.72629e+06	5.21731e+06	6.10354e+06	5.26853e+06	5828920	3.56059	3.37441	4.71271e+06	3858760	4295246	3.8616e+06	4.18208e+06	3.36058e+06	3.91365e+06	4543124	3.03254e+06	3.71247e+06	6.93415e+06	10621810	6.71474e+06	7168208	7.85973e+06	-0.910259	-1.0821
139.963	0.0348198	863775	820941	976264	938272	899813	949662	847916	813897	935353	886707	871350	870436	800467	947753	872501	-0.0211677	-0.0444678	6940664	6630823	7110824	6.92702e+06	6.90233e+06	6556456	7.45687e+06	7.34821e+06	7.31728e+06	7.16971e+06	6231846	7002154	6986338	6.4085e+06	6.65721e+06	0.0521664	0.106996
139.988	10.335	102256568	102238640	93061568	102051536	99902078	102084224	95115424	95638264	101344280	98545548	100991464	103361864	97982792	104838928	101793762	-0.019724	0.0270626	207071856	209937984	219956224	220353664	214329932	204746592	198529264	208120320	201712400	203277144	155115104	173518272	163179664	170470896	165570984	0.372383	0.295998
140.002	3.53012	138904	173444	119249	162056	148413	118563	131103	129968	123080	125679	131558	146843	137372	161693	144366	-0.239879	-0.0398845	4381436	1.15174e+06	5.3778e+06	5337518	4.06212e+06	5192689	4503206	5.25167e+06	4085381	4.75824e+06	0	0	0	0	0	#DIV/0!	#DIV/0!
140.068	10.2458	7978565	7720435	7938629	7.91317e+06	7.8877e+06	7636105	7809274	7701687	7664588	7.70291e+06	7952951	8215818	7.58416e+06	8.19435e+06	7.98682e+06	-0.0342004	0.0180168	9323342	8.02102e+06	7947144	8.05551e+06	8.33675e+06	7734593	8145870	7183829	7579211	7.66088e+06	39519368	37619220	36926260	40899788	38741159	-2.21631	-2.33829
140.068	10.6495	2.34213e+06	824091	864899	788334	1.20486e+06	1.48444e+06	837603	865740	833673	1.00536e+06	870224	866048	1.59314e+06	887891	1054326	-0.261152	-0.192549	18806546	1.09052e+06	11521633	9892501	1.03278e+07	11163413	13474915	10362265	5176606	1.00443e+07	2.85147e+06	2.94434e+06	8241520	3.66584e+06	4.42579e+06	1.22252	1.18237
140.068	7.76997	1.9753e+06	2.04266e+06	1.94417e+06	1911577	1.96843e+06	1.93131e+06	1.89467e+06	1.97569e+06	1.86116e+06	1.91571e+06	1.96213e+06	1883763	1.91353e+06	2.00202e+06	1.94036e+06	-0.0391665	-0.020719	3.92496e+06	4.10801e+06	3.88296e+06	4460855	4.09419e+06	3.76032e+06	3998276	3.52287e+06	3.98062e+06	3815522	30189992	25814982	26101986	32318042	2.86063e+07	-2.80468	-2.90638
140.068	7.50346	1.70069e+06	1.60826e+06	1.86579e+06	1.68946e+06	1.71605e+06	1.53543e+06	1.46721e+06	1.41927e+06	1.47282e+06	1.47368e+06	1519916	1.43796e+06	1.42606e+06	1.44224e+06	1456546	-0.219663	-0.236539	2.34017e+06	2.94848e+06	2.53382e+06	2.73111e+06	2.63839e+06	2.36407e+06	1.77561e+06	2.24931e+06	2.32911e+06	2.17952e+06	16243484	15771029	15808250	16891742	1.61786e+07	-2.61636	-2.892
140.068	8.21513	519915	534314	560133	518603	533241	544484	494024	501740	477332	504395	510922	503003	533254	482146	507331	-0.0802338	-0.0718606	1.2456e+06	1.24159e+06	1236710	1.24013e+06	1.24101e+06	1.19173e+06	1.48453e+06	1.13017e+06	1.10383e+06	1.22756e+06	24722560	19311718	23293578	23738132	22766497	-4.19733	-4.21304
140.068	1.8679	488489	469319	469733	494613	480538	650415	448768	503636	485595	522103	446490	465610	471080	833208	554097	0.119684	0.205487	9002752	17768436	9060375	7.45064e+06	1.08206e+07	5.80841e+06	10324160	10481754	20214822	1.17073e+07	7713985	9616392	22085654	7116897	11633232	-0.104478	0.00915481
140.068	1.58391	479068	383185	409762	369287	410326	414954	408475	386622	708905	479739	374153	392617	386236	411679	391171	0.225481	-0.0689677	6341015	30031116	15028555	10196691	1.53993e+07	7750523	9068686	9267660	16793068	1.072e+07	2.7693e+06	13837927	22085654	17193730	1.39717e+07	0.140366	-0.3822
140.068	3.18215	1.46255e+06	1.61606e+06	1.44924e+06	1.5616e+06	1.52236e+06	1.39578e+06	1.47082e+06	1.41977e+06	1.20722e+06	1.3734e+06	1.47213e+06	1.33287e+06	1.55508e+06	1.52444e+06	1.47113e+06	-0.148564	-0.0493869	11902923	6028113	3462947	11773464	8.29186e+06	9669604	5.33541e+06	7931550	5111719	7.01207e+06	3.35809e+06	372712	832775	299638	1.2158e+06	2.76979	2.52793
140.068	0.40783	4.01894e+06	827833	1.10807e+06	792568	1.68685e+06	965011	3160666	6022645	841065	2.74735e+06	8298299	2.06311e+06	7915103	1.3626e+06	4.90978e+06	0.703705	1.54132	9242919	115662088	8222088	9538222	3.56663e+07	22260928	14378209	14711128	78614720	3.24912e+07	946641152	938896128	890915840	901559232	919503088	-4.68822	-4.82273
140.068	11.1835	497779	846612	1.07924e+06	514572	734550	1.00086e+06	852097	901823	522599	819345	733055	505904	662416	1.20244e+06	775954	0.157609	0.0791105	11683007	13199696	7.40158e+06	9385119	1.04173e+07	6840199	7711297	9057101	9261011	8217402	6814745	10868881	8489168	349399	6.63055e+06	0.651788	0.309554
140.068	0.142502	363490	295923	319655	301911	320245	288097	376826	286916	290872	310678	290440	282455	299027	295231	291788	-0.0437561	-0.134253	4956921	4.99737e+06	5.121e+06	6865481	5.48519e+06	6418171	8266170	8.28462e+06	6.24554e+06	7.30363e+06	7517465	12389595	3.56803e+06	5.68337e+06	7.28961e+06	-0.4103	0.00277016
140.068	2.40631	7633525	1.10449e+06	1.14438e+06	1.16325e+06	2.76141e+06	1.07633e+06	1.12023e+06	1.10336e+06	150322	862561	1.13841e+06	1.11495e+06	1131745	1196154	1.14531e+06	-1.67871	-1.26966	13525340	13326986	9443274	10289678	1.16463e+07	5.13979e+06	10088833	10033820	7.84458e+06	8276756	1770425	1.60269e+06	1.76251e+06	0	1.2839e+06	3.18126	2.68853
140.068	1.14281	348956	303278	619149	306609	394498	375346	358357	424730	326942	371344	453333	336952	479604	324539	398607	-0.087262	0.0149504	7007654	26186290	7699438	11043115	1.29841e+07	9953387	11195495	10985054	14817915	1.1738e+07	8375083	6783915	13587328	9283243	9.50739e+06	0.449627	0.30406
140.069	0.722307	705123	465926	720954	492646	596162	458764	584261	815873	462462	580340	928406	549435	951935	479203	727245	-0.0388071	0.286737	13189330	31475922	17661166	7791549	1.75295e+07	18977078	17315342	14711128	5826375	1.42075e+07	5.40305e+06	104828704	5.10275e+06	17922566	3.33143e+07	-0.926356	-1.22949
140.071	0.396673	363146	490947	522247	474476	462704	582419	387601	197100	604004	442781	81126.3	468445	93427.8	514352	289338	-0.0634964	-0.677336	5378012	352803	5629956	4.9875e+06	4.08707e+06	4668364	6176810	6.34624e+06	290963	4.37059e+06	1880696	14419.1	2.67764e+06	55281.8	1.15701e+06	1.82067	1.91743
140.071	2.01737	67943.2	70604.9	60595	68453.3	66899.1	63946	60489.1	69855.2	80177.7	68617	63103.2	60827.7	65041.6	58566.6	61884.8	0.0365795	-0.112402	887997	745505	838086	782348	813484	791078	747069	685277	790421	753461	3.10011e+06	3156329	3238913	3859459	3.3387e+06	-2.0371	-2.14768
140.082	0.428788	178031	180207	181716	144420	171093	177353	185918	150854	155504	167407	41494	43470.2	57397	51936.2	48574.3	-0.0314189	-1.81652	1.38125e+06	883101	1.41308e+06	1.3288e+06	1.25156e+06	6.53516e+06	7581950	7108435	4.1431e+06	6.34216e+06	2.16636e+06	2.89139e+06	2638098	4.25813e+06	2.98849e+06	-1.25569	1.08556
140.107	2.80977	2.62454e+06	2.68303e+06	2659670	2.81976e+06	2.69675e+06	2.37647e+06	2.45208e+06	2.58174e+06	2.37408e+06	2.44609e+06	2.31818e+06	2.57608e+06	2.56737e+06	2366805	2.45711e+06	-0.140741	-0.13426	4937811	5.82023e+06	5528880	6.7756e+06	5.76563e+06	6420883	4200941	5117266	4804139	5.13581e+06	2.65436e+06	2.71259e+06	4.10622e+06	4815443	3.57215e+06	0.690685	0.523798
140.107	3.41143	3.50434e+06	3.63037e+06	3.60023e+06	3.85404e+06	3.64725e+06	4.74411e+06	4.39939e+06	4788646	4713433	4661396	4.50334e+06	4349977	4.70146e+06	4661183	4.55399e+06	0.353955	0.320324	18515316	10378750	22333158	19907120	17783586	19259958	20974512	20601652	21039860	2.0469e+07	6920777	19329060	11655319	6.70018e+06	1.11513e+07	0.67333	0.876224
140.144	3.43669	2.70772e+06	2.74727e+06	2.87522e+06	2.74475e+06	2.76874e+06	2.75537e+06	2.92769e+06	2.75074e+06	2.81048e+06	2.81107e+06	2771926	2.52534e+06	2.69895e+06	2.66612e+06	2.66558e+06	0.02189	-0.0547785	3.47145e+06	3555366	4.18557e+06	4.30452e+06	3.87923e+06	3388649	3.322e+06	3.1647e+06	3982428	3.46444e+06	890676	3.24757e+06	1.40873e+06	2.52699e+06	2.01849e+06	0.942492	0.779346
140.951	10.4737	4307750	4.37837e+06	4224092	4.42796e+06	4.33454e+06	4.44694e+06	4329977	4435527	4.28549e+06	4.37448e+06	4253310	4309451	4.33737e+06	4356053	4.31405e+06	0.0132325	-0.00683763	2691876	2.80185e+06	2903994	2.6504e+06	2.76203e+06	2.84028e+06	2698122	2722711	2.79802e+06	2.76478e+06	2568127	2.12651e+06	2303017	2.30958e+06	2.32681e+06	0.247376	0.248813
141.102	2.37463	1931697	1.90774e+06	1.78287e+06	1.87249e+06	1.8737e+06	1.77295e+06	1.77215e+06	1.96169e+06	1.92688e+06	1.85842e+06	1.73338e+06	1.72493e+06	1.78738e+06	1.73787e+06	1.74589e+06	-0.0118153	-0.101926	4.72027e+06	4592698	5.34512e+06	4314054	4743035	3.91118e+06	4.06507e+06	4.33685e+06	5.74694e+06	4515010	11338283	12304300	10045709	12876422	1.16412e+07	-1.29535	-1.36644
141.959	10.3552	8383834	8.34693e+06	8679135	8403680	8.4534e+06	8414310	8475679	8580348	8.20287e+06	8.4183e+06	8959213	8.05105e+06	8.11813e+06	8319891	8362073	-0.00600173	-0.0156704	26279708	25973692	27519594	26895962	26667239	28895050	27228780	29675260	28631942	28607758	19452910	18948170	17771358	18128876	1.85753e+07	0.521681	0.623019
141.959	11.483	3.87989e+06	3753406	3644370	3.92585e+06	3.80088e+06	3.92992e+06	3663327	3.86127e+06	3912345	3.84171e+06	3.69399e+06	4.33468e+06	3.90817e+06	3794822	3.93291e+06	0.0154174	0.0492657	5714253	5939996	5.70381e+06	5.73288e+06	5.77273e+06	5652676	5376001	5202540	5.32747e+06	5.38967e+06	4.53784e+06	5000416	5.05925e+06	4.88805e+06	4.87139e+06	0.244922	0.145865
141.959	0.266961	18085352	20264038	18663036	17599214	18652910	20200772	18248178	14791893	17177110	1.76045e+07	15748998	15419358	15316542	19441582	16481620	-0.0834574	-0.178543	88083248	46239696	84291624	85280408	75973744	71980928	53042224	59510148	43398688	56982997	36811300	38822620	32277836	38317840	36557399	1.05534	0.640368
141.959	0.0350494	14101535	12864106	15742583	15153210	1.44654e+07	14596893	13634478	13139751	14555564	1.39817e+07	13508941	13911393	12847142	14827857	1.37738e+07	-0.0490652	-0.070672	110449984	101923720	112001664	105926112	107575370	100743720	114944112	116401920	114896848	111746650	92492096	110774872	108609840	101938592	103453850	0.0563605	0.111244
141.983	10.3343	39916072	40638716	36561860	39418728	39133844	40659572	37667872	37634788	39792860	38938773	40114044	40063580	37645300	40532784	39588927	-0.0072094	0.0166801	79090344	79169656	85121168	83191440	81643152	78610136	74604720	81579200	79066120	78465044	61579704	67689568	61670212	64305184	63811167	0.355523	0.298241
142.086	0.455246	19182.2	22270.1	20592.6	24120.5	21541.3	20478.2	20622.3	23174	46507.5	27695.5	45048.5	26413.8	50524.6	44839.9	41706.7	0.362544	0.953172	116024	191600	206456	204042	179531	156066	121345	190326	219122	171715	32691592	18378594	25480700	37949248	2.8625e+07	-7.3169	-7.38112
142.086	0.769301	31109.9	28655.7	26461.1	31446.2	29418.2	27891	29242.5	33332.6	32177.1	30660.8	29335.6	29830.4	28513.3	31820.8	29875	0.0596853	0.0222279	79909.7	191600	90165.1	92687.8	113591	156066	83122	80239.7	151476	117726	32691592	18378594	25480700	18297418	23712076	-7.70563	-7.65405
142.086	2.01561	228658	189227	207145	214237	209817	203807	205611	247517	215286	218055	228817	191961	238647	213226	218163	0.0555658	0.056276	3.61463e+06	3.28994e+06	3.50685e+06	3.36337e+06	3.4437e+06	2.97588e+06	3016734	4112800	3.92482e+06	3.50756e+06	17929688	15923091	42599824	21881078	2.45834e+07	-2.83566	-2.80915
142.59	0.313777	23073.7	0	0	0	5768.43	0	0	8693.97	0	2173.49	57165.4	0	49502.1	0	26666.9	-1.40816	2.2088	0	2.24101e+06	0	0	560252	14035	0	0	812559	206649	11754428	15340483	12777891	12093702	12991626	-4.53536	-5.97426
143.032	0.396916	0	0	0	0	0	0	0	0	0	0	0	0	0	0	0	#DIV/0!	#DIV/0!	71781.4	668073	0	34285.2	193535	0	46615	23124.7	398140	116970	36571844	36947792	26715252	41322020	35389227	-7.51457	-8.24103
143.033	2.74636	215768	199760	175845	169676	190262	154645	202972	181488	203464	185642	196477	201337	163547	199876	190309	-0.0354657	0.000356193	741133	671801	786428	857137	764125	870238	724647	829606	811043	808884	0	0	398828	0	99706.9	2.93804	3.02017
143.034	2.14007	1.15124e+06	1361183	1.28094e+06	1.2699e+06	1.26582e+06	937665	837573	910238	941664	906785	886118	1.00097e+06	1.03287e+06	934357	963578	-0.481235	-0.393593	7356446	5.64586e+06	11633545	12270894	9.22669e+06	8691267	9405406	13659303	8190779	9.98669e+06	27988598	22074416	16074155	36337024	2.56185e+07	-1.4733	-1.35911
143.04	10.9047	3.9964e+06	4.10487e+06	3963404	4070131	4.0337e+06	4.19276e+06	3.91663e+06	3.99149e+06	4.2247e+06	4.08139e+06	3.98929e+06	3.54004e+06	4207268	4.20915e+06	3.98644e+06	0.0169573	-0.0170033	4.91073e+06	4663781	4.89822e+06	4563932	4759165	4.70597e+06	4.94326e+06	4.4139e+06	4314383	4.59438e+06	4.64945e+06	5.20178e+06	3.78301e+06	4245899	4.47004e+06	0.090422	0.0395823
143.082	0.771562	702319	680462	641483	625190	662363	613212	563138	542417	658654	594355	567749	592650	565362	595097	580214	-0.156298	-0.191037	3532319	3.35489e+06	4443590	3.4736e+06	3.7011e+06	3.83911e+06	3.60546e+06	3447119	3.41625e+06	3.57698e+06	18057388	19730216	21402394	20115414	19826353	-2.42139	-2.4706
143.118	1.14666	28364.8	28769	686793	32458.2	194096	249242	65018.8	26389.6	39305.1	94989	353975	36833.7	31177.1	26881.2	112217	-1.03094	-0.790483	246053	205033	85268.3	195426	182945	114869	189709	143604	106727	138727	78128488	75869136	81050840	79368864	78604332	-8.74705	-9.14621
143.118	2.35381	1.23406e+06	1.23052e+06	1.19831e+06	1.23968e+06	1.22564e+06	1.17728e+06	1.07698e+06	1209040	1262347	1.18141e+06	1140114	1.13125e+06	1.20149e+06	1.11652e+06	1.14734e+06	-0.053025	-0.0952406	4.86124e+06	3.87666e+06	4.08744e+06	3.92326e+06	4.18715e+06	4119792	3114486	3.57786e+06	3706545	3.62967e+06	7.00888e+06	12298074	10001833	9747833	9.76415e+06	-1.22153	-1.42766
143.959	0.275795	1.32769e+06	1.49544e+06	1.42021e+06	1.3292e+06	1.39314e+06	1478519	1.27902e+06	1.11925e+06	1.24906e+06	1.28146e+06	1.14035e+06	1.1182e+06	1.08581e+06	1.42732e+06	1.19292e+06	-0.120547	-0.22384	6.56741e+06	3.68929e+06	6.38693e+06	6562205	5.80146e+06	7.76534e+06	3.14717e+06	4.6792e+06	5689728	5.32036e+06	1.02123e+06	1.20323e+06	1017126	1.20439e+06	1.11149e+06	2.38392	2.25902
143.959	0.0350266	555528	529458	628165	629723	585718	579985	556010	500346	571470	551953	510921	556917	512178	559942	534990	-0.0856622	-0.130696	4.19663e+06	4.05194e+06	4090547	3.70615e+06	4.01131e+06	3.69656e+06	3.94105e+06	4085812	3.90784e+06	3.90781e+06	3.36175e+06	3.74932e+06	3.68973e+06	3710448	3.62781e+06	0.144975	0.107263
143.981	10.3337	5.55524e+06	5630372	5216152	5420022	5.45545e+06	5601628	5.18895e+06	5381699	5607209	5.44487e+06	5.84569e+06	5381678	5513393	5.66649e+06	5.60181e+06	-0.00279987	0.0381962	10713419	10855448	11268231	11434727	1.1068e+07	11187881	10396948	11168041	10235441	1.07471e+07	8135693	9205738	9049026	8896911	8821842	0.327237	0.284793
143.997	0.175159	272696	265283	279491	268884	271589	257966	275055	269789	269178	267997	269683	305007	266511	267261	277116	-0.0192059	0.029065	3951017	3.32092e+06	3.48426e+06	4334790	3.77275e+06	3.16817e+06	3.34399e+06	3.40094e+06	3.38715e+06	3.32506e+06	4252349	3.64551e+06	3803579	2.89952e+06	3.65024e+06	0.0476245	-0.134609
143.997	2.34184	354200	233252	244500	247346	269824	222369	229806	197120	229809	219776	211501	226544	199656	226839	216135	-0.295986	-0.320087	6.70145e+06	9705274	6157218	6.72648e+06	7.32261e+06	7317975	13656787	8.19184e+06	8513752	9.42009e+06	726554	1.23368e+06	1.39404e+06	316136	917603	2.99642	3.3598
144.048	1.54723	1.3658e+06	1.43915e+06	1.5458e+06	1.35325e+06	1.426e+06	656749	752475	565974	552870	632017	31922.6	34472.4	31757.5	37898.3	34012.7	-1.17394	-5.38976	47598656	44098668	70136608	58048912	54970711	27950806	31360234	30904950	46676568	3.42231e+07	76099512	73458224	84081992	73560576	76800076	-0.482445	-1.16614
144.081	2.26065	4.17639e+06	3789094	4187766	4.1894e+06	4.08566e+06	1.14754e+06	1.20721e+06	1273816	1.18225e+06	1.2027e+06	1.60929e+06	1437374	1.66266e+06	1.58527e+06	1.57365e+06	-1.76429	-1.37646	10188104	12226864	11600665	11023252	1.12597e+07	11632421	12012736	10862737	12470216	1.17445e+07	116003432	120311368	120681512	126301904	120824554	-3.42367	-3.36285
144.081	3.52648	2.20525e+06	1877958	1.89614e+06	2.0702e+06	2012386	7.97233e+06	8090006	9413408	8930106	8.60146e+06	9872827	9359244	10118820	10076990	9.85697e+06	2.09568	2.29224	35144368	22556754	25825076	22926938	26613284	17523692	18781266	28253990	17151244	20427548	1762299	1.88083e+06	1.64543e+06	6032065	2.83016e+06	3.23319	2.85156
144.102	0.423109	142989	48223.7	69707.9	69817.9	82684.6	67978.8	126931	262661	55137.3	128177	268744	104036	281933	74966.5	182420	0.632448	1.14157	497984	12775705	618182	686223	3.64452e+06	488651	1.06967e+06	809148	8.02057e+06	2.59701e+06	161306624	105073536	175559936	156114608	149513676	-5.3584	-5.84728
144.982	10.2883	37953404	37753604	34522596	39246496	37369025	38872040	34587348	35089072	37455388	36500962	37239176	40581296	37698620	34903540	37605658	-0.0339084	0.00910682	24465676	26900154	27122142	25537594	2.60064e+07	26410280	24886434	59200876	26064198	34140447	16712173	17333346	17307238	14018755	16342878	0.670204	1.06282
144.982	6.79913	610504	2258654	558380	746943	1.04362e+06	645495	621426	666476	669376	650693	642323	659241	735249	596895	658427	-0.681548	-0.664502	1.44034e+06	1.52332e+06	1.38099e+06	1.42793e+06	1.44314e+06	1.54151e+06	1.42661e+06	1.3532e+06	1.44411e+06	1.44135e+06	1.1149e+06	931452	1.01075e+06	803422	965130	0.580419	0.578629
144.982	10.6641	22484944	7.30835e+06	6366105	2.15731e+06	9.57918e+06	19534070	7.79273e+06	7764184	2.15238e+06	9.31084e+06	11186265	2.07888e+06	10646695	1.99188e+06	6.47593e+06	-0.0409903	-0.564814	12584982	12020122	11613895	12523773	12185693	11334258	11809527	11274875	12342000	11690165	7191873	6.82617e+06	6.53926e+06	5.70153e+06	6.56471e+06	0.892386	0.832493
144.982	10.9985	1.01062e+06	4319772	6852352	1.01916e+06	3.30048e+06	3735505	14780099	7764184	593258	6.71826e+06	11186265	611683	8161623	4834844	6.1986e+06	1.02541	0.909269	3.55781e+06	1.96652e+06	2.43897e+06	3.89392e+06	2.96431e+06	5107912	3448865	2.53327e+06	3730851	3.70523e+06	1392137	1.11178e+06	1.29693e+06	1.02317e+06	1.206e+06	1.29746	1.61933
145.028	3.13525	231676	218582	186585	217358	213550	8786740	7689915	10860870	10982981	9.58013e+06	5762534	4.78553e+06	6059972	4760906	5.34224e+06	5.4874	4.6448	658936	331247	454574	416209	465242	210905	699674	633998	359045	475905	361332	385987	329253	531348	401980	0.210856	0.243551
145.035	10.8458	4409339	4582661	4.35563e+06	4.48317e+06	4.4577e+06	4374232	4503101	4.41033e+06	4.43674e+06	4.4311e+06	4444839	4509650	4425856	4492006	4.46809e+06	-0.00863497	0.00335791	20970022	21653192	21348902	22041144	21503315	21586212	21709304	21676020	21315838	2.15718e+07	19650856	19717418	19119312	19562464	1.95125e+07	0.14016	0.14475
145.043	0.615608	41440	40627.2	47809.3	40194.6	42517.8	38557.1	38984.8	40465.8	42201.8	40052.4	37492	38562.8	38544.7	42045.5	39161.2	-0.0861767	-0.118639	356555	426280	406443	373946	390806	381616	377364	379028	392594	382650	0	482734	548332	0	257767	0.600386	0.569962
145.047	0.377532	21120.1	238229	23895.8	18411.2	75414	21495.6	50222.6	37196.6	29833.1	34687	37547.5	27296.8	39789.8	32337.5	34242.9	-1.12044	-1.13903	295249	831761	282501	251164	415169	148526	209504	207004	495822	265214	58346240	62567764	60108120	66791184	61953327	-7.22134	-7.86788
145.05	1.02311	633094	589635	664028	722230	652247	845825	868156	1.0111e+06	993476	929640	861665	842943	902053	772708	844842	0.511254	0.373264	7.65033e+06	6853077	10398866	10464494	8.84169e+06	14589414	9368655	10802404	10506634	1.13168e+07	1577496	2.0557e+06	920618	2.11327e+06	1.66677e+06	2.40727	2.76334
145.05	0.356174	57443.1	238229	59483.8	58489.7	103411	45475.2	36739.7	50699.3	46422.8	44834.2	49274.2	51007.2	54000.8	80762.7	58761.3	-1.20572	-0.815457	668734	820986	742696	797883	757575	1.45143e+06	1.7416e+06	1579467	1.43686e+06	1.55234e+06	313820	784745	267535	2.63429e+06	1.0001e+06	-0.400678	0.634306
145.076	3.14334	2955350	2.50006e+06	2.54442e+06	2.68465e+06	2.67112e+06	3.3974e+06	3546413	3.74536e+06	3.60011e+06	3.57232e+06	3.45258e+06	3.92235e+06	3.70272e+06	3520489	3.64953e+06	0.419416	0.450267	5.31361e+06	1929877	6.65648e+06	6.54356e+06	5.11088e+06	7.12692e+06	6254302	10030866	6391092	7.4508e+06	2.98298e+06	4730095	4763549	4.14492e+06	4.15539e+06	0.29859	0.842412
145.101	5.88085	331518	296454	283960	260536	293117	316930	287478	306374	309455	305059	319486	284593	315116	324179	310844	0.0576138	0.0847124	7151904	3.79362e+06	3.32901e+06	3543744	4.45457e+06	4057871	5201845	3.07775e+06	4572260	4.22743e+06	5353334	5.82636e+06	5.23189e+06	4989800	5.35035e+06	-0.264347	-0.339851
146.06	2.26543	6.68589e+06	6.20991e+06	6148964	6217252	6.3155e+06	5936333	6.32639e+06	6224507	6.68511e+06	6.29308e+06	6.02142e+06	5.79235e+06	6587611	6256395	6.16444e+06	-0.00513044	-0.0349268	33019456	29140086	36233928	31926216	3.25799e+07	31032574	30211394	32678922	27959278	30470542	211633232	208406048	209941920	214989120	211242580	-2.69685	-2.79341
146.06	3.29587	11654375	10809251	11426353	10537445	11106856	11324263	11667082	11310398	11885828	1.15469e+07	10584769	11140483	10683700	12031563	1.11101e+07	0.0560542	0.000425042	78116464	38562644	42694160	51140160	52628357	45850560	43194192	41576576	49119116	44935111	9137602	24102328	10972327	21737384	1.64874e+07	1.67448	1.44648
146.06	2.82104	1.18231e+06	1.26894e+06	1.09087e+06	1.24509e+06	1.1968e+06	1.07443e+06	1.0733e+06	1.07516e+06	1.13439e+06	1.08932e+06	1.00537e+06	1.12696e+06	1.12662e+06	1114043	1.09325e+06	-0.135757	-0.130567	9948411	9723880	9545382	13771933	1.07474e+07	11431457	7.37004e+06	9982106	9044917	9.45713e+06	4792184	10617943	6.17437e+06	9809925	7.84861e+06	0.45348	0.268966
146.165	0.390195	0	0	0	0	0	0	0	0	0	0	0	0	0	0	0	#DIV/0!	#DIV/0!	16478.8	1615949	19031.9	30284.5	420436	204581	14725	47010.4	433617	174983	116939912	86352840	163279504	106095896	118167038	-8.13473	-9.39939
146.98	10.2773	17553100	17117982	15770385	17835346	1.70692e+07	17455446	16073346	15961944	16563902	1.65137e+07	16982254	18627770	17082382	16005501	1.71745e+07	-0.0477359	0.00887043	10864317	11023172	11934095	11440577	1.13155e+07	12016855	27035800	26776264	11908896	1.94345e+07	7753349	7891494	7799260	6484380	7.48212e+06	0.596786	1.3771
147.031	10.7663	490292	475770	470278	481347	479422	512011	499953	464117	482380	489615	452683	453253	455812	484933	461670	0.0303532	-0.0544329	13080422	12931735	13102911	12945240	13015077	12887361	13281789	13616458	13134000	13229902	11625744	11445764	11728112	11263311	1.15157e+07	0.176578	0.200196
147.044	2.57773	635948	729884	672771	750818	697355	797907	847897	873880	856889	844143	888033	774540	802605	812438	819404	0.275594	0.232681	1.68134e+06	2.73467e+06	1.81723e+06	1.77787e+06	2.00278e+06	1.65865e+06	1542268	1.61561e+06	1.51135e+06	1.58197e+06	48098288	45204124	39778616	53925408	46751609	-4.54494	-4.88522
147.044	2.88107	17682578	13169537	16199029	14783811	1.54587e+07	305668128	278353952	366245504	359517152	327446184	239696848	209027760	245443008	203454176	224405448	4.40476	3.85961	156647456	139537584	145339824	152376848	148475428	157502672	160649872	197737840	152777712	167167024	77239976	94865600	84799832	187323280	111057172	0.418922	0.589988
147.055	2.5511	653206	553591	612901	551482	592795	565234	599386	575003	637863	594371	534179	504633	545469	620054	551084	0.00383159	-0.105262	2.88436e+06	2.27795e+06	2.95927e+06	2.4434e+06	2.64124e+06	1.96251e+06	2.43281e+06	2.33561e+06	2.23977e+06	2.24267e+06	1.20612e+06	1.84396e+06	1.89477e+06	897494	1.46059e+06	0.854672	0.618674
147.113	10.3629	0	0	0	0	0	0	0	0	0	0	48132.3	0	32634.7	0	20191.8	#DIV/0!	#DIV/0!	0	388726	0	0	97181.6	0	0	0	183184	45796.1	24609368	23020946	23240700	26447988	2.43298e+07	-7.96782	-9.05328
147.113	1.3725	6659.1	0	3210.72	3810.4	3420.05	2864.79	5406.35	18494.4	2979.71	7436.31	13671.6	5419.27	17182.5	3793.2	10016.6	1.12057	1.55031	14010.5	273876	15364	13594.7	79211.2	20879.3	17421.2	15953.3	141670	48980.9	32256960	17876228	14720421	34391324	2.48112e+07	-8.29107	-8.98456
147.113	1.73638	6476.47	0	4195.08	3365.41	3509.24	0	4502.82	7473.69	3583.29	3889.95	13631.1	4108.13	13784.1	3940.28	8865.91	0.148593	1.33711	0	157760	0	0	39440.1	0	11878	0	93492.9	26342.7	44052900	8765467	9336389	9167624	17830595	-8.82048	-9.40274
147.113	0.386379	2924869	125352	309169	125757	871287	234914	2.32403e+06	6243325	176136	2.2446e+06	7114706	1.24232e+06	6493856	673623	3.88113e+06	1.36524	2.15526	599160	88812848	692474	958788	2.27658e+07	923046	4.54584e+06	2.75035e+06	59689576	1.69772e+07	285083808	241048928	557027904	274777856	339484624	-3.89841	-4.32168
147.113	2.19402	10140.7	0	0	0	2535.18	0	6216.46	9933.89	0	4037.59	14682.7	0	13886.8	0	7142.37	0.671405	1.49431	0	225279	0	0	56319.7	0	0	0	95764.5	23941.1	15588174	9421264	15648729	5727046	1.15963e+07	-7.68581	-8.91996
147.113	0.913268	58821.9	7548.61	16624.8	8730.37	22931.4	13633.8	45317.1	137992	14709.4	52913.1	142114	26108.2	146498	16949.8	82917.3	1.2063	1.85435	59264.6	818326	65603.7	53117.7	249078	69627.3	65832.8	70018.2	362313	141948	165181632	85639296	96192096	115431488	115611128	-8.85847	-9.6697
147.117	4.15864	943442	821906	876031	851461	873210	3.44499e+06	3.14689e+06	3.82927e+06	4.06139e+06	3.62063e+06	2.76966e+06	2.36108e+06	2.8941e+06	2.47995e+06	2.6262e+06	2.05184	1.58858	2.42042e+06	2.15933e+06	2.06008e+06	1.93439e+06	2.14356e+06	1.87049e+06	2.22352e+06	2387641	1.77708e+06	2.06468e+06	2748120	2.5436e+06	2.49822e+06	2.2193e+06	2.50231e+06	-0.223254	-0.277342
148.043	0.460144	19569	12787.2	17762.8	14933.6	16263.1	163383	130829	159804	217542	167890	68331.3	43260.1	61252.2	41759	53650.6	3.36783	1.72199	257548	2.59672e+06	301018	294857	862535	296181	314243	285125	941538	459272	52020452	28386860	65390536	27151490	4.32373e+07	-5.64755	-6.55679
148.061	0.40727	1.35071e+06	77313.4	172929	68370.3	417331	137210	1.13938e+06	2.82946e+06	104903	1.05274e+06	3134449	635606	3.09617e+06	391171	1.81435e+06	1.33488	2.12019	387844	34114796	260610	467417	8.80767e+06	223959	2.35888e+06	1.63716e+06	29120346	8.33509e+06	11169761	12460691	11420107	12029370	1.177e+07	-0.41828	-0.497843
148.061	2.90043	36355.7	43463.5	36379.4	31781.7	36995.1	435318	425120	402279	488550	437817	63936.2	0	18607.1	0	20635.8	3.56492	-0.842183	406014	395588	565133	409243	443995	432933	347927	388457	350648	379991	5.78181e+06	5.73036e+06	5694149	5945399	5.78793e+06	-3.70443	-3.92901
148.074	2.99731	284048	310742	345333	319672	314949	297138	347432	275231	361585	320347	263875	324106	321090	397738	326702	0.0245147	0.052858	11559451	5742111	8411035	21550948	1.18159e+07	8419171	7.73509e+06	8816368	6.97946e+06	7.98752e+06	2.28983e+06	3417454	1.73921e+06	3.74832e+06	2.7987e+06	2.0779	1.51299
148.076	3.44246	4846759	5.14824e+06	4867452	4.9828e+06	4961313	5.18387e+06	5121369	5.41923e+06	5.5662e+06	5.32267e+06	5.06219e+06	5514060	5108259	5.218e+06	5225627	0.101427	0.0748822	12741305	14032624	18230938	17684050	1.56722e+07	14498363	12791013	12260659	14370980	1.34803e+07	5.0544e+06	25032234	14619755	14503857	1.48026e+07	0.0823637	-0.134999
149.023	8.37521	1.11224e+06	1.67239e+06	1.19172e+06	2392781	1.59228e+06	954406	1.01312e+06	942775	1.09177e+06	1.00052e+06	1.39367e+06	1.41667e+06	1.21308e+06	1.73006e+06	1.43837e+06	-0.670347	-0.146661	8.26297e+06	6.56645e+06	6.52058e+06	6347016	6.92426e+06	6198592	4.93625e+06	6176953	5810754	5.78064e+06	20460046	20417466	21461558	22110058	21112282	-1.60835	-1.86878
149.023	6.64583	4958900	3.19506e+06	4.40506e+06	3.89351e+06	4.11313e+06	3436538	4.32135e+06	3.32553e+06	3516152	3.64989e+06	3.4832e+06	2.91805e+06	5.27611e+06	4.14422e+06	3.9554e+06	-0.172384	-0.0564151	25646630	10271215	13186061	17194804	1.65747e+07	20156252	18180906	17704770	18337088	18594754	125225696	93989624	70650496	125917096	103945728	-2.64878	-2.48286
149.023	11.1721	863402	877020	787237	914850	860627	842493	815105	908919	924113	872658	875331	940062	913843	848975	894553	0.0200276	0.0557779	274362	459630	288314	304038	331586	306100	371170	328647	279498	321354	644711	632838	604645	1.31578e+06	799493	-1.2697	-1.31492
149.023	5.99937	993988	1.03144e+06	915059	1.12606e+06	1.01664e+06	994621	1.02061e+06	1.14097e+06	1119890	1.06902e+06	1062399	1.10153e+06	1.09395e+06	1.06371e+06	1.0804e+06	0.0724866	0.087757	931315	898954	814275	958822	900841	833487	956535	983053	853846	906730	5.502e+06	3803244	2979421	5141490	4.35654e+06	-2.27384	-2.26444
149.023	4.64263	866465	940070	829422	970419	901594	1.40733e+06	1.32641e+06	1579820	1.59638e+06	1.47749e+06	1.13142e+06	1.12548e+06	1.09819e+06	1.12224e+06	1.11933e+06	0.712594	0.312089	603963	585535	586275	603826	594900	571479	588984	590699	547819	574745	3.40844e+06	4.9478e+06	3.73119e+06	3.6755e+06	3.94073e+06	-2.72775	-2.77747
149.023	5.1235	4305063	3.92715e+06	3.62316e+06	4084624	3.985e+06	4992016	4.27839e+06	4629651	5530388	4.85761e+06	5.34484e+06	3.60535e+06	4.21036e+06	3.77677e+06	4.23433e+06	0.285667	0.0875543	3.2371e+06	1.93937e+06	2565957	2.78038e+06	2.6307e+06	2.7388e+06	3.15735e+06	2933928	3.03207e+06	2.96554e+06	22812402	16803042	15135330	19300806	18512895	-2.81501	-2.64216
149.06	5.66131	256786	263304	221819	275839	254437	271163	265974	269949	251139	264556	254276	258094	252470	257005	255462	0.0562654	0.00579731	1.2964e+06	846675	697282	832106	918115	1.32534e+06	761849	756737	751478	898852	6.79361e+06	4701493	4190075	5601819	5.32175e+06	-2.53515	-2.56574
149.06	3.11681	356312	344527	337267	317132	338810	4.80738e+06	4313562	6189006	6102126	5.35302e+06	3166426	2.80339e+06	3.42767e+06	2.83013e+06	3.05691e+06	3.98181	3.17353	1.32034e+06	1167576	1.43193e+06	9045917	3.24144e+06	5.64554e+06	1.10946e+06	2.75747e+06	6004567	3.87926e+06	3545983	2870543	2.96932e+06	2.98642e+06	3.09307e+06	0.0675964	0.326742
149.06	1.35229	193921	139636	161336	132351	156811	166097	188277	245331	163276	190745	258638	187849	279306	181294	226772	0.282619	0.532212	394603	3.2534e+06	480331	451260	1.1449e+06	422352	463358	413194	1.77967e+06	769644	116788400	108783224	109104768	105442656	110029762	-6.58653	-7.15949
149.06	2.44547	265128	232857	257987	246206	250545	259839	245678	296581	345275	286843	291872	250161	269357	291732	275781	0.195195	0.138453	808935	902169	875667	988006	893694	822133	1.02978e+06	1.12616e+06	808997	946768	1.74301e+06	618225	1.18824e+06	3.45569e+06	1.75129e+06	-0.970566	-0.887336
149.06	3.58594	425718	360273	408374	349495	385965	1.00661e+06	769207	938194	1.12382e+06	959458	665601	669181	702302	658214	673824	1.31375	0.803903	1.19757e+06	1.12875e+06	977753	1.02265e+06	1.08168e+06	1.2727e+06	1.49628e+06	1.82881e+06	1.40876e+06	1.50164e+06	608727	1.01175e+06	711936	1.08617e+06	854646	0.339873	0.813138
149.096	5.4592	390136	369072	316496	369277	361245	463514	417367	453808	522278	464242	451685	387020	414488	413048	416560	0.361898	0.205547	836552	646026	818806	977214	819649	915485	751150	922166	728646	829362	7.17572e+06	5216578	4.92046e+06	6140442	5.8633e+06	-2.83863	-2.82164
149.096	7.18501	3.81846e+06	4.11689e+06	4277295	4932984	4.28641e+06	3.44012e+06	3.21244e+06	4239040	4541312	3.85823e+06	3.62669e+06	4270996	4.27444e+06	3.79135e+06	3.99087e+06	-0.15183	-0.103066	4955576	4.17681e+06	3.89911e+06	4594789	4.40657e+06	4361247	4.06119e+06	4984862	4.73656e+06	4.53596e+06	3.89107e+06	3017498	3337247	3.5354e+06	3.4453e+06	0.355025	0.396778
149.096	4.62991	357328	323361	339316	323425	335857	611699	675800	715987	770290	693444	599497	549696	605699	553910	577201	1.04593	0.781225	5883074	2.29828e+06	2.52102e+06	2422565	3.28124e+06	5.0301e+06	3627206	2.3788e+06	4260310	3.8241e+06	1.67534e+06	1321249	1.75764e+06	1.23414e+06	1.49709e+06	1.13208	1.35296
149.096	3.6617	562162	524217	554607	548399	547346	882044	928624	947145	1.14484e+06	975663	811617	763321	817707	818694	802835	0.833928	0.552649	1.89055e+06	1622769	1.69948e+06	2.22823e+06	1.86026e+06	1.06225e+06	1.36734e+06	1328118	1.52107e+06	1.31969e+06	1.53579e+06	1.82124e+06	1.11112e+06	1322623	1.44769e+06	0.361746	-0.133551
149.133	4.59435	1.20837e+06	976804	1.00699e+06	1140797	1.08324e+06	30319186	23152240	35549956	2.81326e+06	2.29587e+07	13942505	10200055	12415467	2.27346e+06	9.70787e+06	4.40562	3.1638	9576505	9335878	9217500	9147785	9319417	6731858	7.82074e+06	9166887	7496695	7.80404e+06	75072328	72028200	70794208	76268928	73540916	-2.98024	-3.23625
149.993	0.353816	17534.9	0	3725.05	0	5314.98	0	17859.6	47611.7	0	16367.8	40731.5	4913.02	39727.2	0	21342.9	1.62273	2.00562	56275.2	829280	0	0	221389	0	0	0	468723	117181	31318418	23907958	26567858	30741318	28133888	-6.98958	-7.90743
150.014	0.275831	89809.9	74214.8	80144.9	75273.6	79860.8	70187.2	92579.3	147357	78066.8	97047.6	171872	79072.8	159873	73537.1	121089	0.281205	0.600505	1.04036e+06	6.96032e+06	1.05012e+06	1.18455e+06	2.55884e+06	1.14432e+06	1131993	1.06868e+06	4.5371e+06	1.97052e+06	23864890	24498674	22984988	24431994	2.39451e+07	-3.22617	-3.60308
150.014	11.1198	161417	153446	145757	159590	155053	163655	169704	165824	172326	167877	139652	139743	140432	155882	143927	0.114651	-0.107421	2.07928e+06	1.911e+06	1.8839e+06	1.86488e+06	1.93477e+06	1.97042e+06	1.95533e+06	2.00491e+06	2172479	2.02578e+06	1.75529e+06	1.98443e+06	1.74918e+06	1.70666e+06	1.79889e+06	0.105053	0.171374
150.053	1.71856	0	0	3132.28	0	783.069	0	0	0	0	0	0	0	0	0	0	#NUM!	#NUM!	24579.6	37357.2	21714.9	25341.4	27248.3	21168.1	20762.3	33451.3	22170.7	24388.1	2.6914e+06	1.48486e+06	2.72736e+06	2.21391e+06	2.27938e+06	-6.38634	-6.54632
150.054	0.470878	5861.1	5900.02	0	0	2940.28	14645.7	15438.1	4807.07	49001.7	20973.1	0	9553.74	23165	19503	13055.5	2.83452	2.15063	69178.6	890990	63606.7	101661	281359	107438	205126	17634.2	0	82549.8	65404604	59545240	78790416	94650680	74597735	-8.05058	-9.81965
150.055	2.0667	60677.5	64464.8	63683.8	55899.4	61181.4	133188	89584.2	128181	183736	133672	66367.2	74422.4	104810	106641	88060.2	1.12754	0.525397	427121	307574	452748	456960	411101	401083	494554	499279	366476	440348	2.6914e+06	494876	913312	879097	1.24467e+06	-1.5982	-1.49905
150.058	0.446021	365556	214597	222572	182371	246274	401594	609843	1.09631e+06	454490	640558	806532	375997	835244	304221	580498	1.37906	1.23703	3.03098e+06	50351068	3.9187e+06	3.51647e+06	1.52043e+07	3.41349e+06	3330682	3.42e+06	22996822	8.29025e+06	1169643136	845491392	1171632896	926374592	1028285504	-6.07962	-6.95461
150.058	0.810887	50304.2	30868.3	29935.6	19977.3	32771.3	36978.3	56807.8	114774	51106.9	64916.8	97568.1	43140.2	80945.5	36619.1	64568.2	0.986157	0.978389	30180.1	944289	46572.2	51019.5	268015	47556.2	36269.5	48602.4	373488	126479	202577536	134942256	178816608	202838816	179793804	-9.38981	-10.4732
150.058	1.81562	0	4425.05	3339.03	4160.03	2981.03	5975.64	4796.23	7426.12	5974.7	6043.17	5698.34	4735.83	5670.8	4675.92	5195.22	1.0195	0.801375	17661.3	34861.9	17397	16808.7	21682.2	16616.1	16837.3	16424.1	32419.1	20574.2	53372456	13925219	22468274	20170612	2.74841e+07	-10.3079	-10.3835
150.059	1.29684	8052.14	4757.01	7501.83	4586.39	6224.34	16779.4	19567.8	35276.2	14204.6	21457	31533.1	8968.46	28411.9	8096.4	19252.5	1.78545	1.62905	16058.2	96619.8	14969	14287.1	35483.5	18162.2	12811.4	14582.4	32033.9	19397.5	44681356	23429670	28453044	50886572	3.68627e+07	-10.0208	-10.8921
150.059	2.22341	15068.1	14285.7	12521.7	12551.5	13606.8	15293.2	15802.1	28677.4	14206.5	18494.8	17311.5	14756.3	13860.2	12698.7	14656.7	0.442797	0.107235	107221	74770.3	96509.7	85447.7	90987.3	94036.8	98944.9	112772	96572.4	100581	14457423	6435103	47131672	9212429	1.93092e+07	-7.7294	-7.58478
150.066	1.87759	3532.66	6439.8	6718.56	6533.53	5806.14	9055.81	6169.04	6889.13	7113.8	7306.94	6104.44	0	7105.23	3365.11	4143.69	0.33169	-0.486661	0	28726	0	0	7181.49	0	18784.2	10909	14034.4	10931.9	643296	381727	513557	973940	628130	-6.45064	-5.84445
150.078	0.69337	622791	678121	710012	552558	640870	465236	423887	361182	363972	403569	522914	506548	465648	608419	525882	-0.667216	-0.285293	3767828	3.65646e+06	3.25126e+06	3257250	3.4832e+06	5.00311e+06	4.51992e+06	6.73598e+06	4061005	5.08e+06	4.10475e+06	3.92221e+06	3.50355e+06	7.04755e+06	4.64451e+06	-0.415114	0.129302
151.075	4.35425	629233	641854	541226	735580	636973	1030495	865662	889560	1.17553e+06	990311	1.05662e+06	913614	878128	1.0034e+06	962940	0.636649	0.596213	1.13606e+06	1.0337e+06	1.18505e+06	971434	1.08156e+06	1.05253e+06	1.04425e+06	1.08145e+06	939050	1.02932e+06	3.33826e+06	2464381	2.4499e+06	3.08325e+06	2.83395e+06	-1.3897	-1.46112
151.075	2.68922	874780	838158	916031	941758	892682	1.32298e+06	1176856	1.47092e+06	1.48467e+06	1.36386e+06	1.31722e+06	1.24064e+06	1.63819e+06	1.27939e+06	1.36886e+06	0.611473	0.616756	4504199	4.2822e+06	2661204	5.09156e+06	4134791	3.01866e+06	3.71885e+06	6.71399e+06	2.38647e+06	3.95949e+06	57437508	59854196	65743336	59177388	60553107	-3.87231	-3.93481
151.084	0.41153	165025	126740	125234	122537	134884	14237.2	18537.5	30960.8	11859	18898.6	61073.1	36700.6	61158.2	27418.5	46587.6	-2.83537	-1.5337	692571	1.8891e+06	851756	391625	956263	1.42527e+06	601605	565333	729322	830383	544746368	444825536	315355392	530827584	458938720	-8.90668	-9.11031
151.112	3.38259	682795	603948	592270	652124	632784	1.4042e+06	1.4654e+06	1531355	1.65372e+06	1513668	1.47059e+06	1.33644e+06	1.43779e+06	1.38679e+06	1.4079e+06	1.25826	1.15376	3075372	3.01999e+06	3.71081e+06	2.7008e+06	3.12674e+06	2.81942e+06	3.24188e+06	4.02471e+06	3414547	3.37514e+06	1.35041e+06	2.51172e+06	1.6742e+06	2.05766e+06	1.8985e+06	0.719801	0.830088
151.112	4.09145	512983	524289	512188	491580	510260	1.13205e+06	1.02774e+06	1.24554e+06	1377964	1.19582e+06	1.06152e+06	941908	1.00529e+06	1.00372e+06	1.00311e+06	1.2287	0.975175	5.9554e+06	3.23376e+06	3.21571e+06	3.35544e+06	3.94008e+06	3.94968e+06	4.18535e+06	3.29557e+06	3.64406e+06	3.76867e+06	2.58032e+06	4.76683e+06	2.47247e+06	2.74459e+06	3.14105e+06	0.326977	0.262806
152.017	2.84457	2.15729e+06	1.86489e+06	2.19815e+06	2.09705e+06	2.07935e+06	1903606	1.93718e+06	1.85975e+06	2.16161e+06	1.96554e+06	1.88269e+06	1.96857e+06	1.94417e+06	1.97187e+06	1.94183e+06	-0.0812082	-0.0987162	4.90017e+06	4243666	4.37847e+06	4617358	4.53492e+06	3665002	4854999	4.13372e+06	3.75063e+06	4.10109e+06	737798	1.18965e+06	532816	1214113	918595	2.30357	2.15851
152.017	3.62398	120524	121937	114274	123133	119967	106515	131486	128231	142691	127231	123091	122815	103280	118606	116948	0.0848067	-0.036771	29137348	11149251	10238557	16077722	1.66507e+07	17021090	12177423	12684694	14037922	1.39803e+07	8.17593e+06	9267341	3.9281e+06	10327923	7.92482e+06	1.07113	0.818943
152.057	0.849566	961616	815314	858560	818336	863457	3051127	2.87868e+06	3145878	3.01843e+06	3.02353e+06	2677338	2.77703e+06	2.96335e+06	2.69401e+06	2.77793e+06	1.80804	1.68581	1.0887e+06	4.16614e+06	1107652	1.07702e+06	1.85988e+06	627448	690094	693665	1410289	855374	66210000	68405936	75263360	73717112	70899102	-5.25249	-6.37307
152.057	0.41854	2.96881e+06	3.47145e+06	3.52475e+06	3069546	3.25864e+06	8254948	7664775	6418423	8.03606e+06	7.59355e+06	8778574	11348931	8893298	10966429	9996808	1.22051	1.6172	23240968	9903660	23946740	23454962	2.01366e+07	10254037	10007802	10538082	5.87698e+06	9.16922e+06	23480654	23468844	21084016	21694734	22432062	-0.155743	-1.29069
152.057	2.05739	57758.7	46502.2	53949.7	47845	51513.9	119256	112587	123614	113714	117293	124768	101810	143170	99341.6	117272	1.18708	1.18683	88948.3	158688	133330	116971	124484	190485	89168.4	106027	148335	133504	1.41566e+06	1.92009e+06	1.45502e+06	1.46634e+06	1.56428e+06	-3.65146	-3.55055
152.068	0.339272	0	0	3292.18	0	823.044	0	0	5153.03	3506.33	2164.84	0	0	5252.29	0	1313.07	1.39522	0.673904	35896.4	1.08252e+06	44459.8	28768.2	297911	55769.3	26277.2	34898.6	431353	137074	110681680	110270224	135052864	131647936	121913176	-8.67676	-9.79668
152.995	10.3691	2.23745e+06	2.45592e+06	2.44974e+06	2.18627e+06	2.33235e+06	2.24976e+06	2628538	2.12483e+06	2.42988e+06	2.35825e+06	2529607	2319076	2.2719e+06	2.45042e+06	2.39275e+06	0.0159358	0.0368886	10217232	11376689	11899027	11032345	1.11313e+07	11660133	12130837	12051659	13037330	1.222e+07	8.28196e+06	8017810	8390094	7813509	8.12584e+06	0.454036	0.588654
153.041	0.501608	2.12996e+06	1.88479e+06	1.98525e+06	1.96735e+06	1.99184e+06	4392627	3817850	3.81344e+06	4689838	4.17844e+06	3.62842e+06	3.73511e+06	3.63465e+06	3.93546e+06	3.73341e+06	1.06886	0.906395	4982314	3120792	4370331	4.48278e+06	4.23906e+06	13843942	14463836	16570627	9336729	1.35538e+07	87072128	57006288	46300540	97953728	72083171	-4.08785	-2.41097
153.054	0.429927	106036	122773	70342.9	73143.4	93074	161600	150788	139966	151360	150928	164563	224562	173685	225229	197010	0.697413	1.08182	528396	284756	459242	497529	442481	293428	183084	246136	254276	244231	377661	415044	475012	440523	427060	0.0511755	-0.806191
153.055	2.97848	18786768	18604928	17930722	19422890	18686327	19334562	20651078	19214050	22348682	20387093	11807698	11390914	12019809	12094301	1.18282e+07	0.125673	-0.659755	208954080	110258864	102040184	211900688	158288454	170021744	97852824	140393696	146192848	138615278	35512704	126739360	83502640	19899842	6.64136e+07	1.253	1.06153
153.102	2.56249	1510501	1.42743e+06	1.51792e+06	1.32046e+06	1.44408e+06	1412259	1.34838e+06	1.4553e+06	1.58978e+06	1.45143e+06	1.2713e+06	1.30217e+06	1.40993e+06	1.32273e+06	1.32653e+06	0.00732526	-0.122489	5362718	3.14586e+06	7476147	5.54472e+06	5.38236e+06	7.4548e+06	5909997	6039753	6.13196e+06	6.38413e+06	7.88887e+06	12529569	6.13925e+06	9339681	8.97434e+06	-0.737567	-0.491317
153.127	5.5346	434601	461229	456025	450695	450638	534778	550437	512921	486099	521059	441602	424900	438776	481708	446746	0.209478	-0.012512	11750494	3.39624e+06	4.61322e+06	5.98687e+06	6.43671e+06	8626748	5764886	4268368	7130684	6.44767e+06	12211395	15387365	8453501	12181769	1.20585e+07	-0.905657	-0.903201
153.127	4.77065	878791	714352	708838	768909	767722	1.76449e+06	1.57399e+06	1.828e+06	2.32617e+06	1.87316e+06	1.59032e+06	1.34143e+06	1.68782e+06	1.43087e+06	1.51261e+06	1.28682	0.978385	1.8705e+06	1.58029e+06	1.89384e+06	1.59641e+06	1.73526e+06	1378917	1.96197e+06	2.26787e+06	1.45522e+06	1.76599e+06	3.48393e+06	4306539	2976561	2678520	3.36139e+06	-0.953903	-0.928576
153.128	4.09482	577336	436171	478240	438825	482643	2375717	1.70535e+06	3575978	4.36105e+06	3.00452e+06	2565684	2.08449e+06	2.6165e+06	2355606	2.40557e+06	2.63811	2.31735	2.73566e+06	2.2326e+06	2.50252e+06	2217522	2.42208e+06	2.05977e+06	2.46187e+06	3001204	2.06256e+06	2.39635e+06	7.97082e+06	8264977	10284909	9005785	8.88162e+06	-1.87458	-1.88998
153.982	10.4041	1.27597e+06	1234016	1242724	1.22917e+06	1.24547e+06	1221179	1255299	1.17558e+06	1.15758e+06	1.20241e+06	1.06606e+06	1.34146e+06	944184	1.23475e+06	1.14661e+06	-0.0507599	-0.119312	2.64275e+06	2.42345e+06	2982595	2914919	2.74093e+06	2.65296e+06	2.61093e+06	2.68613e+06	2678795	2.6572e+06	1.64214e+06	1.94863e+06	1.49659e+06	1724685	1.70301e+06	0.686576	0.641821
154.005	10.4275	1.04606e+06	849448	823453	724045	860753	874674	937292	737919	713032	815729	789312	824628	701298	807796	780759	-0.0775083	-0.140722	10358491	10734031	10318318	10861781	1.05682e+07	10509789	10839003	10184059	10246659	1.04449e+07	8967426	9721095	8936798	10134717	9440009	0.162863	0.145935
154.026	0.422958	8057.86	10738.8	9661.45	0	7114.52	0	0	0	0	0	0	0	0	15808.3	3952.07	#NUM!	-0.848159	0	511145	32188.3	0	135833	23372.7	38461.6	24328.9	184150	67578.2	21067794	19006670	24832364	20364654	2.13179e+07	-7.29408	-8.30129
154.058	2.04966	221103	243269	232223	231094	231922	242772	208468	256043	258344	241407	212131	210499	238456	243990	226269	0.0578247	-0.0356037	4472938	4.56177e+06	5483018	4456504	4.74356e+06	4567494	4.49122e+06	4.16876e+06	4720978	4.48711e+06	1.97512e+06	2.04287e+06	2.52252e+06	2.46892e+06	2.25236e+06	1.07453	0.994351
154.073	3.18652	4906615	4809758	4.82976e+06	4901261	4.86185e+06	5285022	4.97824e+06	4.86319e+06	4.84047e+06	4.99173e+06	4.68341e+06	4570832	4.84263e+06	4547074	4.66099e+06	0.0380344	-0.0608697	15680600	12061554	10249601	10048479	1.20101e+07	11084048	9975678	10302438	11657938	1.0755e+07	3.60958e+06	3.25499e+06	6149316	5024316	4.50955e+06	1.41319	1.25396
154.084	0.705788	136317	7196.75	7118.01	206938	89392.4	4253.26	26942.6	60955.7	7118.22	24817.4	66418.3	6858.99	74623.5	183474	82843.7	-1.8488	-0.10976	241300	9393764	259809	167868	2.51569e+06	205680	330955	209807	4.36224e+06	1.27717e+06	254332608	225312480	216836192	237858688	233584992	-6.53685	-7.51485
154.086	0.429092	170960	246209	213924	188201	204823	194070	198843	214864	211222	204750	164616	207141	178431	205102	188822	-0.000519449	-0.117351	2.13133e+06	709964	2.17824e+06	1.70548e+06	1.68125e+06	1.91467e+06	2.06989e+06	2.0214e+06	1.03264e+06	1.75965e+06	3.5355e+06	2890724	3.09865e+06	3.55134e+06	3.26905e+06	-0.959337	-0.893587
154.99	10.3689	39787828	39174672	40933000	36282800	39044575	36203916	42552236	34552664	39522352	38207792	39079032	36369180	37331292	39146248	37981438	-0.0312552	-0.0398276	168605760	183451120	179901264	190643856	180650500	183365408	183978064	188061552	185098016	185125760	135439392	135858672	138350800	122618856	133066930	0.441049	0.476354
155.066	2.41246	1.15461e+06	1.1424e+06	1.17493e+06	1.10085e+06	1.1432e+06	1.00529e+06	1083832	1.10487e+06	991784	1.04644e+06	1.02859e+06	1.1269e+06	1.1467e+06	1.03704e+06	1.08481e+06	-0.127581	-0.0756354	4.9154e+06	3.88943e+06	5.33951e+06	5.12052e+06	4.81621e+06	5.16819e+06	5.07759e+06	5.01611e+06	4245962	4.87696e+06	312065	361691	356283	0	257510	4.2252	4.24328
155.07	3.2148	1.20931e+06	1.16528e+06	1.0067e+06	1.04172e+06	1.10576e+06	1.22363e+06	1.13017e+06	1.22384e+06	1.23045e+06	1.20202e+06	1128287	1.08877e+06	1078367	1.15109e+06	1.11163e+06	0.120431	0.00764322	2.97396e+06	2.86922e+06	4.29732e+06	2.87492e+06	3253853	7.69701e+06	2.68202e+06	6401459	2.0158e+06	4.69907e+06	2.58511e+06	1.19827e+06	4246518	4261278	3072793	0.0825985	0.612826
155.07	2.40527	269740	263858	271735	274439	269943	346171	392573	386031	388567	378335	330567	326789	321658	329092	327027	0.487011	0.276754	1.7248e+06	2247718	2.1041e+06	1.67753e+06	1.93854e+06	2115896	2.58646e+06	2.13392e+06	3.17213e+06	2.5021e+06	2.48528e+06	539820	2.09604e+06	618270	1.43485e+06	0.434068	0.80224
155.081	0.392907	1639853	1.19383e+06	1.83043e+06	1.46263e+06	1.53169e+06	1488937	1.3217e+06	956869	1.34802e+06	1.27888e+06	1.15419e+06	1.78274e+06	1.41954e+06	1.78067e+06	1.53429e+06	-0.260238	0.00244786	3.80033e+06	1.32513e+06	3.47214e+06	3.25049e+06	2962021	3610755	3.61711e+06	3.33573e+06	1.35722e+06	2.9802e+06	4.98731e+06	4585857	4911007	7.45946e+06	5.48591e+06	-0.889149	-0.88032
155.082	11.0379	13115.9	19845.6	12645.2	17333.9	15735.1	39927.1	11911.7	29598.5	24980.1	26604.3	17162.3	27402.5	12079.2	12206.7	17212.7	0.757671	0.129479	128712	194171	417057	150105	222511	132252	306313	175723	176272	197640	2.90745e+06	2.54784e+06	2.23605e+06	5.09769e+06	3.19726e+06	-3.84489	-4.01589
155.082	2.37105	18032038	19572060	16972330	18884606	1.83653e+07	18592978	17311514	19224814	19780354	18727415	15790830	14992426	16136613	17226352	1.60366e+07	0.0281726	-0.195615	93445368	76758792	84789248	78382200	83343902	84952296	78997376	75920664	80827688	80174506	68614392	155513920	87291560	103581760	103750408	-0.315968	-0.371902
155.082	1.45901	1.42427e+06	1.44597e+06	1.56813e+06	1.42746e+06	1.46646e+06	1.40065e+06	1.41244e+06	1519250	1.49312e+06	1.45636e+06	1475500	1.38538e+06	1.49535e+06	1507218	1.46586e+06	-0.00996277	-0.000584617	2.10163e+06	2.16922e+06	1.82883e+06	2.4681e+06	2.14195e+06	614792	1.40856e+06	2.53421e+06	5.20321e+06	2.44019e+06	199368976	28736438	107869824	35490072	9.28663e+07	-5.43816	-5.25009
155.082	1.88705	777887	760531	795758	552061	721559	723005	798443	783200	717302	755488	811415	561750	816864	772279	740577	0.0662901	0.037532	1.4336e+06	1098910	1.20222e+06	1.03274e+06	1.19187e+06	1.52715e+06	1427925	1.39268e+06	5.01786e+06	2.3414e+06	61732140	22435996	175648624	8.30515e+06	6.70305e+07	-5.81352	-4.83937
155.082	0.966612	11260014	11667789	12092226	11128963	11537248	10924417	11047025	11202358	11451700	11156375	10357579	10905472	11240941	10992316	10874077	-0.0484308	-0.0854062	45507620	51430832	46385208	52198924	48880646	54721740	46831884	49067676	53728256	51087389	1576488832	1624746112	1020521408	898516608	1280068240	-4.71081	-4.64711
155.107	3.00162	292471	312225	278076	291795	293642	332963	358682	414981	421491	382029	345944	442024	348942	356408	373329	0.379627	0.346393	2.86722e+06	2923392	2.08889e+06	2450728	2.58256e+06	5662861	2.5327e+06	4041523	5992692	4.55744e+06	1.94155e+06	2.58708e+06	1.29251e+06	2.51468e+06	2.08396e+06	0.309473	1.1289
155.107	4.21254	644397	487250	537739	495263	541162	2298610	2.1618e+06	2.73328e+06	2.85029e+06	2510994	1.65078e+06	1.36675e+06	1.65093e+06	1.46012e+06	1.53214e+06	2.21413	1.50142	1.61939e+06	1.63007e+06	1.43715e+06	1.45202e+06	1.53466e+06	1.51006e+06	1.62837e+06	1.78671e+06	1.34519e+06	1.56758e+06	4377338	3.86955e+06	4262113	3369651	3.96966e+06	-1.3711	-1.34048
155.118	2.92877	2.97624e+06	2601593	2.63585e+06	2545851	2689883	2.93578e+06	2762024	3.12633e+06	3.1556e+06	2.99493e+06	2.73101e+06	2689795	2.87018e+06	2.79808e+06	2.77227e+06	0.154981	0.0435226	5744366	4333048	5.44649e+06	6561903	5.52145e+06	5.67995e+06	5.0112e+06	6.17122e+06	5.03789e+06	5.47506e+06	2.92355e+06	2759740	1.73206e+06	3.27634e+06	2.67292e+06	1.04663	1.03446
155.143	4.00239	163148	158969	166727	163514	163089	364794	366327	384959	436899	388245	372961	335005	366298	311396	346415	1.2513	1.08684	1244723	626160	1.55529e+06	1.23478e+06	1.16524e+06	3521040	3.66811e+06	4236742	3384571	3.70262e+06	780040	1.28792e+06	858277	826445	938171	0.312701	1.98062
156.042	10.2663	880779	903871	771327	918975	868738	929236	899375	908208	1.01597e+06	938196	978293	1.0477e+06	923370	945997	973839	0.110968	0.164762	453862	616202	574177	679592	580958	660529	481918	482552	539782	541195	4223436	4880392	3.49515e+06	4.95775e+06	4.38918e+06	-2.91745	-3.01973
156.042	11.2655	320917	608198	1.28359e+06	351954	641165	1.31566e+06	1.31172e+06	974271	139520	935291	716709	356469	568225	1.40216e+06	760890	0.54472	0.246992	339334	863171	320287	400914	480926	346218	369988	495707	829464	510344	8643980	7.30551e+06	6.45016e+06	3.43798e+06	6.45941e+06	-3.74751	-3.66186
156.042	0.360963	1.22101e+06	365890	472074	264213	580796	388790	1.05177e+06	2.09617e+06	249413	946535	3.11512e+06	655714	3.21252e+06	614997	1.89959e+06	0.704625	1.70958	1.11225e+06	43385128	848363	2.23156e+06	1.18943e+07	2.22937e+06	3.75456e+06	2691151	24014642	8.17243e+06	178700848	172249984	172220672	171420736	173648060	-3.86782	-4.40926
156.042	0.127953	218130	91499.2	271796	85753.5	166795	388790	514649	96013	97579.7	274258	86979.3	115131	89526.1	91073.7	95677.5	0.71746	-0.801822	183908	254738	368582	348410	288909	554774	711745	615051	503385	596239	8014175	621999	145430	4.08114e+06	3.21568e+06	-3.47644	-2.43116
156.065	0.398646	57623	73394.7	50277.8	74911.1	64051.7	77355.2	60089.2	80849.5	76693.2	73746.8	75179.9	74633	89309.6	64219.1	75835.4	0.203344	0.243636	307018	154846	346511	284773	273287	306718	281279	367225	76370	257898	3.72359e+06	2.79229e+06	4.04393e+06	3.92416e+06	3.62099e+06	-3.7279	-3.81151
156.077	10.3457	0	0	0	0	0	0	0	16663.4	0	4165.84	0	0	0	0	0	#DIV/0!	#DIV/0!	0	97558.9	0	0	24389.7	0	0	0	98952.6	24738.1	7184978	6.51824e+06	6235839	7786770	6.93146e+06	-8.15074	-8.13028
156.077	0.385455	774463	75066.8	130225	71480.1	262809	182948	856793	2.07828e+06	130761	812195	2.02347e+06	475377	1.83969e+06	378493	1.17926e+06	1.62781	2.16579	387230	22738014	528831	546529	6.05015e+06	635395	1.45426e+06	1.06196e+06	17759464	5.22777e+06	64052856	62037772	60294020	59705120	61522442	-3.34607	-3.55685
156.12	5.05797	1.49182e+06	1.39998e+06	1.55203e+06	1.43308e+06	1.46923e+06	1.39683e+06	1.54473e+06	1.68713e+06	1.34593e+06	1.49366e+06	1.453e+06	1.46523e+06	1.72214e+06	1.41585e+06	1.51406e+06	0.0237886	0.0433594	3654295	3.6552e+06	3.518e+06	3.34814e+06	3.54391e+06	3.39526e+06	3.25311e+06	3.39205e+06	3.29608e+06	3.33413e+06	2.16234e+06	2.40638e+06	2.14815e+06	2.18262e+06	2.22487e+06	0.671619	0.583586
156.565	2.64223	1.5246e+06	1645990	1.67216e+06	1.60245e+06	1.6113e+06	1.48365e+06	1.68326e+06	1.63161e+06	1.49242e+06	1.57273e+06	1.76653e+06	1.49178e+06	1.63101e+06	1.60358e+06	1623228	-0.0349486	0.010642	2.73541e+06	3047731	2333732	2.60571e+06	2.68065e+06	2.57101e+06	2.03431e+06	2.88104e+06	2.36154e+06	2461977	336332	351592	0	0	171981	3.96226	3.8395
156.984	10.4887	309899	315957	294100	301606	305390	307064	297558	259085	249927	278409	246259	346567	213674	296198	275674	-0.133451	-0.147689	5.13206e+06	4.63086e+06	5.52417e+06	4615534	4.97565e+06	4125549	4.13053e+06	4.33588e+06	4868244	4.36505e+06	3.68268e+06	3981809	4276443	3.0478e+06	3.74718e+06	0.40908	0.220192
156.991	10.3475	8741205	8450250	9292293	10091053	9.1437e+06	9673959	8.17383e+06	8665759	9430425	8.98599e+06	9307939	9327360	9298176	9376932	9.3276e+06	-0.0251	0.0287281	47842272	47426024	50209072	48004232	48370400	46398004	45114076	49065352	46077440	46663718	37715036	40868172	39302664	39512772	39349661	0.297773	0.24595
157.084	10.2474	5.29182e+06	4963796	4.94903e+06	5145929	5.08764e+06	5022527	5.13734e+06	5309080	5.0104e+06	5119836	5162843	5.21111e+06	5.28753e+06	5264125	5.2314e+06	0.00910051	0.0402012	497773	555728	533467	529262	529058	506625	533223	541879	473883	513902	431845	447905	381504	419031	420071	0.33279	0.290859
157.084	2.41045	7.9831e+06	2.87615e+06	2.82893e+06	3.08486e+06	4.19326e+06	3.21224e+06	2401408	2879522	2.59043e+06	2.7709e+06	2.391e+06	2761316	3157374	2.57498e+06	2.72117e+06	-0.597717	-0.623847	1.54324e+06	1.07343e+06	2.32883e+06	1.86772e+06	1.70331e+06	2.49098e+06	1.87408e+06	2.17244e+06	2.87505e+06	2.35314e+06	0	0	0	0	0	#DIV/0!	#DIV/0!
157.097	2.88289	1.10847e+06	1.04924e+06	1.13417e+06	1.09985e+06	1.09793e+06	763514	770939	803720	813462	787909	790080	903275	902095	888893	871086	-0.478688	-0.333902	7.56593e+06	6658421	7757692	6.75424e+06	7184071	6963864	6223093	7.89105e+06	6.96969e+06	7.01192e+06	2.75298e+06	1.84342e+06	3951697	5696914	3.56125e+06	1.01242	0.977425
157.097	2.01211	691592	632934	635656	590031	637553	623388	571465	611124	640093	611517	653296	544000	590937	613395	600407	-0.0601516	-0.0866048	1.16935e+06	946089	1.00782e+06	1.04164e+06	1.04122e+06	718149	717709	869497	2.57063e+06	1.219e+06	18188732	7.42601e+06	23949236	4.2864e+06	1.34626e+07	-3.69261	-3.46519
157.097	1.5577	2.52608e+06	2.62498e+06	2.61271e+06	2.4251e+06	2.54722e+06	2339469	2.34941e+06	2466847	2.47612e+06	2.40796e+06	2.27429e+06	2.37668e+06	2605219	2.55749e+06	2.45342e+06	-0.0811103	-0.05413	11820875	13334551	12067354	12268170	1.23727e+07	11391961	10509393	11183479	12698198	1.14458e+07	103942808	115401000	154899584	123838912	124520576	-3.33115	-3.4435
157.123	3.6005	105601	99926.5	126142	95403.1	106768	3.15855e+06	2400991	3.94344e+06	4580816	3.52095e+06	1.71439e+06	1317002	1.51335e+06	1.35808e+06	1.4757e+06	5.04341	3.78885	2397485	2124727	2.15246e+06	1880618	2.13882e+06	1.5689e+06	2.08224e+06	2.21028e+06	1.52078e+06	1.84555e+06	4863014	3.0872e+06	2.68236e+06	7.92767e+06	4.64006e+06	-1.11733	-1.33009
157.123	4.65191	108047	96377.7	102621	86643	98422.2	569189	485511	504999	468474	507043	208346	205425	217281	197301	207088	2.36505	1.07319	1.87596e+06	1619741	2.08263e+06	2.2014e+06	1.94493e+06	5.12157e+06	5.80224e+06	6291114	4951250	5.54154e+06	402552	414940	305506	296635	354908	2.4542	3.96477
157.134	2.73794	3.64223e+06	3.64566e+06	3.69605e+06	3721561	3.67637e+06	3.24151e+06	3.30841e+06	3.52339e+06	3.69025e+06	3.44089e+06	3.12694e+06	3552030	3.60439e+06	3.60793e+06	3.47282e+06	-0.0955013	-0.082175	9423541	8665071	9101967	9762090	9.23817e+06	9619063	8593234	9517798	9289551	9.25491e+06	4331481	9192359	6458475	10967179	7.73737e+06	0.255763	0.258375
157.134	2.12843	131928	129925	136740	124556	130787	68580	104920	75856.2	72240.4	80399.1	90863.6	89153.1	92969.1	108320	95326.6	-0.701968	-0.45627	334973	504997	235727	225781	325370	257283	251562	204509	531920	311318	53846740	50274688	54719664	53432344	53068359	-7.34963	-7.41332
158.003	10.9092	1565609	1.87535e+06	1.76127e+06	1.63934e+06	1.71039e+06	1.6677e+06	1.67003e+06	1.76952e+06	1.73569e+06	1.71073e+06	1.62758e+06	1.84744e+06	1786149	1.61499e+06	1.71904e+06	0.000285887	0.00727366	999956	1084835	1.15215e+06	1.10751e+06	1.08611e+06	1.08936e+06	1.12894e+06	1.09682e+06	1.09386e+06	1.10225e+06	1.01226e+06	950919	1.00791e+06	983158	988562	0.135771	0.157042
158.105	0.433457	12531.5	0	0	0	3132.88	0	15275.2	75962.2	7007.33	24561.2	105095	0	68071.5	15257.6	47106.1	2.97082	3.91035	0	2.86117e+06	0	0	715291	0	36310.2	0	1.07405e+06	277589	1.27113e+06	1.22764e+06	1.24184e+06	1965297	1.42648e+06	-0.995855	-2.36143
158.118	0.693367	27521.2	28084.2	24832.9	31392.1	27957.6	41159.7	61757.3	61305.6	47103.7	52831.6	54816.4	59724.9	63505.4	58844.2	59222.7	0.91816	1.08291	89238.6	1.6099e+06	153687	69289.3	480530	181265	93370.3	144486	1.03165e+06	362693	350498176	194717280	282748224	296684768	281162112	-9.19256	-9.59844
158.154	4.86848	2807644	3.10242e+06	3.58833e+06	3.42331e+06	3.23043e+06	3.74047e+06	4867931	3076434	4.03888e+06	3.93093e+06	3.73023e+06	3.53881e+06	3503963	3.29442e+06	3.51686e+06	0.283145	0.122561	13944154	2.89601e+06	6250535	9050895	8.0354e+06	10798883	10017914	8838922	10532745	10047116	28425934	32343298	19003942	30789668	2.76407e+07	-1.78235	-1.46001
158.154	0.60925	141848	140067	182931	162607	156863	144601	137352	122945	191790	149172	170302	785801	845186	683388	621169	-0.0725319	1.98548	2.42143e+06	649935	1.03988e+06	1077048	1.29707e+06	1.03208e+06	1.67138e+06	1.99647e+06	1.5614e+06	1.56533e+06	531090	3.40731e+06	3.77403e+06	1312487	2.25623e+06	-0.798655	-0.527444
158.583	5.76696	9565.33	8767.1	10888.5	11178.8	10099.9	0	8182.76	14250.1	10327.1	8189.97	0	13602	9212.17	17903.4	10179.4	-0.302417	0.0113033	23973294	14586029	11015830	11566687	15285460	14809295	18126004	10141775	14891043	1.4492e+07	13018675	16821692	12653955	13745488	1.406e+07	0.120568	0.0436679
158.961	10.7772	11245899	9767172	9469913	10462949	1.02365e+07	10084146	9187353	10816231	11098624	1.02966e+07	11389488	9948912	10480109	9649725	1.03671e+07	0.00844626	0.0182864	10669126	10353381	11446581	10866932	10834005	9484528	9376467	9850765	9153703	9.46637e+06	6.82399e+06	10046888	7348591	9533749	8.43831e+06	0.360541	0.165857
158.961	11.0324	6.7383e+06	6.94964e+06	6012644	7.09462e+06	6.6988e+06	6664325	6511323	7.0887e+06	7481188	6.93638e+06	6.2595e+06	6.83684e+06	6791742	6572608	6.61517e+06	0.0502811	-0.0181239	11874115	11984085	12437643	12132999	1.21072e+07	11374273	11730893	11757497	11563013	11606419	9418348	11238446	9348327	10977865	1.02457e+07	0.240841	0.179898
158.964	10.2098	7.44015e+06	7.74522e+06	7553626	7.64346e+06	7.59561e+06	8083648	7703612	7.5857e+06	7.45771e+06	7707668	7.9416e+06	7.75097e+06	8.2709e+06	7.63351e+06	7899245	0.0211278	0.0565482	12254618	15515710	16211508	16985350	1.52418e+07	16009828	12385508	14959909	16267673	1.49057e+07	9546423	12756108	7673714	12075933	1.0513e+07	0.535852	0.503686
158.986	10.3482	3.49371e+06	3.69787e+06	3645220	4062893	3.72492e+06	3.60178e+06	3.5325e+06	3239988	3.6533e+06	3506894	3.78499e+06	3.50667e+06	3.39147e+06	3581483	3.56615e+06	-0.0870169	-0.0628421	18849236	18760708	18979114	18585744	1.87937e+07	18137028	18560094	18434472	18089024	1.83052e+07	14971290	15587602	15571732	15642427	1.54433e+07	0.283272	0.245272
159.028	0.563664	978189	819897	856709	915592	892597	4.41909e+06	4425189	4.10014e+06	4776146	4.43014e+06	4634812	4.52892e+06	4.48709e+06	4299593	4.4876e+06	2.31127	2.32986	21752486	15762297	25586244	21124358	2.10563e+07	16869154	17149030	25202910	14997204	1.85546e+07	4.60138e+06	6045604	4.82792e+06	6623123	5.52451e+06	1.93034	1.74786
159.063	0.413719	0	0	0	0	0	0	0	0	0	0	0	0	0	0	0	#DIV/0!	#DIV/0!	0	102330	61814.4	76302.1	60111.5	75069.1	64963.4	58731.6	51815.2	62644.8	20419240	20708124	21568356	23860230	2.1639e+07	-8.49178	-8.43222
159.065	11.4677	6917137	7007987	6.45927e+06	7.33129e+06	6.92892e+06	6.8036e+06	6665706	7201853	6529086	6.80006e+06	6666610	7.18304e+06	7125453	6.78558e+06	6.94017e+06	-0.0270827	0.0023405	1.75262e+06	1.74671e+06	1.75459e+06	1.82904e+06	1.77074e+06	2.04866e+06	1.97157e+06	1.83136e+06	1.85447e+06	1.92651e+06	2.65964e+06	1819154	2.79094e+06	1.72367e+06	2.24835e+06	-0.344517	-0.222876
159.065	0.149588	6.27847e+06	6.09274e+06	5.91056e+06	6545166	6.20673e+06	5898204	5986511	6377336	6354064	6.15403e+06	6.26202e+06	6442471	6.18113e+06	6182633	6.26706e+06	-0.0123028	0.0139554	1.77497e+06	1.82915e+06	1.94993e+06	1.89055e+06	1.86115e+06	1977935	2.01119e+06	2.12442e+06	2.13456e+06	2.06203e+06	2.69818e+06	2673706	2818406	1840276	2.50764e+06	-0.43014	-0.282269
159.068	2.66281	0	0	0	0	0	0	0	0	0	0	0	0	480186	0	120046	#DIV/0!	#DIV/0!	8736981	7.05136e+06	7.87174e+06	7.94996e+06	7.90251e+06	8029491	9486543	8385287	7984391	8471428	429295	331226	382241	536322	419771	4.23464	4.33493
159.076	0.42615	459476	423031	500652	443326	456621	451069	429442	399409	456653	434143	403816	445812	457045	481460	447033	-0.0728278	-0.0306159	2.42345e+06	3401851	2569021	2.34008e+06	2.6836e+06	2370013	2.23372e+06	2336698	3.05219e+06	2.49816e+06	12867497	13398597	12947412	13194845	1.31021e+07	-2.28756	-2.39086
159.092	2.15792	636315	572575	630517	520757	590041	538103	591790	783920	578324	623034	763256	588437	730111	517815	649905	0.0784975	0.139415	1.73059e+06	5581313	2.09127e+06	2.09934e+06	2.87563e+06	1.85707e+06	1.70926e+06	1.80116e+06	3.55129e+06	2.2297e+06	121495088	114577416	116879880	123651576	119150990	-5.37277	-5.7398
159.117	5.85873	440560	435301	450924	441968	442189	448295	496100	497534	522365	491073	482358	483341	487756	543633	499272	0.151277	0.175164	6.48941e+06	3413146	3.10351e+06	3347556	4088405	3.62434e+06	4.29535e+06	2.85929e+06	3.62498e+06	3600988	4.58908e+06	5.06504e+06	4315257	4.24894e+06	4.55458e+06	-0.15578	-0.338925
159.117	4.64541	756342	660455	736136	756515	727362	7.86391e+06	6.06913e+06	9194657	9324495	8.11305e+06	4655420	3559356	4.24164e+06	3.68286e+06	4.03482e+06	3.4795	2.47176	2.27471e+06	1.68696e+06	1.55187e+06	1.47175e+06	1.74632e+06	1.49871e+06	1.71479e+06	2.0421e+06	1.54031e+06	1.69897e+06	15432671	15352033	13849579	14988971	1.49058e+07	-3.09348	-3.13314
159.969	11.4485	1598876	1.56457e+06	1.55596e+06	1.59472e+06	1.57853e+06	1.66002e+06	1560053	1.55139e+06	1.65415e+06	1.6064e+06	1558678	1.62064e+06	1583747	1.63249e+06	1.59889e+06	0.0252495	0.0184832	2.67374e+06	2.33176e+06	2.53109e+06	2419094	2.48892e+06	2.50362e+06	2.33524e+06	2.78397e+06	2929384	2.63805e+06	2450010	2268509	2.42941e+06	1.73693e+06	2.22122e+06	0.164171	0.248124
159.969	0.278	7.06346e+06	7482247	7499892	6887463	7.23327e+06	7.65829e+06	6911930	5.59877e+06	6770515	6.73488e+06	6436404	6.19692e+06	6.08627e+06	7.39759e+06	6.5293e+06	-0.102996	-0.14772	28720186	15053851	29675826	32574272	2.6506e+07	30743476	21953956	21542398	23356198	24399007	16768232	16768174	20309568	12847262	16673309	0.66878	0.549282
159.969	0.0363823	6.55634e+06	6.03189e+06	7.2613e+06	6.96934e+06	6.70472e+06	6.92095e+06	6.45677e+06	6.1977e+06	6698992	6.5686e+06	6449250	6567084	6151719	6.91217e+06	6.52006e+06	-0.0295897	-0.0402918	35397808	45584184	39789240	51040284	42952879	34518148	35634672	42949292	44284744	39346714	45182968	44019364	37059064	45377316	42909678	0.00145176	-0.12506
160.035	0.42338	5919.15	0	0	0	1479.79	9754.82	28463.4	25988.5	0	16051.7	63340.8	6415.4	50456.7	6495.84	31677.2	3.43926	4.41998	27865.2	1.3717e+06	31331.9	70358	375313	458802	27631.5	12740	496982	249039	40167612	39888524	47109644	44371220	42884250	-6.83621	-7.42793
160.052	3.30786	1.60683e+06	1.71887e+06	1714963	1.75889e+06	1.69989e+06	1.60175e+06	1.58058e+06	1.77598e+06	1.86245e+06	1.70519e+06	1.56472e+06	1.65844e+06	1779792	1.47561e+06	1.61964e+06	0.00449148	-0.069769	610205	648224	807108	826536	723018	961964	837638	644015	938012	845407	0	0	0	0	0	#DIV/0!	#DIV/0!
160.076	2.16306	217383	182001	186832	198248	196116	162404	190571	184048	164083	175277	188068	178755	191743	175428	183498	-0.162075	-0.0959419	707943	847323	594260	840186	747428	452554	635831	1.01523e+06	591324	673735	12655340	12251943	12213038	30994376	1.70287e+07	-4.50989	-4.65964
161.06	3.08489	27283674	23294134	24919920	24439188	24984229	22558352	23066414	24706066	29547882	2.49697e+07	24440230	26057284	23866034	25844472	25052005	-0.000840452	0.00390837	69907560	54602648	59353508	56301744	60041365	47873744	50430100	76696240	53264608	57066173	20170242	7911390	38332796	11438933	1.94633e+07	1.6252	1.55188
161.06	4.25782	323793	336430	332792	311483	326125	1.81676e+06	1.5569e+06	1.86705e+06	1.72902e+06	1.74243e+06	698668	712375	816769	824619	763108	2.41761	1.22646	1352011	802654	1.40324e+06	1.49571e+06	1263404	7392499	9367997	9865466	6.96274e+06	8.39718e+06	596360	565309	542444	561333	566361	1.15752	3.89011
161.133	5.79902	429035	421724	402987	454024	426942	432168	463544	477729	484730	464543	427306	407840	453668	408523	424334	0.12177	-0.00883989	23198846	12309705	10702693	10196135	1.41018e+07	13307320	15583423	9381217	13388575	1.29151e+07	17066536	17479292	15541286	14769837	1.62142e+07	-0.201377	-0.328199
161.133	4.50887	671915	564242	618827	671671	631664	1750535	1.65647e+06	1.8854e+06	2.05141e+06	1.83595e+06	1.61629e+06	1.3789e+06	1.63331e+06	1.59007e+06	1.55465e+06	1.5393	1.29936	2.69696e+06	2.22363e+06	2166034	2.03157e+06	2.27955e+06	1.96581e+06	2.02934e+06	2181632	1.85277e+06	2.00739e+06	3.41752e+06	3383978	3.73836e+06	3.26215e+06	3.4505e+06	-0.598059	-0.781488
162.046	2.37464	137183	161347	139548	168591	151667	135862	139370	128228	129375	133209	121535	127850	95037.3	119884	116076	-0.187219	-0.385835	3.72712e+06	2218709	3.16821e+06	3.49416e+06	3.15205e+06	3.40366e+06	3.47275e+06	3.03421e+06	2903527	3.20354e+06	0	0	0	0	0	#DIV/0!	#DIV/0!
162.05	10.2	0	0	0	0	0	0	0	0	0	0	0	0	0	0	0	#DIV/0!	#DIV/0!	24933.4	31312.7	0	0	14061.5	22074.9	29460.4	20821.1	28902.4	25314.7	2.40159e+06	2.43805e+06	1.96504e+06	2.76966e+06	2.39359e+06	-7.41128	-6.56305
162.05	0.429762	31045.4	5140.98	6767.3	10195.8	13287.4	17185	37373.6	64834.3	13957.2	33337.5	62625.4	20776.4	55135.4	9574.47	37027.9	1.32709	1.47856	95887	3758771	79104.7	74684.6	1.00211e+06	105188	120442	72814.3	1.77674e+06	518797	219778672	213627504	247151360	262017104	235643660	-7.87742	-8.82722
162.055	2.35525	288289	285821	260566	295727	282601	279220	281326	306753	357634	306233	271754	262367	297091	278946	277539	0.115867	-0.026072	1275669	964778	1.15406e+06	1.05295e+06	1.11186e+06	914458	1.21931e+06	1.0701e+06	995628	1.04987e+06	617323	544366	738597	1.4552e+06	838871	0.406458	0.323695
162.058	0.945652	7393.05	6646.38	7808.29	6950.55	7199.57	18939.1	18465.9	21026	22269.9	20175.2	18051.7	13009.4	13474.1	7068.12	12900.8	1.4866	0.841483	92969.8	340735	100009	116371	162521	97555.8	117558	111696	220854	136916	36087988	28022344	33881540	20921434	2.97283e+07	-7.51507	-7.7624
162.066	2.1917	1.56801e+06	1.35045e+06	1.48768e+06	1482426	1.47214e+06	1.6244e+06	1.46913e+06	1.55321e+06	1.50248e+06	1.5373e+06	1.46437e+06	1.56002e+06	1.4406e+06	1539451	1.50111e+06	0.0624847	0.0281103	5781224	4.5891e+06	6.18044e+06	7222884	5.94341e+06	5.83517e+06	6479509	6304702	5.24421e+06	5965896	3493540	1.51445e+06	1.3119e+06	3.46533e+06	2.44631e+06	1.28069	1.28613
162.073	2.73711	1.45468e+06	1581357	1.62609e+06	1.49979e+06	1.54048e+06	1.41105e+06	1394090	1.5903e+06	1.44803e+06	1.46087e+06	1.4142e+06	1.54277e+06	1.49493e+06	1.54921e+06	1.50028e+06	-0.0765558	-0.0381525	4737515	4.41673e+06	5420639	5.71424e+06	5.07228e+06	5289063	5206717	5067662	5.16549e+06	5.18223e+06	0	277955	0	0	69488.8	6.18971	6.22065
162.086	3.75271	10739.1	11215.4	9733.23	9451.69	10284.9	12210.2	13250.1	14760.1	13664.6	13471.3	11798.2	13652.6	16683.7	13544.5	13919.7	0.389363	0.436611	128114	125958	125042	112622	122934	118344	91456.7	110623	107625	107012	0	0	0	0	0	#DIV/0!	#DIV/0!
162.089	3.42527	121900	167651	136439	117078	135767	99681.7	98206.4	78639.6	87396.7	90981.1	74955.6	118975	42288.5	68580.1	76199.9	-0.577494	-0.833272	3.32345e+06	1.99411e+06	4309223	4.05279e+06	3.41989e+06	4340579	3.65258e+06	3.94486e+06	5.24542e+06	4.29586e+06	0	0	0	0	0	#DIV/0!	#DIV/0!
162.091	3.21285	5.94988e+06	6.66009e+06	6.1278e+06	6.0576e+06	6.19884e+06	8930095	6761315	8512652	8989204	8.29832e+06	6654728	6751391	6380494	6.42974e+06	6.55409e+06	0.42082	0.0803964	8716898	3.53784e+06	9272716	11856411	8.34597e+06	7.19512e+06	11599473	10139924	6642680	8.8943e+06	4.24742e+06	5.31901e+06	4.97491e+06	5.47482e+06	5.00404e+06	0.737986	0.829788
162.092	3.53684	1.20232e+06	1.20213e+06	1248346	1.1716e+06	1.2061e+06	6.38582e+06	6.59224e+06	7068885	7.0966e+06	6.78589e+06	7.65341e+06	7220729	8014811	7868177	7.68928e+06	2.49219	2.6725	70542512	35292888	40325560	29275768	43859182	27424540	27547102	36706044	28456828	3.00336e+07	2.75485e+06	3.92963e+06	1057910	5806023	3.3871e+06	3.69476	3.14846
162.555	3.3018	2.59064e+06	2.27171e+06	2413959	2.1344e+06	2.35268e+06	2.45466e+06	2.23203e+06	2.08085e+06	2257131	2.25617e+06	2201628	2.13198e+06	2129736	2175398	2.15969e+06	-0.0604287	-0.123482	7.31106e+06	7.20518e+06	7887701	7442212	7461537	6.96873e+06	7691138	7235752	7.11841e+06	7253508	322677	520886	798794	907541	637475	3.54903	3.50824
163.063	2.18586	1180022	1.2063e+06	1.13995e+06	1.19225e+06	1.17963e+06	1.09732e+06	1.0564e+06	1.11278e+06	1.19339e+06	1.11497e+06	1.04621e+06	1.16063e+06	1.11202e+06	1.0583e+06	1.09429e+06	-0.0813257	-0.108339	903462	934018	7.37198e+06	10158936	4.8421e+06	961091	7152520	7377133	959699	4.11261e+06	1.39152e+06	771168	723805	1.35339e+06	1.05997e+06	2.19161	1.95603
163.075	2.70023	364261	281789	314349	264035	306109	339456	259572	323773	349392	318048	283000	271452	390319	280812	306396	0.0552026	0.00135384	1.02416e+06	1.63591e+06	940396	885323	1.12145e+06	834292	399458	1.33381e+06	1.44769e+06	1.00381e+06	23457856	26253348	30512612	29508636	27433113	-4.61248	-4.77236
163.075	6.48353	169279	164156	163672	143070	160044	185720	165000	196049	195890	185665	196736	183583	214289	201558	199041	0.21423	0.314596	2.37206e+06	1.32643e+06	1.39454e+06	1273096	1.59153e+06	2.26426e+06	1.36406e+06	1.51277e+06	1.48498e+06	1.65652e+06	5.02231e+06	8.00636e+06	4.48263e+06	4576261	5.52189e+06	-1.79475	-1.73701
163.075	4.58701	370706	344872	328323	322643	341636	491254	507039	550204	516258	516189	432571	450899	433959	470750	447045	0.595439	0.387959	3.28121e+06	1.55221e+06	1855344	2146991	2.20894e+06	2.82373e+06	3587396	3.3288e+06	2.77257e+06	3.12813e+06	7318675	5.46134e+06	4639311	5865861	5.8213e+06	-1.39799	-0.896042
163.075	3.04992	66652640	59555500	56272384	57704436	60046240	48726760	51980264	60462516	63630700	56200060	59902288	57965212	59445860	56574940	58472075	-0.0955022	-0.0383261	234284272	294900000	385978944	305749856	305228268	186682256	354006464	787690368	602824896	482800996	77905368	67716272	75388496	106785232	81948842	1.89709	2.55863
163.075	4.28847	428952	485477	485650	508151	477058	2.85883e+06	2.68906e+06	2.92266e+06	2618843	2.77235e+06	1.37836e+06	1.35581e+06	1.30631e+06	1.32577e+06	1.34156e+06	2.53887	1.49168	3125347	2220240	3713192	3.7329e+06	3.19792e+06	14188883	18415280	17976960	14353631	1.62337e+07	1.19054e+06	979658	940698	1.37678e+06	1.12192e+06	1.51116	3.85495
163.075	3.52672	551260	556021	616340	582496	576529	4.07546e+06	3970072	4633273	5.21307e+06	4.47297e+06	1.49049e+06	1.50124e+06	1.38037e+06	1.34361e+06	1.42893e+06	2.95577	1.30947	5.75353e+06	3.17637e+06	3.01803e+06	4.94812e+06	4.22401e+06	4578675	4196257	5758482	25534398	10016953	1.91657e+06	15112820	2848553	2.68446e+06	5.6406e+06	-0.417235	0.828523
163.087	1.01639	371844	365554	370234	342382	362504	61357.7	70718.3	53339.8	46417.7	57958.4	107530	128429	132201	130529	124672	-2.64491	-1.53986	908700	1.52384e+06	672317	1.40925e+06	1.12853e+06	1053581	1.01242e+06	1333469	1.20102e+06	1.15012e+06	13443107	17158344	12495276	13087605	14046083	-3.63766	-3.61031
163.087	1.31271	84826.4	83953.8	88641.9	109516	91734.6	38145.9	40181.9	38516.3	38882.6	38931.7	51013.2	55003.8	52108.6	60792.9	54729.6	-1.23652	-0.745144	2.31129e+06	5124898	3.71764e+06	2.45527e+06	3.40227e+06	2.96956e+06	1.90208e+06	2289179	4.40928e+06	2.89252e+06	414478	476825	761308	800108	613180	2.47212	2.23795
163.112	4.65836	1.30196e+06	1.5018e+06	1.1289e+06	1.50402e+06	1.35917e+06	1.92694e+06	1.8134e+06	2.08041e+06	2.1754e+06	1.99904e+06	1.84969e+06	1.7634e+06	1.89735e+06	1916322	1.85669e+06	0.55658	0.450005	3.50668e+06	2221483	4.19931e+06	3.51969e+06	3.36179e+06	3.5455e+06	3.715e+06	4339842	3258870	3.7148e+06	24114322	18202666	14627705	23035346	1.9995e+07	-2.57234	-2.42828
163.133	6.02132	80200.9	78652.4	70909.1	99852.5	82403.7	74870.2	104042	80144.3	84662.8	85929.7	76591.2	111640	103482	83979.2	93923	0.0604483	0.18877	11076498	4.6143e+06	5990184	7.24703e+06	7.232e+06	7492027	7.59057e+06	6056456	6458181	6.89931e+06	6721943	10116116	7.62449e+06	7.65418e+06	8.02918e+06	-0.150858	-0.218802
163.148	4.80635	307460	230202	270667	250007	264584	1375694	1.34931e+06	1.45893e+06	1545354	1.43232e+06	810983	637548	756499	692668	724425	2.43656	1.45311	1.00468e+06	922125	955200	941632	955908	847220	1.04778e+06	1.1368e+06	923485	988821	2.57824e+06	2514930	2.49167e+06	2.61166e+06	2.54913e+06	-1.41506	-1.36622
163.148	5.10269	305922	313233	278074	336302	308383	2.14286e+06	2120958	2.57139e+06	2510485	2.33642e+06	1.61954e+06	1.23342e+06	1.41897e+06	1.2858e+06	1.38943e+06	2.92151	2.1717	793471	869006	700160	858821	805365	1.23669e+06	1.18345e+06	1.26986e+06	1.25932e+06	1.23733e+06	7.17083e+06	7272795	7521244	7627370	7.39806e+06	-3.19943	-2.57992
163.546	2.76395	2240534	2.4462e+06	2320564	2.3069e+06	2.32855e+06	2.13402e+06	2.09145e+06	2.37557e+06	2420447	2.25537e+06	2.07576e+06	2189524	1.94351e+06	2.20712e+06	2.10398e+06	-0.0460649	-0.146311	7326929	6711430	7108746	6530274	6.91934e+06	7.11345e+06	7760225	7.28867e+06	6984892	7.28681e+06	345739	236162	0	429788	252922	4.77387	4.84852
163.573	3.05567	1.55649e+06	1.78611e+06	1.55371e+06	1.60362e+06	1.62498e+06	1.32386e+06	1.56593e+06	1.60897e+06	1528737	1.50688e+06	1.48423e+06	1.50648e+06	1.55481e+06	1.39905e+06	1.48614e+06	-0.108864	-0.128851	1517744	1.60148e+06	1.9709e+06	1.58309e+06	1.6683e+06	1.72533e+06	1.6031e+06	1512510	1.49299e+06	1583483	0	0	0	0	0	#DIV/0!	#DIV/0!
163.991	10.3326	7.91943e+06	7.60522e+06	7.98591e+06	7.68739e+06	7.79949e+06	8446701	8.24057e+06	8.13425e+06	7906217	8181934	7579128	8.28807e+06	7699062	7.97105e+06	7.88433e+06	0.0690628	0.0156085	34055892	33691836	37646840	35061916	35114121	37511600	34855096	35284028	36227624	35969587	22462472	23686874	22751520	23149156	2.30125e+07	0.609633	0.64436
163.991	8.08189	1.27673e+06	1.12296e+06	859930	1.16402e+06	1.10591e+06	1.1945e+06	904188	1131527	1.06957e+06	1.07494e+06	1.17193e+06	1.08202e+06	1.11902e+06	867028	1.06e+06	-0.0409728	-0.0611703	2131867	2110239	2.24695e+06	2.18907e+06	2.16953e+06	3.91374e+06	3816034	3.88112e+06	4.00687e+06	3.90444e+06	3.3564e+06	1.84216e+06	2886482	1.8125e+06	2.47439e+06	-0.189688	0.658045
164.03	0.381353	36328.8	9567.16	4374.75	8074.95	14586.4	8502.11	36445	101881	6858.52	38421.6	126860	19257.7	108737	12328.8	66795.7	1.39729	2.19513	225991	5.40791e+06	195252	177945	1.50178e+06	258600	231367	210255	3.21032e+06	977637	29852080	29293672	30322472	31534130	3.02506e+07	-4.33222	-4.95152
164.068	1.97341	61483.7	76788.6	71601	56652	66631.3	78036.1	81795.4	82972.6	75992.1	79699.1	62853.7	64834.9	63843.1	78115.7	67411.8	0.258362	0.0168014	8092364	4.90242e+06	6.90933e+06	5369594	6.31843e+06	4.94465e+06	4856870	10844485	8935963	7.39549e+06	6346949	6220448	5909468	5.24695e+06	5.93095e+06	0.0913011	0.318382
164.071	2.39478	1.75527e+06	1643865	1.5692e+06	1.61079e+06	1.64478e+06	1029309	1.11244e+06	1145035	1267679	1.13862e+06	879103	733298	906604	836486	838873	-0.530616	-0.971374	5.62606e+06	4711427	5.46534e+06	4.8235e+06	5.15658e+06	5.04457e+06	5.90016e+06	7429649	5112495	5.87172e+06	1.94948e+06	1.77472e+06	1.97505e+06	2.66627e+06	2.09138e+06	1.30196	1.48933
164.093	1.57748	37754.7	42216.4	37178.3	28945.2	36523.7	43734.4	40373.2	36427.2	32990.3	38381.3	34027.2	25708.4	40783.6	45572.8	36523	0.071571	-2.62116e-05	2.35632e+06	3.41508e+06	3.6977e+06	2.23826e+06	2.92684e+06	1.22878e+06	1470791	1.41485e+06	2.3823e+06	1.62418e+06	187137	178199	111640	87777.9	141189	4.37365	3.52402
164.093	1.28261	168567	149856	172880	148527	159957	170262	159472	164734	167137	165401	165123	148725	143378	144870	150524	0.0482829	-0.0876906	1.96156e+06	3.79178e+06	2482068	1.84848e+06	2.52097e+06	1181962	1.36387e+06	1.82186e+06	1.75598e+06	1.53092e+06	1.49585e+06	1.22955e+06	2.20488e+06	1.30562e+06	1.55898e+06	0.693382	-0.0262005
164.106	0.926614	76573.6	55534.2	93997.4	61181.4	71821.7	34821.9	44031.1	46484	35687.6	40256.2	52588.1	45469.4	58970.9	47724.2	51188.2	-0.835209	-0.488609	181308	67255.7	176102	193210	154469	259660	158075	233334	219350	217605	27348408	31138806	27616702	22205638	2.70774e+07	-7.45363	-6.95923
164.107	3.4956	1.17824e+06	1110883	1.0962e+06	1.23436e+06	1.15492e+06	1.17773e+06	1.24359e+06	1.16067e+06	1.19876e+06	1.19519e+06	1.37247e+06	1.33597e+06	1.38789e+06	1.33237e+06	1.35718e+06	0.0494412	0.232813	8418492	7.85194e+06	8976369	9775510	8.75558e+06	11518628	10736302	11978563	10910380	1.1286e+07	4486267	3158342	2.24461e+06	3.85167e+06	3.43522e+06	1.3498	1.71605
165.055	0.629125	138456	73679.6	81617.6	72984.3	91684.4	113773	169975	270087	105912	164937	298399	138778	275003	106579	204690	0.847165	1.15869	326183	8217089	387371	355739	2.3216e+06	362040	350753	332258	3.87769e+06	1.23069e+06	72892904	70180776	70512808	74991560	72144512	-4.9577	-5.87336
165.055	2.88214	5896301	4.49084e+06	5.24182e+06	4926519	5138871	120038296	102231488	132295224	135196672	122440420	91369760	75861904	88758016	78620912	83652648	4.57448	4.02489	124569544	109308488	115868144	119354760	117275234	131462680	129523824	172319760	128161936	140367050	64917552	99964416	81033776	160374256	101572500	0.207389	0.466694
165.081	6.24263	500891	471020	453196	428173	463320	415009	422161	394254	375930	401839	422493	360872	367180	250011	350139	-0.205393	-0.404081	4484432	4.701e+06	4.55929e+06	4277057	4505444	3.62522e+06	3.3875e+06	3.7261e+06	3.17029e+06	3.47727e+06	3.52843e+06	4.14009e+06	3.45038e+06	3623414	3.68558e+06	0.289778	-0.0839344
165.081	4.10773	207511	215366	225332	225248	218364	702963	756272	832211	788667	770028	764675	738412	927031	883229	828337	1.81817	1.92348	4.22377e+06	2.99238e+06	3.82149e+06	3234322	3.56799e+06	3.15086e+06	3687682	3.85344e+06	3.18098e+06	3.46824e+06	205362	165746	168785	189984	182469	4.28939	4.24848
165.091	2.67978	1.68164e+06	1.56846e+06	1.49035e+06	1656605	1.59926e+06	1.69699e+06	1.76175e+06	1.80696e+06	2.10455e+06	1.84257e+06	1790655	1.46886e+06	1.82023e+06	1753398	1.70829e+06	0.204309	0.0951412	4.71569e+06	4251402	5.1009e+06	3.38138e+06	4.36234e+06	2.93694e+06	4.38707e+06	4343263	2728363	3.59891e+06	2476988	1.64248e+06	1.85997e+06	1.95589e+06	1.98383e+06	1.13681	0.859269
165.091	8.92866	11774.4	10416.6	6402.14	11548.4	10035.4	11374.3	8637.74	9852.48	5926.28	8947.69	11289.9	11738	14009.3	11565	12150.5	-0.16551	0.275922	604628	835988	855543	941531	809422	818751	811845	701021	934119	816434	2.4063e+06	2.54045e+06	2454705	2.59533e+06	2.4992e+06	-1.6265	-1.61406
165.127	5.43874	542963	690995	509318	678920	605549	1.08785e+06	1.15051e+06	1146550	1.37723e+06	1.19053e+06	1.04095e+06	978062	1.04108e+06	1.11572e+06	1.04395e+06	0.975293	0.785742	1.43442e+06	1.09927e+06	1.60457e+06	1.51866e+06	1414228	1.39187e+06	1.56803e+06	1.77459e+06	1.35657e+06	1.52277e+06	2.21084e+06	2.08248e+06	2.11131e+06	2.06327e+06	2.11698e+06	-0.581991	-0.475311
165.128	4.43226	1.57117e+06	1.58078e+06	1.40796e+06	1.73158e+06	1.57287e+06	1.84241e+06	1.7943e+06	1.92092e+06	1.92623e+06	1.87096e+06	1.89576e+06	1642679	1.91244e+06	1.90409e+06	1.83874e+06	0.250379	0.225318	4.69523e+06	2.28617e+06	4976972	4.58614e+06	4.13613e+06	4.27583e+06	4.58003e+06	4.75202e+06	4.00175e+06	4.40241e+06	4786042	4.50872e+06	4508218	4559326	4.59058e+06	-0.150395	-0.0603827
165.128	4.15862	648753	627198	646453	658346	645187	2.67912e+06	2691589	3.28648e+06	3511105	3.04207e+06	2.29904e+06	1.8213e+06	2394700	2.01689e+06	2.13298e+06	2.23727	1.72508	2.22865e+06	1.94112e+06	2.02101e+06	1.84892e+06	2.00993e+06	1.91961e+06	2197301	2382056	1.81557e+06	2.07863e+06	2.96051e+06	2.83676e+06	2.71189e+06	2592197	2.77534e+06	-0.465521	-0.417028
165.983	10.4117	5360884	5066954	5.13191e+06	5.12669e+06	5.17161e+06	5162018	5013970	5077098	5456938	5177506	5.2124e+06	5.48129e+06	5071764	5304720	5.26754e+06	0.00164398	0.026517	9617141	9492120	10221574	9467480	9.69958e+06	9569500	9798453	10314203	9797682	9.86996e+06	7571651	7196268	7925891	7265957	7.48994e+06	0.372968	0.39809
165.991	10.335	8666803	8643591	8246145	9110887	8.66686e+06	8184339	8474564	9139145	8684319	8.62059e+06	8521812	9067401	8552011	8979532	8780189	-0.00772191	0.0187432	8.24493e+06	8873037	8424335	8671964	8.55357e+06	8895826	7913401	8.30316e+06	8320662	8.35826e+06	6.64415e+06	7824790	6594737	7321279	7.09624e+06	0.269471	0.236149
166.053	0.410977	1.0893e+06	521590	511575	523198	661416	369768	657438	1.00703e+06	310952	586297	1.73856e+06	724246	1.73013e+06	608700	1.20041e+06	-0.173925	0.859896	1.14819e+06	10267594	1.12476e+06	893380	3.35848e+06	977491	2.14488e+06	1.12975e+06	8802970	3.26377e+06	3.41543e+06	3.89682e+06	3.70049e+06	4.38311e+06	3.84896e+06	-0.19666	-0.237928
166.062	1.02816	5566.79	4973.77	6658.16	5345.14	5635.96	10367.9	4396.17	4888.62	5809.6	6365.57	6079.8	4433.87	6418.17	10972.9	6976.18	0.175627	0.307774	46575	31380.2	48114.4	20858.2	36732	22152.8	38984.8	21706.3	42060.8	31226.2	13716633	11649061	17459762	25664640	17122524	-8.86464	-9.09892
166.076	3.10014	1.4731e+06	1.57834e+06	1.54205e+06	1.40563e+06	1.49978e+06	1.23585e+06	1.23464e+06	1.23086e+06	1.10819e+06	1.20239e+06	1331734	1.25722e+06	1.21546e+06	1.26964e+06	1.26851e+06	-0.318851	-0.241613	10431526	8506092	9675814	9482522	9.52399e+06	10304954	9758576	9157671	9835553	9.76419e+06	365464	433410	526968	429776	438905	4.43959	4.47552
166.084	0.418378	45972.6	14709.4	22246.5	22177.7	26276.5	0	0	88492	0	22123	89568.4	0	79937.7	0	42376.5	-0.248229	0.68949	235721	5.93324e+06	160049	126584	1.6139e+06	155149	408648	322683	2.92372e+06	952551	80650616	71925048	84307744	86307256	80797666	-5.64569	-6.40637
166.085	7.74649	19854	17444.9	16606.3	18969	18218.6	21360.9	18785.1	20406	19100.7	19913.2	30425.9	38409.2	19599.6	101041	47369	0.128313	1.37853	292679	440998	185670	257356	294176	96400.3	94158.3	496631	187788	218744	18281776	15239120	16819900	16639654	1.67451e+07	-5.83092	-6.25835
166.086	2.0496	1.2917e+06	878264	1.00873e+06	779035	989432	1.14129e+06	1.34637e+06	1801102	989452	1.31955e+06	2.13925e+06	1.00259e+06	1.93338e+06	1.10498e+06	1.54505e+06	0.415376	0.642981	887744	2.71227e+06	875274	1346635	1.45548e+06	684580	831439	1.41411e+06	559464	872398	309568160	221877360	824483200	306120640	415512340	-8.15725	-8.89569
166.086	10.2295	22979.8	23486	44440.2	25063.4	28992.4	42826	20484.7	26989.3	22445.1	28186.3	22533.6	23581.5	31109.3	23437.4	25165.4	-0.0406803	-0.204229	105339	164013	87509.7	83741.1	110151	80290.3	68574.3	78904.6	118711	86620.1	13704027	12854150	13405872	14914971	13719755	-6.96063	-7.30734
166.086	11.2436	5910.71	7523.48	6640.09	7508.63	6895.73	5911.44	8840.63	8183.29	6755.27	7422.66	8285.44	8653.26	7342.03	6748.27	7757.25	0.106233	0.169842	20456.8	67435.1	40157.3	16640.2	36172.3	32249	33046.8	48620.1	83805.2	49430.3	22744024	4794712	2.92684e+06	13608233	1.10185e+07	-8.25082	-7.80031
166.086	4.69497	177030	91224.8	121244	105305	123701	869641	842954	1.0051e+06	1.1394e+06	964272	476243	357369	418616	375252	406870	2.96259	1.71771	84362.7	2941302	91799.5	74457.8	797980	198947	216129	291857	235250	235545	18010512	14762419	13032479	8890356	1.36739e+07	-4.09893	-5.85928
166.086	3.15528	159874	190512	182153	167486	175006	403796	320423	492570	512083	432218	352786	304150	270991	229512	289360	1.30435	0.725459	1194982	788525	594743	745818	831017	700876	607952	914219	900491	780885	21340622	19930874	21639490	48867100	2.79445e+07	-5.07154	-5.16131
166.086	5.40112	132981	114026	138479	135984	130367	288596	298367	332699	322216	310469	216124	217573	259632	229310	230660	1.25187	0.823184	277764	353721	259285	254906	286419	255030	265223	312151	286542	279737	6.40096e+06	7.55131e+06	5.17452e+06	5.70801e+06	6.2087e+06	-4.43809	-4.47215
166.086	6.12016	21050.2	33664.5	16911.7	27666.7	24823.3	20923.9	30963.3	30862.2	17788.5	25134.5	45163.2	41314.6	23182.8	36538.1	36549.7	0.0179744	0.558166	70155.5	115956	35115.5	61344.5	70642.8	60329.1	51069.3	44815.9	156728	78235.7	7.07817e+06	5.85112e+06	6129536	6367878	6356676	-6.49159	-6.3443
166.086	10.8763	17760.6	12018.2	10441.1	11162.9	12845.7	16174.9	12446.8	12066.2	9975.59	12665.9	12441.7	11450.4	11594.8	14433.3	12480.1	-0.020334	-0.0416573	0	46326.5	0	0	11581.6	42243.3	42047.1	22945.5	46002.5	38309.6	3230674	17507152	2.83692e+06	15304491	9.71981e+06	-9.71295	-7.98708
166.086	1.34918	8232799	6114243	7.32845e+06	5.73655e+06	6.85301e+06	6.77281e+06	8303722	11302505	6793309	8.29309e+06	11670984	7.22003e+06	11964100	7.04573e+06	9.47521e+06	0.275171	0.46742	36361688	294188064	42536156	39436608	103130629	37535524	38829500	33948560	152425904	65684872	10107855872	9384842240	9678516224	9617422336	9697159168	-6.55502	-7.20586
166.086	1.75995	1.00148e+06	810880	829098	751958	848354	809646	1.06719e+06	1.34229e+06	794838	1.00349e+06	1.3568e+06	785230	1460774	977224	1.14501e+06	0.242289	0.432617	2296373	48500096	670850	1.39284e+06	1.3215e+07	4914641	1.99458e+06	1.37897e+06	9951412	4.5599e+06	788523264	978717760	842047360	904484480	878443216	-6.0547	-7.5898
166.086	3.81456	140914	141473	156014	125888	141072	321264	251335	436715	484386	373425	180364	160398	185616	177016	175848	1.40438	0.317895	491108	441148	484167	476772	473299	500907	581351	556858	539108	544556	10039789	11289995	15470606	9777945	1.16446e+07	-4.62076	-4.41843
166.086	3.45038	370992	330394	318796	315196	333845	288110	309454	304511	333672	308937	310130	306030	336199	280883	308311	-0.111865	-0.114792	1.23319e+06	1.04825e+06	1.38675e+06	1.31003e+06	1.24455e+06	329066	1.11499e+06	1.22211e+06	1254254	980104	19822156	16407869	13475362	26873766	1.91448e+07	-3.94325	-4.28787
166.086	8.18559	13716.8	14286.4	14252.4	13395.3	13912.7	14498.5	16491.6	12651.3	13754.2	14348.9	16296.1	20556.1	12308.3	12016.3	15294.2	0.0445356	0.136577	56543.3	182439	63329.8	50010.6	88080.7	105229	107124	93145.8	184959	122615	20308364	15169025	18846366	15322465	17411555	-7.627	-7.14977
166.086	2.51188	250151	264808	275939	240506	257851	241169	228425	235328	329316	258560	245055	246389	313012	266350	267701	0.00396018	0.0540867	765708	1.69529e+06	738610	764715	991080	732252	857118	807403	1.20641e+06	900795	115578976	62539480	66349044	221887088	116588647	-6.87821	-7.01601
166.088	5.07705	49257.8	74791.4	44604.2	72501.4	60288.7	54471.9	34567.3	57448.3	64582	52767.4	66058.4	85682.9	60881.3	77876.2	72624.7	-0.192242	0.268573	562468	230434	670914	571203	508754	460456	424436	428335	444990	439554	6.96699e+06	5028448	4.7463e+06	6.45216e+06	5.79848e+06	-3.51063	-3.72156
166.088	4.11928	274579	318802	318484	316927	307198	1.3044e+06	1.21943e+06	1.19438e+06	1.49626e+06	1.30362e+06	1.25608e+06	1.20187e+06	1.29579e+06	1.51277e+06	1.31663e+06	2.08528	2.09961	6390775	4599528	1.20914e+06	5.55369e+06	4.43828e+06	5.4418e+06	5646106	6.07147e+06	5.13551e+06	5.57372e+06	0	0	0	0	0	#DIV/0!	#DIV/0!
166.089	4.54456	640327	802939	660838	769798	718476	429491	399681	308180	293254	357651	490889	538017	477762	560746	516853	-1.00639	-0.475184	6612092	3.61374e+06	8843357	7.74173e+06	6.70273e+06	327213	311989	302561	237585	294837	0	0	133709	0	33427.2	7.64758	3.14082
166.097	11.1534	0	0	0	0	0	0	0	0	0	0	0	0	0	0	0	#DIV/0!	#DIV/0!	0	0	0	0	0	0	0	0	13301.3	3325.33	109916	86048.6	75232	334333	151382	#NUM!	-5.50856
166.123	0.368141	33563992	36285628	36272480	40000372	36530618	4472910	5.80461e+06	3662458	3870264	4.45256e+06	8.09587e+06	9686113	9673986	14603613	1.05149e+07	-3.0364	-1.79667	274709920	165018384	215863280	220300048	218972908	185710704	300424032	247457488	192112832	231426264	72060.5	39726.2	3905593	76229.3	1.0234e+06	7.74124	7.82104
166.123	3.05814	1262412	1.14469e+06	1.02477e+06	1.07e+06	1.12547e+06	1.03323e+06	903423	1.16082e+06	1.15019e+06	1.06192e+06	984082	1.12419e+06	1.04827e+06	856195	1.00319e+06	-0.083853	-0.165935	3564462	2879864	2081793	3.06746e+06	2.8984e+06	1.81831e+06	2.36758e+06	2.47653e+06	6347630	3.25251e+06	399274	473932	573461	1.13321e+06	644970	2.16795	2.33425
166.123	1.33201	3.59074e+06	3.50569e+06	3454983	4346910	3.72458e+06	378789	510439	410735	366327	416573	1.0466e+06	970969	1.15578e+06	1.44579e+06	1.15479e+06	-3.16044	-1.68945	10166784	4.05528e+06	2.00365e+06	5055731	5.32036e+06	4.38752e+06	12549744	6396053	4.8839e+06	7.0543e+06	6.63627e+06	2.26819e+06	2.94252e+06	5700723	4.38692e+06	0.278315	0.685294
166.123	0.782816	30536996	26440476	28276182	30788418	29010518	3.26593e+06	4622314	3.22514e+06	2.71513e+06	3.45713e+06	7.23308e+06	8.30532e+06	8804787	11835654	9.04471e+06	-3.06893	-1.68143	204631760	159709184	181532064	188275200	183537052	134167128	204770032	153729184	192348288	171253658	106069680	114213504	145185184	236351056	150454856	0.286741	0.186804
166.574	2.41698	305847	334808	314625	359272	328638	328484	276999	304295	386360	324034	316377	337984	302280	305109	315438	-0.0203518	-0.0591445	5326279	4894211	5.54362e+06	6072558	5.45917e+06	5.36757e+06	5.39306e+06	5221246	5.63074e+06	5.40316e+06	374484	258769	0	0	158313	5.10783	5.09295
166.991	10.4256	1.38273e+06	1.309e+06	1.26461e+06	1.28258e+06	1.30973e+06	1.24067e+06	1.27848e+06	1.38215e+06	1.41207e+06	1.32834e+06	1277446	1.28638e+06	1.41483e+06	1.41857e+06	1.34931e+06	0.0203543	0.0429486	2.68027e+06	2693006	2.65927e+06	2.54777e+06	2.64508e+06	2.60731e+06	2.7594e+06	2.62168e+06	2547742	2.63403e+06	2.08839e+06	1.95276e+06	1803456	2.10316e+06	1.98694e+06	0.41276	0.406723
167.013	10.4327	10314183	8895578	8706641	9414579	9.33275e+06	9386799	10022531	8.3201e+06	9433752	9.2908e+06	9068876	9295037	8945579	8934017	9.06088e+06	-0.00649945	-0.0426508	168624416	173844896	171085696	175450528	172251384	166997952	174223392	165508736	178851392	171395368	147602528	155454976	139238064	154899904	149298868	0.206312	0.199125
167.013	5.52593	1.81579e+06	1.70559e+06	1.67692e+06	1.69641e+06	1.72368e+06	1.67908e+06	1.69031e+06	1.59753e+06	1.70714e+06	1.66852e+06	1.61457e+06	1.68692e+06	1.70024e+06	1.74341e+06	1.68629e+06	-0.0469233	-0.03164	24074794	24190672	24649390	47724252	30159777	41305908	23824498	23820712	24578948	2.83825e+07	20698442	20669610	20955414	19503650	20456779	0.560047	0.472424
167.013	4.87784	1.28534e+06	1.29877e+06	1.32486e+06	1612975	1.38049e+06	1185459	1.27502e+06	1.19894e+06	1.07308e+06	1.18313e+06	1.30395e+06	1.23192e+06	1.2425e+06	1.22836e+06	1.25168e+06	-0.222575	-0.141307	22129396	34382048	29190192	23253158	2.72387e+07	24783470	30696656	22396888	22761526	25159635	21281248	39055116	16436124	15561092	23083395	0.238802	0.124256
167.013	4.54239	1.10575e+06	1.08388e+06	1.081e+06	1.04469e+06	1.07883e+06	930923	880879	779894	755268	836741	918477	976100	852670	995749	935749	-0.366617	-0.205277	33598172	31974554	23625002	23692346	2.82225e+07	29366312	20973350	22396888	23347144	2.40209e+07	10466403	11947612	10879643	10031483	1.08313e+07	1.38164	1.14909
167.013	3.08096	429442	541491	461477	416404	462203	412097	448380	337791	351175	387361	373191	428069	388202	432626	405522	-0.25485	-0.188747	26971698	14659511	9765705	30916404	2.05783e+07	26344736	13223758	33954112	47610520	3.02833e+07	1882921	1.60724e+06	1.63622e+06	1.46232e+06	1.64717e+06	3.64306	4.20046
167.013	4.15606	947986	967202	1.06562e+06	951628	983109	993460	1.00836e+06	725707	778086	876404	819190	921020	768858	921223	857573	-0.165755	-0.197091	33991824	19992874	33951080	30357804	2.95734e+07	33882808	20477782	20731334	20419214	2.38778e+07	6.84487e+06	6881766	6868848	6.4033e+06	6749694	2.13141	1.82277
167.013	2.44768	403938	437359	426228	422232	422439	440152	369599	423778	396792	407580	419796	430582	429672	410649	422674	-0.0516592	0.000802818	15266417	23180716	14620884	13209889	1.65695e+07	16530826	21386002	12023685	12602875	15635847	2.31484e+06	2.4829e+06	1030721	670563	1.62476e+06	3.35023	3.26656
167.013	3.54506	585162	764507	630830	606395	646724	548825	525336	474341	533620	520531	558701	604470	515149	545256	555894	-0.313166	-0.21834	18444846	26614770	38471316	26836362	2.75918e+07	37364000	16155998	39754144	42926104	3.40501e+07	3.20895e+06	3.86164e+06	2.36958e+06	3105205	3.13634e+06	3.13708	3.4405
167.013	3.91849	947986	836759	874388	869610	882186	993460	1.00836e+06	756707	778086	884154	787043	921020	717746	921223	836758	0.0032144	-0.0762719	31145824	19699682	23969324	33755548	2.71426e+07	30799844	28546612	22360044	19821500	25382000	3.86159e+06	5.43448e+06	5.57573e+06	3524539	4.59908e+06	2.56114	2.46439
167.07	5.60882	1.4212e+06	1.66682e+06	1.33273e+06	1.55558e+06	1.49408e+06	1.5841e+06	1.64566e+06	1.64925e+06	1.4843e+06	1.59083e+06	1.5845e+06	1.50917e+06	1.46073e+06	1534957	1.52234e+06	0.0905189	0.0270312	3.20161e+06	3.13637e+06	3.38793e+06	3.395e+06	3.28023e+06	3193340	2.94584e+06	2.95431e+06	3075049	3.04214e+06	47745340	29410648	31687138	37682672	3.66314e+07	-3.48121	-3.58993
167.07	3.22759	6600928	6121449	6.13567e+06	5.8947e+06	6.18819e+06	9697931	9099164	10797198	10732194	1.00816e+07	9220787	9384239	9214087	9586600	9.35143e+06	0.704139	0.59567	106819680	31962772	49640028	62232112	62663648	48415628	50113140	43206616	40319956	45513835	11207635	7.86937e+06	12675822	14571975	1.15812e+07	2.43584	1.97452
167.07	2.5483	346397	300511	328149	326135	325298	1.9721e+06	1.83344e+06	2.07052e+06	2.07676e+06	1988201	4.6948e+06	3.78854e+06	4.28507e+06	4.05646e+06	4.20622e+06	2.61163	3.69269	3.64635e+06	6.24778e+06	4.0233e+06	2.7041e+06	4.15538e+06	3.14185e+06	3.46784e+06	4.79755e+06	5058715	4.11649e+06	2.55632e+06	4.17495e+06	2749045	3.85916e+06	3.33487e+06	0.317351	0.303785
167.081	0.408473	61350.8	53242.9	53049	73340.1	60245.7	55631.5	65230.7	48188.3	71715.5	60191.5	63149.7	58351.1	51384.9	62124.3	58752.5	-0.00129884	-0.0362084	1.40359e+06	373743	1.48178e+06	1.50613e+06	1.19131e+06	1.5668e+06	1645942	1.44401e+06	604102	1.31521e+06	3.23671e+06	2.05318e+06	2.53689e+06	2.4833e+06	2.57752e+06	-1.11344	-0.970685
167.082	2.17581	987742	975676	612802	945748	880492	955091	921383	722295	982748	895379	892292	859029	1022784	918745	923212	0.0241891	0.0683528	5456380	5794894	5.76147e+06	5670371	5.67078e+06	4.03413e+06	4.97026e+06	6204834	3.45714e+06	4.66659e+06	4.40792e+06	4.59896e+06	5942163	7.74964e+06	5.67467e+06	-0.000989374	-0.282168
167.082	3.35918	381786	357054	378616	344554	365503	338751	292058	330978	306171	316989	350880	319542	304991	313644	322264	-0.205446	-0.181639	4.01612e+06	792637	3.97504e+06	1.29516e+06	2.51974e+06	3583089	1.37375e+06	3.78871e+06	1.91515e+06	2.66517e+06	1.05061e+06	966216	1.10717e+06	1.19121e+06	1.0788e+06	1.22384	1.3048
167.082	1.16761	83845.5	79168.4	74498.7	83996.1	80377.2	99437	82207.6	91569	92298.4	91378	98505.5	75065.6	80243.7	76186.1	82500.2	0.185061	0.0376118	1259047	1.20163e+06	1.19982e+06	1.36355e+06	1256013	1.15668e+06	1.47219e+06	1.55701e+06	1.35266e+06	1.38464e+06	38133676	37618396	36525580	37470116	37436942	-4.89754	-4.75688
167.093	0.410751	667058	780462	851911	694492	748481	656703	731044	533088	606828	631916	609899	721371	608640	734200	668528	-0.244233	-0.162978	8422854	4391768	8676410	8982160	7618298	8717769	8684952	9152717	4.83025e+06	7.84642e+06	9961978	10260952	10854177	17346744	1.2106e+07	-0.668177	-0.625611
167.096	4.45165	291108	297885	279040	253506	280385	185922	185555	187686	171141	182576	275927	279408	289122	298319	285694	-0.618912	0.0270627	2.23706e+06	1.80956e+06	2.85871e+06	2.51019e+06	2.35388e+06	6196520	5871890	5862520	5513255	5.86105e+06	751499	775716	698184	768940	748585	1.6528	2.96892
167.107	4.69117	748040	732654	847985	724951	763408	1.72629e+06	1.59949e+06	1.75551e+06	1.80547e+06	1.72169e+06	1.59349e+06	1538208	1.76763e+06	1.53255e+06	1.60797e+06	1.1733	1.07472	12996647	4.7164e+06	5334848	5.18567e+06	7.05839e+06	9984963	8121913	4702660	8800168	7902426	3.02584e+06	2.66037e+06	3.09902e+06	2.06926e+06	2.71362e+06	1.37912	1.54207
167.107	3.31612	1.44681e+06	1.26211e+06	1.25278e+06	1.30962e+06	1.31783e+06	1.89549e+06	1843109	2.08758e+06	2.38194e+06	2.05203e+06	1687902	1.54696e+06	1.56601e+06	1.64802e+06	1.61222e+06	0.63889	0.290889	3.65149e+06	1.66802e+06	2402466	2.27995e+06	2.50048e+06	1548225	1.4706e+06	1.867e+06	2412755	1.82465e+06	1.35472e+06	1.50306e+06	1.53404e+06	1.66498e+06	1.5142e+06	0.723651	0.269061
167.107	3.71039	445147	437554	430783	433374	436715	1.16668e+06	1.02904e+06	1237721	1.44247e+06	1.21898e+06	897778	765394	827694	722185	803263	1.48091	0.879182	1.40832e+06	918426	1301579	1.33938e+06	1.24193e+06	1091727	1.05336e+06	960098	1.12786e+06	1.05826e+06	3045577	3.16792e+06	2.85573e+06	2.36576e+06	2858746	-1.2028	-1.43368
167.118	3.48459	1.81631e+06	2.01118e+06	1.83961e+06	2.1013e+06	1.9421e+06	1.72026e+06	1.73876e+06	1.77206e+06	1.82211e+06	1.7633e+06	1.83491e+06	1.90441e+06	1.78012e+06	1.96343e+06	1.87072e+06	-0.139342	-0.0540274	4.15651e+06	3345007	4.77149e+06	4633346	4.22659e+06	4.60732e+06	5.43387e+06	4658531	4.37333e+06	4.76826e+06	1.71076e+06	2140575	1.78874e+06	2178109	1.95455e+06	1.11266	1.28663
167.118	2.04188	247904	234252	234943	238952	239013	327170	294086	352588	315053	322224	308075	293953	315214	331110	312088	0.430978	0.384867	3.75967e+06	2.2852e+06	4344962	4098349	3.62205e+06	3799816	3204731	2.9782e+06	3.40466e+06	3.34685e+06	1.1532e+06	1.16363e+06	1.06069e+06	918525	1.07401e+06	1.7538	1.6398
167.143	5.43271	231238	200732	190768	209414	208038	355725	305683	360846	368817	347768	270357	298409	261446	317344	286889	0.741279	0.463647	1.45084e+06	1360536	1.52454e+06	1.59245e+06	1.48209e+06	4.07478e+06	4.23932e+06	4.32978e+06	3.76173e+06	4.1014e+06	909637	725349	733058	858447	806623	0.877668	2.34615
167.143	4.48102	912354	821218	907370	829785	867682	23233922	17081786	28562516	29526076	24601075	3.48669e+06	6.06269e+06	3.11683e+06	5727332	4.59838e+06	4.82541	2.40589	6.34284e+06	5650402	5610818	4852710	5.61419e+06	4.77795e+06	5444234	5.98214e+06	5.10897e+06	5.32832e+06	81983752	83222104	79134328	82906872	81811764	-3.86516	-3.94055
167.143	3.40495	264642	293702	272234	300542	282780	1922596	2.01194e+06	2.10441e+06	2.41093e+06	2.11247e+06	2165169	1996802	2.00644e+06	1863039	2.00786e+06	2.90118	2.82791	4344760	3.47852e+06	4.41336e+06	3.27217e+06	3.8772e+06	2.97721e+06	3.2062e+06	4534601	3.14009e+06	3.46452e+06	348396	1.97576e+06	351219	294899	742568	2.38442	2.22206
168.01	10.4537	65161	59549.2	55590	94085.2	68596.4	74128.7	77538.9	59508	103218	78598.5	72510.7	57408.8	95999	82431.9	77087.6	0.196369	0.168367	1.34312e+06	1.26162e+06	1.42929e+06	1.24755e+06	1.3204e+06	1.18537e+06	1351392	1.14665e+06	1.37955e+06	1.26574e+06	1.03248e+06	1.2706e+06	1064369	1.08827e+06	1.11393e+06	0.245314	0.184324
168.042	2.34257	66901.9	79982.2	78404.3	91127.8	79104.1	98790.2	83275	89293	101607	93241.4	90420.9	75540.9	93224.7	91188.3	87593.7	0.237219	0.147075	5009893	2.46653e+06	5812642	1.94979e+06	3.80971e+06	3369765	8745696	4.40958e+06	1912137	4.6093e+06	0	0	0	0	0	#DIV/0!	#DIV/0!
168.049	2.54765	1.89915e+06	2168434	2.13739e+06	1.91756e+06	2030632	1.73949e+06	2.04765e+06	1.80866e+06	2.07189e+06	1.91692e+06	1855290	2.03672e+06	1.84506e+06	1.95434e+06	1.92285e+06	-0.0831377	-0.0786805	2151039	2231856	2.01382e+06	2.28527e+06	2.1705e+06	1.89968e+06	1763957	1.93291e+06	1807100	1.85091e+06	214896	292165	0	0	126765	4.0978	3.86801
168.066	3.82062	2.44833e+06	2.45049e+06	2.49404e+06	2.44179e+06	2.45866e+06	2.12469e+06	2207293	2055457	2.15065e+06	2.13452e+06	2.15807e+06	2.13856e+06	2.07239e+06	2.15265e+06	2.13042e+06	-0.20396	-0.206739	15774858	14780363	17828272	17073108	1.63642e+07	17347178	16535012	16800416	16141733	1.67061e+07	3.03685e+06	2814947	3.09599e+06	2.90842e+06	2.96405e+06	2.4649	2.49473
168.066	2.08214	276351	294632	257984	255981	271237	312304	319041	328018	294770	313533	287696	250513	292101	263894	273551	0.209066	0.0122561	3.39485e+06	2938936	3.88959e+06	4.96881e+06	3.79805e+06	10013762	13030610	18079702	8948255	1.25181e+07	902357	778436	1.53934e+06	890209	1.02759e+06	1.886	3.60668
168.073	2.65009	4.99713e+06	5029658	5.47409e+06	5.5657e+06	5.26664e+06	5115774	4.97477e+06	5.48907e+06	5745399	5.33125e+06	5870458	5.57635e+06	5519875	5307318	5.5685e+06	0.0175902	0.0804045	18102014	17783034	18661956	19753138	1.8575e+07	20539752	17861632	20773868	18749478	1.94812e+07	1.70217e+06	3.05166e+06	1.91899e+06	1.79678e+06	2.1174e+06	3.133	3.20172
168.147	0.44135	0	0	0	0	0	0	0	0	0	0	0	0	0	0	0	#DIV/0!	#DIV/0!	0	0	0	0	0	0	0	0	0	0	155302960	128761928	112468408	186187776	145680268	#NUM!	#NUM!
169.076	2.66317	5900516	5.19816e+06	5.50206e+06	5040228	5410241	5.55884e+06	5.75721e+06	6231259	5.41025e+06	5.73939e+06	6.14392e+06	6498874	6009221	72725.5	4.68118e+06	0.0852042	-0.208819	17681792	18813304	17378234	16392517	1.75665e+07	18441818	17286192	20055282	20063344	18961659	4.09697e+06	4.75298e+06	4.04987e+06	4698683	4.39963e+06	1.99737	2.10763
169.096	0.366732	124624	121030	75775.1	101106	105634	72571.2	53640.6	79550.8	88577.1	73584.9	77944.9	108769	80247.2	71348.5	84577.4	-0.521592	-0.320729	906543	18541926	940584	1.04677e+06	5.35896e+06	1.0207e+06	851439	878646	9392478	3.03582e+06	407638784	443487840	455514784	661189568	491957744	-6.52044	-7.34031
169.097	11.0061	65237	76317.5	38397.9	93627.5	68395	73119.4	46807.1	81853.8	86122.5	71975.7	70472.3	79264.8	73365	69769.5	73217.9	0.0736204	0.0983069	621252	410382	1.22104e+06	503168	688962	291815	530288	492810	569182	471024	1.48859e+06	3.3957e+06	2.88338e+06	4217248	2.99623e+06	-2.12065	-2.66928
169.097	11.2495	65237	75233	35200.6	69529.3	61300	65582.2	49516.5	70252.7	83563.3	67228.7	62294.1	79264.8	63274	57871.8	65676.2	0.133191	0.0994845	621252	146637	277665	288163	333429	237904	226019	281487	1.67054e+06	603988	14464903	1.217e+06	2.88338e+06	1.96377e+06	5.13226e+06	-3.94414	-3.087
169.097	2.03427	14121950	14178655	14295328	13843813	1.41099e+07	14290989	27036482	15069823	14937354	17833662	14258859	13645942	13798697	14315648	1.40048e+07	0.337891	-0.0107915	250646064	193253680	187758656	182479024	203534356	162957376	154936176	146709040	225232208	172458700	1059408384	930179712	1653367552	1843165312	1371530240	-2.75244	-2.99146
169.097	2.74074	220720	198890	170236	229855	204925	188984	193708	244870	227941	213876	221091	220173	209508	196247	211755	0.0616767	0.0472961	7329649	4.2723e+06	1.73018e+06	16702381	7.50863e+06	8371865	39283440	16431100	9692788	1.84448e+07	3.3164e+06	3.13657e+06	6.46724e+06	9698472	5.65467e+06	0.409107	1.7057
169.097	2.3908	2698286	2.54607e+06	2.42547e+06	2462766	2.53315e+06	2435713	2347601	2.50391e+06	2.53676e+06	2.456e+06	2216678	2.36247e+06	2.58656e+06	2.32023e+06	2.37148e+06	-0.0446229	-0.095141	16559936	15337327	13814960	11717847	1.43575e+07	11782713	23683470	12365976	19001108	1.67083e+07	55550408	37557232	51705412	234804592	94904411	-2.72467	-2.50591
169.122	4.01349	343570	303581	307823	304513	314872	1.76213e+06	1.42315e+06	1.88349e+06	2.29438e+06	1.84079e+06	1.16884e+06	976335	1.23607e+06	1.05977e+06	1.11026e+06	2.54749	1.81806	2.35647e+06	1.47853e+06	1679656	1.60059e+06	1.77881e+06	1.56659e+06	1.9708e+06	1.6302e+06	1675282	1.71072e+06	3.77468e+06	4.70116e+06	4199075	3.77794e+06	4.11321e+06	-1.20935	-1.26566
169.134	2.64822	7.62853e+06	7.56659e+06	8.02579e+06	7780312	7.75031e+06	7.97244e+06	7418228	7584666	8.06926e+06	7.76115e+06	7.37123e+06	7.63059e+06	7463541	7043298	7.37716e+06	0.00201686	-0.0711874	13875763	11436521	15779847	12248796	1.33352e+07	12356805	21857090	13213130	13059915	15121735	9661286	9675525	8314652	22460622	1.2528e+07	0.0900843	0.271465
169.134	2.28347	1.36045e+06	1.35206e+06	1.38024e+06	1429474	1.38056e+06	1200581	1.24488e+06	1.31331e+06	1276662	1.25886e+06	1.13486e+06	1.23038e+06	1319833	1247827	1.23323e+06	-0.133137	-0.162813	2.90045e+06	2.90265e+06	3.39587e+06	2796215	2.9988e+06	2.87829e+06	3009859	2902656	3.02186e+06	2.95317e+06	6.17451e+06	8768932	7.57066e+06	8572401	7.77163e+06	-1.37383	-1.39595
169.977	10.4008	9130393	9466787	9247599	8852691	9.17437e+06	9143407	9116755	9556189	9661105	9369364	10281196	9329818	9026569	9507560	9.53629e+06	0.0303424	0.0558188	21822392	23452958	23523878	24049298	2.32121e+07	24699636	23619570	22437356	23769226	23631447	16026147	17286672	15803738	14726488	1.59608e+07	0.54035	0.566179
170.032	2.37854	14233.2	41946	38866.3	42619.6	34416.3	15848.9	13774.2	14235.5	14832.4	14672.8	20646.7	18797.3	13375.3	29588.4	20601.9	-1.22995	-0.740311	795443	608165	752104	742831	724636	729751	579100	502106	553962	591230	0	0	0	0	0	#DIV/0!	#DIV/0!
170.06	2.15873	360452	327078	328315	303309	329788	297410	336201	404836	313347	337949	440846	311169	389424	306178	361904	0.0352629	0.134068	431247	2036903	591649	469136	882234	446113	495203	474319	1.06921e+06	621212	41522848	44316112	39425216	47191376	43113888	-5.61085	-6.11692
170.06	2.82799	596752	515575	484908	602086	549830	316641	268980	293572	308221	296853	309320	387666	320813	316369	333542	-0.889236	-0.721118	9328349	6.21127e+06	9168412	8.31563e+06	8.25591e+06	8617538	8729208	7574305	7.28422e+06	8.05132e+06	378045	471970	384129	466470	425154	4.27937	4.24317
170.071	2.11922	243226	200609	205737	210591	215041	195551	208030	192591	198498	198668	167800	188171	178393	224762	189782	-0.114255	-0.180269	5491555	4640935	6264282	5868099	5.56622e+06	5.80842e+06	5671524	6019303	5.2359e+06	5683789	605045	679301	882498	956465	780827	2.83362	2.86378
170.071	2.43445	754779	830915	806052	822480	803556	679495	833130	718792	769817	750308	739316	704687	721836	783711	737387	-0.0989155	-0.123977	6.56357e+06	5423154	6.8687e+06	6.38843e+06	6.31096e+06	6439853	6533416	6875994	5883250	6.43313e+06	1.18359e+06	1.45284e+06	1.3822e+06	1.19795e+06	1.30414e+06	2.27476	2.30242
170.075	0.831238	19554.3	22639.6	25490.6	19153.5	21709.5	31957.2	37214.2	35433	30966.4	33892.7	131636	139657	138829	142137	138065	0.642649	2.66895	2.54295e+06	1.64445e+06	2365489	2.82449e+06	2.34435e+06	4.20264e+06	2.28877e+06	3034515	3.20221e+06	3.18203e+06	0	0	0	0	0	#DIV/0!	#DIV/0!
170.081	0.534525	951974	777932	465524	974016	792361	408743	1.26469e+06	390410	434762	624652	362742	1.05945e+06	837304	422022	670379	-0.343107	-0.241181	2.31113e+06	2670784	2.35518e+06	2.20192e+06	2.38475e+06	2.2315e+06	2.2763e+06	2.44375e+06	2.64337e+06	2.39873e+06	14318514	13856852	13897555	13607253	1.392e+07	-2.54525	-2.53682
170.118	2.88193	1.9774e+06	1.72955e+06	1.67231e+06	1.64097e+06	1.75506e+06	1.37401e+06	1.25226e+06	1433199	1.60092e+06	1.4151e+06	1.27118e+06	1459160	1.46625e+06	1.31554e+06	1.37803e+06	-0.310617	-0.348909	3.98805e+06	2.28842e+06	4.09587e+06	3.74296e+06	3.52883e+06	4275480	3926467	3.87296e+06	3.52095e+06	3.89896e+06	2.25844e+06	2.98518e+06	1.94514e+06	2.71046e+06	2.4748e+06	0.511874	0.655776
170.541	3.31333	1.40158e+06	1.50885e+06	1.53536e+06	1.35268e+06	1.44962e+06	1.44663e+06	1.54515e+06	1439300	1.49867e+06	1.48244e+06	1.31938e+06	1.52727e+06	1.59115e+06	1.4278e+06	1.4664e+06	0.0322988	0.0166077	3.25091e+06	3.20001e+06	3.24042e+06	3.37449e+06	3.26646e+06	3.25556e+06	3.81455e+06	3.51236e+06	3.46966e+06	3.51303e+06	248858	214134	238026	204074	226273	3.85159	3.95658
170.552	2.54969	974784	937469	1.01902e+06	1.00061e+06	982971	936264	1.01139e+06	910490	1.06645e+06	981149	981111	893524	944865	1061358	970215	-0.00267638	-0.0188448	5.341e+06	5196543	5244977	5575097	5.3394e+06	5.23584e+06	5.16866e+06	4719003	5253463	5.09424e+06	530644	459548	1.4504e+06	776585	804293	2.73089	2.66307
171.051	2.45195	221624	143340	105912	118117	147248	103687	106130	98898	156221	116234	198147	139889	124805	186603	162361	-0.341217	0.140955	3.45071e+06	2.78593e+06	3569947	3.38581e+06	3.2981e+06	3383270	3.04138e+06	3.49193e+06	2.83275e+06	3.18733e+06	0	336031	0	0	84007.8	5.29497	5.24568
171.099	2.84304	1.3427e+06	1.33036e+06	1.32311e+06	1401757	1.34948e+06	1.35499e+06	1.28947e+06	1.31177e+06	1.38082e+06	1334263	1.22341e+06	1.20821e+06	1.25037e+06	1.20346e+06	1.22136e+06	-0.0163638	-0.143916	19747486	15446882	19686932	17775214	1.81641e+07	19048270	16638217	17008180	15799827	1.71236e+07	0	293130	0	379055	168046	6.75609	6.67098
171.102	3.45845	37771.4	0	50587.4	0	22089.7	652642	403940	1.15194e+06	1.46702e+06	918885	159070	99973.2	135049	113275	126842	5.37844	2.52158	261847	881380	295120	140601	394737	261902	242923	256944	533929	323924	17519200	24949340	20568248	16449037	1.98715e+07	-5.65366	-5.9389
171.113	3.36063	114604	137719	96799.7	107946	114267	123512	117931	111710	130766	120980	119514	111340	128411	104393	115915	0.0823573	0.0206532	2.04722e+06	6174915	686960	2427096	2.83405e+06	1781396	2.04528e+06	1727609	14823475	5.09444e+06	7.76616e+06	8403238	8157585	8523203	8.21255e+06	-1.53496	-0.688906
171.113	2.42979	53310484	59524312	61259036	56629668	57680875	57845476	53994212	58526568	54025164	56097855	54842104	55919524	54273276	55704752	55184914	-0.0401474	-0.0638191	307753504	270203296	326379616	292472576	299202248	283120864	304616544	268564160	343168352	299867480	358591168	442284544	322210080	299813312	355724776	-0.24964	-0.246436
171.113	2.77408	207308	211081	229002	182000	207348	240338	190323	202998	198520	208045	242510	186842	240087	216113	221388	0.00484507	0.0945271	26142986	16514692	3.67926e+06	22032260	1.70923e+07	11488938	2962935	38514172	15937185	1.72258e+07	18189900	23436350	17767396	16096029	1.88724e+07	-0.142933	-0.131708
171.138	7.62047	94071.8	103697	90772.7	89703.3	94561.3	0	0	0	90298	22574.5	0	78224.4	90326.5	89414.1	64491.3	-2.06656	-0.552146	4.1284e+06	1.52569e+06	1.91916e+06	1.90213e+06	2.36885e+06	2.13246e+06	1.47183e+06	1.42811e+06	1.96504e+06	1.74936e+06	2379292	4.96628e+06	3.82514e+06	3.63007e+06	3.70019e+06	-0.643416	-1.08077
171.138	4.77031	256043	189648	188537	241631	218965	608833	577805	644672	725082	639098	505175	425531	548275	467731	486678	1.54534	1.15227	930548	701603	775846	619819	756954	585742	1.05458e+06	1.01112e+06	671814	830813	2929745	1.77872e+06	1.73521e+06	1423891	1966893	-1.37764	-1.24332
171.138	7.05153	143491	140960	125632	132984	135767	61976.2	74264	63436	68542.4	67054.7	86554.3	78168.3	72700.1	73568	77747.7	-1.01772	-0.80426	715579	466400	675234	448695	576477	508652	578372	380353	461473	482212	1.92729e+06	1.62539e+06	1.14815e+06	1.69895e+06	1.59994e+06	-1.47269	-1.73028
171.138	4.00308	159646	130412	153551	137219	145207	1.12074e+06	974696	1.3709e+06	1.39858e+06	1.21623e+06	796432	634797	797449	684223	728225	3.06623	2.32627	1.58813e+06	1.29387e+06	1.36049e+06	1.28865e+06	1.38278e+06	1.13582e+06	1.46247e+06	1.61781e+06	1215966	1.35802e+06	884073	1.54077e+06	937638	818965	1.04536e+06	0.403576	0.3775
171.149	10.8104	6.50855e+06	4963914	6143332	4.0071e+06	5.40572e+06	5679151	5046300	5.87582e+06	3.45456e+06	5.01396e+06	3.69946e+06	3.37549e+06	4.41108e+06	4463337	3.98734e+06	-0.108538	-0.43906	3.36575e+06	2.14075e+06	3.08402e+06	2.90804e+06	2.87464e+06	3.56731e+06	4129169	2.97097e+06	2.59826e+06	3.31643e+06	2.3331e+06	2224192	2.31639e+06	2.6057e+06	2.36985e+06	0.278588	0.484835
171.149	5.57635	2.95427e+06	3037283	3009617	3.14702e+06	3037048	3.01293e+06	5167636	3091783	3.36504e+06	3.65935e+06	4.67266e+06	3.12262e+06	3132933	2.89993e+06	3.45703e+06	0.268916	0.186865	2.13452e+06	1968793	2.01331e+06	4.60679e+06	2.68086e+06	3.55135e+06	2.22142e+06	2118140	2119632	2.50263e+06	2.27473e+06	1.92532e+06	2.31203e+06	1.94959e+06	2.11542e+06	0.341751	0.242506
171.149	2.16087	1.99364e+06	1.94221e+06	1.93808e+06	2083678	1.9894e+06	2.09151e+06	7496237	1.94649e+06	2.02314e+06	3.38934e+06	1.95431e+06	1980396	1.99938e+06	1.96419e+06	1.97457e+06	0.768672	-0.0107955	3.06892e+06	1.84687e+06	2.76834e+06	2.72162e+06	2.60144e+06	2261070	3.19549e+06	2495722	2.23755e+06	2.54746e+06	1.81369e+06	1.26067e+06	2.26375e+06	937215	1.56883e+06	0.72962	0.699367
171.149	4.60586	3367027	2.98e+06	2643399	9352712	4.58578e+06	2914437	2.75103e+06	2.8006e+06	2.79856e+06	2.81616e+06	10066207	2.78574e+06	2968697	2.64191e+06	4.61564e+06	-0.703441	0.00936162	2.84948e+06	2.48739e+06	1.82584e+06	1.99988e+06	2.29065e+06	2.6797e+06	3401885	1.89888e+06	1.82942e+06	2.45247e+06	1.84839e+06	1.42021e+06	1.77479e+06	1.43778e+06	1.62029e+06	0.4995	0.597982
171.149	0.745333	1.93875e+06	1.95514e+06	5.03984e+06	2.1504e+06	2.77103e+06	1.81519e+06	3.83183e+06	1.80021e+06	2.27295e+06	2.43005e+06	2935564	1.93509e+06	1.8581e+06	1951592	2.17009e+06	-0.189441	-0.352671	4480630	1947096	4.17826e+06	2.15168e+06	3.18942e+06	3.93853e+06	4.77838e+06	5049362	2738032	4.12607e+06	3.04996e+06	3.92992e+06	3.02901e+06	3.59179e+06	3.40017e+06	-0.0923148	0.279163
171.149	4.8465	2.77116e+06	2.98e+06	2643399	2.83022e+06	2.80619e+06	2788410	2.75103e+06	2.8006e+06	2.92514e+06	2.8163e+06	3.06013e+06	2858402	2968697	6.43449e+06	3.83043e+06	0.00518445	0.448893	1.87565e+06	2.12682e+06	2.43952e+06	2.20021e+06	2.16055e+06	2.19534e+06	3401885	1.89888e+06	1.83359e+06	2.33243e+06	1.90646e+06	2.18406e+06	1.79499e+06	1.60711e+06	1.87316e+06	0.205928	0.31636
171.149	1.81916	2324287	1.80124e+06	1.70665e+06	1.85959e+06	1.92294e+06	4195592	1.74476e+06	1.87827e+06	1.93613e+06	2.43869e+06	1.83886e+06	1.8906e+06	1866021	3237575	2.20826e+06	0.342787	0.199596	2.03274e+06	2291515	2.21163e+06	2.48592e+06	2.25545e+06	2.1731e+06	3.20803e+06	2.63916e+06	2890271	2.72764e+06	1.57879e+06	1.42631e+06	1.68237e+06	1.24912e+06	1.48414e+06	0.603786	0.878022
171.149	1.18342	1.84854e+06	1.82796e+06	4748081	1.99124e+06	2.60395e+06	2.59919e+06	1.89585e+06	1.82404e+06	1.93398e+06	2.06326e+06	2.02213e+06	1.92384e+06	1.84873e+06	1.81222e+06	1.90173e+06	-0.335776	-0.453392	2.07422e+06	2337286	2.02542e+06	2.77147e+06	2.3021e+06	2.82236e+06	3012692	2.8068e+06	3.08116e+06	2.93075e+06	2.13257e+06	2005373	1.51241e+06	1627396	1.81944e+06	0.339455	0.687779
171.149	0.217146	3.12827e+06	1.9218e+06	2.45254e+06	2.17037e+06	2.41824e+06	2.49178e+06	2.31357e+06	1818957	2063625	2.17198e+06	1.91886e+06	2.101e+06	1.84987e+06	2.50286e+06	2.09315e+06	-0.154948	-0.208286	3.35382e+06	3300453	2.99638e+06	3.42359e+06	3.26856e+06	4647687	4.76008e+06	4.11213e+06	3.82007e+06	4.33499e+06	1.51102e+06	4422145	2.35572e+06	1.44006e+06	2.43224e+06	0.426372	0.833746
171.149	1.4718	3445754	1.82796e+06	1.72621e+06	1.85959e+06	2.21488e+06	1.77977e+06	2.09905e+06	1.87827e+06	3933833	2.42273e+06	1.8437e+06	1.92384e+06	1.84873e+06	1740867	1.83928e+06	0.129406	-0.268083	2.07422e+06	2462183	3.48871e+06	2.48592e+06	2.62776e+06	2.30597e+06	2.80064e+06	2797880	3.08116e+06	2.74641e+06	1.83372e+06	1.72397e+06	1.86338e+06	1.5339e+06	1.73874e+06	0.595787	0.659503
171.149	3.81641	3.06969e+06	2.51143e+06	2.97484e+06	2.63443e+06	2797599	2.44614e+06	3.64278e+06	2.56135e+06	2.56879e+06	2.80477e+06	2608415	2689602	2.5983e+06	2.42701e+06	2.58083e+06	0.003691	-0.116353	8.18998e+06	4987577	5603361	8.05316e+06	6.70852e+06	6.94829e+06	6574489	6.45934e+06	6935795	6.72948e+06	15121725	12637436	10048302	16277166	1.35212e+07	-1.01115	-1.00665
171.543	2.05953	1.33262e+06	955605	1.33429e+06	1.06481e+06	1.17183e+06	1.05695e+06	1.13107e+06	1.00878e+06	974002	1.0427e+06	1.43713e+06	1.41467e+06	1482892	1.28916e+06	1.40596e+06	-0.168441	0.262795	5935385	3.2203e+06	6253938	5244373	5.1635e+06	5615630	6.20463e+06	5.69789e+06	3.9128e+06	5.35774e+06	0	0	0	0	0	#DIV/0!	#DIV/0!
171.56	3.30611	9658316	9696096	9943438	10477367	9.9438e+06	10008651	9421043	9716239	9699946	9.71147e+06	10086472	9638240	9194231	9281337	9550070	-0.0341082	-0.0582866	15789794	15069589	16816586	16183883	15964963	16909194	18469298	17081102	16306615	1.71916e+07	1.10324e+06	1.38227e+06	1.28966e+06	961932	1.18427e+06	3.75283	3.85963
171.578	4.66701	471182	579936	454266	485768	497788	640305	565709	642617	730687	644830	628478	606809	620846	735841	647993	0.373388	0.380448	5022320	2.0725e+06	5.12665e+06	5464704	4.42154e+06	4318361	4556764	5.03185e+06	3895329	4.45058e+06	2422567	2662867	2.10261e+06	2214546	2.35065e+06	0.911493	0.920935
171.993	10.8682	10233647	10050851	9465278	10667237	1.01043e+07	10044969	9425741	10774684	11779921	1.05063e+07	10999971	9021334	10098534	10024840	1.00362e+07	0.0562959	-0.00975393	14927423	14522169	15126085	15491766	1.50169e+07	13883929	14336281	13560494	13667786	1.38621e+07	10977987	14222758	10733214	13245879	1.2295e+07	0.288516	0.173081
172.04	0.449137	195081	106504	154539	146526	150662	172639	192740	139592	149079	163513	216105	192049	210596	226091	211210	0.118085	0.487363	1708768	3.46708e+06	2.18723e+06	1.30226e+06	2.16633e+06	2740523	2.18878e+06	2.48534e+06	1.65007e+06	2.26618e+06	279919296	155472208	263812960	261586192	240197664	-6.79282	-6.72782
172.068	2.22495	874575	865500	851124	859422	862655	811004	809543	819449	789947	807486	773665	902089	820600	816162	828129	-0.0953475	-0.0589287	4074950	3473576	4.33075e+06	3938492	3.95444e+06	4.04827e+06	3.66095e+06	3.89694e+06	3.68869e+06	3.82371e+06	753106	689733	590779	629388	665751	2.57042	2.52192
172.076	2.1373	158142	144809	155497	167756	156551	134721	143378	156726	143021	144462	135788	151598	137332	145170	142472	-0.115945	-0.135955	1.18355e+06	946162	1.3993e+06	1.47835e+06	1.25184e+06	981688	1.08685e+06	1.34741e+06	947650	1.0909e+06	0	0	0	0	0	#DIV/0!	#DIV/0!
172.079	2.32151	13918.5	21690.9	24572.2	16817.3	19249.7	16066.4	32471.1	23246.7	24325	24027.3	0	10729.5	12389.4	0	5779.73	0.319837	-1.73576	138924	50171.4	121831	101227	103038	101393	99920.6	106809	83394.6	97879.3	0	0	0	0	0	#DIV/0!	#DIV/0!
172.101	6.97594	36018.7	42338.9	31502.6	52498.6	40589.7	39346.7	48051.3	49516.1	50806.3	46930.1	57083.4	44018.2	71141	48459.6	55175.5	0.2094	0.442915	3.26327e+06	2704849	1.76669e+06	1.55875e+06	2.32339e+06	3.12682e+06	1.96283e+06	1439873	3414924	2.48611e+06	1405749	1.32637e+06	784632	1.06394e+06	1.14517e+06	1.02067	1.11833
172.133	3.25167	110648	113850	97803.7	85998.2	102075	93046.4	125521	110168	97346.3	106520	118531	93810.3	106283	149051	116919	0.0614989	0.195879	18960394	14175089	9902773	10099834	1.32845e+07	9458801	10483453	9228778	11198047	1.00923e+07	2.56463e+06	2756035	4.39277e+06	3.8558e+06	3392307	1.96941	1.57291
172.17	5.08024	788862	1.09714e+06	835556	1.02064e+06	935549	1.21542e+06	911084	1.12719e+06	1597545	1.21281e+06	1.11471e+06	1.54013e+06	900604	1.36349e+06	1.22973e+06	0.374468	0.39446	2.71396e+06	1133898	1.28989e+06	1791397	1.73229e+06	1.78894e+06	1867059	1.46481e+06	1.94582e+06	1.76666e+06	5642724	5.44537e+06	3.60739e+06	5795241	5.12268e+06	-1.56422	-1.53588
172.551	2.77458	1.76722e+06	2.03953e+06	2.06462e+06	2.18546e+06	2.01421e+06	1.93863e+06	2.23693e+06	2.0403e+06	1.97708e+06	2.04823e+06	1.89245e+06	1.97554e+06	1.78138e+06	1.74271e+06	1.84802e+06	0.0241691	-0.124232	3.4172e+06	2.74875e+06	3135135	3509112	3.20255e+06	3.6012e+06	3329997	3.76465e+06	3.05363e+06	3.43737e+06	236394	302076	0	269792	202066	3.98632	4.08841
172.568	3.5765	1.58777e+06	1.81953e+06	1.55636e+06	1.574e+06	1.63442e+06	1.04648e+06	1.09076e+06	1.09003e+06	952218	1.04487e+06	1.20809e+06	1.36688e+06	1.27988e+06	1.25944e+06	1.27857e+06	-0.645448	-0.354241	2862684	2.51767e+06	2.76175e+06	2.98516e+06	2.78181e+06	2.8896e+06	2433791	2.61015e+06	2.28969e+06	2.55581e+06	0	0	0	0	0	#DIV/0!	#DIV/0!
172.956	10.4032	10768663	10646804	10375335	10618178	10602245	10604175	10722514	10625456	10838679	10697706	10434816	11186952	9749331	10829303	1.05501e+07	0.0129317	-0.00711304	27414842	28783630	28022384	29146652	28341877	32847664	32198664	31679092	31790080	32128875	28294194	18949352	30141222	15918860	23325907	0.281002	0.461937
172.978	0.405912	1.51353e+06	1.61302e+06	1.58656e+06	1.64968e+06	1.5907e+06	1.60212e+06	1.47877e+06	1.30964e+06	1.42873e+06	1.45481e+06	1.31992e+06	1.49143e+06	1.29796e+06	1659632	1.44223e+06	-0.128825	-0.141353	7.62744e+06	4.13062e+06	6957877	7472337	6.54707e+06	7.13956e+06	7.17285e+06	7304605	4.77634e+06	6.59834e+06	2.47602e+06	2.17776e+06	2360936	2639481	2.41355e+06	1.43969	1.45095
173.03	10.7598	635365	569311	561523	589509	588927	637842	573849	608424	741405	640380	617823	641152	598749	637281	623751	0.120839	0.082882	6675684	6857474	7.54418e+06	6843213	6.98014e+06	6.9664e+06	6899724	6925822	6.7112e+06	6875787	5.59405e+06	5.85785e+06	5619641	5.90604e+06	5.7444e+06	0.2811	0.25937
173.042	0.399367	58176.2	32927.5	32020.1	30412.6	38384.1	864740	877767	1.03317e+06	933561	927310	662003	465331	663263	485560	569039	4.59447	3.88995	7.198e+06	16507474	5.77982e+06	4.6557e+06	8.53525e+06	2.8025e+06	3.51717e+06	3.31119e+06	7190616	4.20537e+06	13455915	7407988	11762166	12341534	1.12419e+07	-0.397381	-1.41858
173.081	3.3517	2.90529e+06	2.90021e+06	2.67708e+06	2.81181e+06	2.8236e+06	3184754	3.18361e+06	3315361	2.69821e+06	3.09548e+06	3.27974e+06	2.92407e+06	2.70663e+06	3257735	3.04204e+06	0.13263	0.107506	1.8892e+06	977251	1.02918e+06	1.28392e+06	1.29489e+06	1.12691e+06	1.15316e+06	1.07278e+06	1.1147e+06	1.11689e+06	331738	444797	285944	300791	340817	1.92576	1.71241
173.117	5.28417	21102.5	14801.8	18614.4	10793.3	16328	20344.4	17110.4	18013.5	14626.1	17523.6	19492.3	16320	22998.9	20915.7	19931.7	0.101952	0.287717	411303	192882	542086	549679	423988	644264	572558	808880	542021	641931	4.31357e+06	4.37294e+06	4.2058e+06	3.89046e+06	4.19569e+06	-3.30682	-2.70842
173.129	0.749214	36435.9	31205	27626.4	30250	31379.3	16730.3	19031	17536.4	16629	17481.7	35574.1	25003.3	30335.3	23813	28681.4	-0.843972	-0.129697	125077	408542	122658	142901	199794	93385.7	97584.2	90575.8	172908	113613	34720720	24784366	26752792	41962524	3.20551e+07	-7.32589	-8.14028
173.129	0.990417	22417.9	16813.6	18664.7	17684.2	18895.1	10991.5	12053.9	15554.4	12914.4	12878.5	19095.4	15460.1	16728.7	14775.5	16514.9	-0.553041	-0.194241	91708.8	183820	87898.7	75123.9	109638	76031.9	76918	85648.8	127327	91481.5	29311306	23803582	26784676	26129942	2.65074e+07	-7.9175	-8.1787
173.133	7.71766	217195	349504	253384	157458	244385	224239	316355	214751	281166	259128	320966	706110	470056	1.48301e+06	745037	0.0845066	1.60815	6073768	10576311	3.57172e+06	3714361	5.98404e+06	2.9218e+06	3923534	10197078	3.77121e+06	5.20341e+06	877914	876876	4564473	610252	1.73238e+06	1.78837	1.5867
173.133	3.39307	396966	353408	418020	398695	391772	2.22845e+06	2.39466e+06	2.49094e+06	2.93379e+06	2.51196e+06	2465228	2281693	2.3988e+06	2.29602e+06	2.36044e+06	2.68073	2.59097	4976366	4.27696e+06	4589949	4.00574e+06	4.46225e+06	3.70536e+06	3639931	4998095	3.57151e+06	3.97873e+06	418460	2.09358e+06	761140	793371	1.01664e+06	2.13397	1.9685
173.581	2.76126	656685	595488	783384	698668	683556	654033	700984	692058	627890	668741	648989	752402	751825	630200	695854	-0.0316124	0.0257246	10300109	8037961	10433558	10440803	9.80311e+06	11065437	10398101	10074988	8614658	10038296	371117	275472	362141	385552	348570	4.81372	4.84792
173.989	10.8354	217929	247435	214239	269282	237221	211118	227154	263431	220315	230505	226406	258226	243712	217911	236564	-0.0414372	-0.00400442	2.44893e+06	2224762	2.48531e+06	2.54658e+06	2.4264e+06	2.24951e+06	2154745	2187890	2.26231e+06	2.21361e+06	1.85579e+06	2.28673e+06	1.81937e+06	1.981e+06	1985726	0.289148	0.156738
174.014	0.449206	26365.7	0	0	0	6591.42	0	8283.85	36601.9	5115.02	12500.2	31927.1	0	44069	0	18999	0.923291	1.52726	0	2.76868e+06	0	0	692171	17398.3	0	21931.2	1.39076e+06	357521	30301416	35885800	36498332	32031506	3.36793e+07	-5.60459	-6.55769
174.039	0.42425	899037	905789	972096	755510	883108	3.56309e+06	3.3686e+06	2.65641e+06	3480784	3.26722e+06	2.80093e+06	3.78154e+06	2796927	3.65574e+06	3.25878e+06	1.8874	1.88367	3.77044e+06	3.16137e+06	3.99745e+06	3.90957e+06	3.70971e+06	2.14947e+06	2221618	1.92699e+06	1.27987e+06	1.89449e+06	8025575	8427266	7.01513e+06	7.15982e+06	7.65695e+06	-1.04546	-2.01496
174.059	0.990268	50472.8	34148.1	34129.3	35090.4	38460.1	97759.1	119652	166630	94247.3	119572	76038.4	49865.8	76492.4	47457.5	62463.5	1.63645	0.699649	15481	264218	17272.7	29058.5	81507.6	17313.9	21664.4	23598.9	88212.9	37697.5	2.34457e+06	2.88065e+06	2.59661e+06	2.33533e+06	2.53929e+06	-4.96135	-6.07381
174.091	2.59903	3.26919e+06	2846846	2.56296e+06	2.84032e+06	2.87983e+06	1.89198e+06	2.11565e+06	2.34882e+06	2.13433e+06	2.12269e+06	2262095	2.36005e+06	2469980	3.50613e+06	2.64956e+06	-0.440087	-0.120229	6567535	6.892e+06	4275952	4.13612e+06	5.4679e+06	3.73376e+06	6.41467e+06	6.01619e+06	5379091	5.38593e+06	2.08958e+06	3.6758e+06	3.49341e+06	3.74402e+06	3.2507e+06	0.750236	0.728444
174.095	4.71373	0	20632	13057.9	18967.1	13164.3	0	0	0	0	0	0	17537.4	19616.4	15561.9	13178.9	#NUM!	0.00160598	3.20617e+06	88284.4	5.58859e+06	4870022	3.43827e+06	7239878	5.32563e+06	6.55502e+06	3.59543e+06	5.67899e+06	0	0	0	0	0	#DIV/0!	#DIV/0!
174.104	5.59471	25672	17365.5	34281.9	19884.1	24300.9	42682.4	48837	25355.9	20503	34344.6	22217.3	42619.7	43797.8	20717.8	32338.1	0.499075	0.412228	6.36882e+06	1.54896e+06	2292829	2.88912e+06	3.27493e+06	6007692	4170976	2653374	4536817	4.34221e+06	5466994	7.26879e+06	3.54994e+06	5.33696e+06	5.40567e+06	-0.723009	-0.316043
174.128	5.60127	622443	612727	600199	722613	639495	591598	637447	613148	606644	612209	607574	671321	625802	635993	635173	-0.0629092	-0.00978505	386350	435057	332696	336922	372756	351972	300171	371498	408450	358023	9724386	5864724	6.90394e+06	6.94546e+06	7.35963e+06	-4.30333	-4.36151
174.571	2.25774	639292	646996	642991	669448	649682	623543	583784	602108	730409	634961	588906	565014	566784	660041	595187	-0.0330646	-0.126391	11585053	9223784	11462491	16414568	12171474	11322743	10317037	11190923	9633184	1.0616e+07	1.3578e+06	1.62512e+06	1.53967e+06	1.3419e+06	1.46612e+06	3.05343	2.85616
174.953	10.3932	3.0852e+06	3.09794e+06	2943394	3.03468e+06	3.0403e+06	3.08982e+06	2.98817e+06	3.00314e+06	2.93368e+06	3.0037e+06	2.99298e+06	3.16311e+06	2951755	3.24063e+06	3.08712e+06	-0.0174732	0.0220467	7.3486e+06	7705184	8.22215e+06	7.64474e+06	7.73017e+06	9323435	8908353	8891763	8750867	8.9686e+06	7.52826e+06	5.24537e+06	8400932	4.43844e+06	6.40325e+06	0.271695	0.486079
174.957	10.3544	762537	870324	997568	1.23514e+06	966393	811344	984405	879804	825314	875217	824272	840635	823080	864107	838024	-0.142969	-0.205618	10830242	10799882	10853049	11347035	10957552	11585536	12115019	12469913	11076719	1.18118e+07	10349602	8.32454e+06	12005362	7114967	9.44862e+06	0.21375	0.322053
175.054	2.76698	1.96453e+06	2.26511e+06	2.15687e+06	2138600	2.13128e+06	1.84513e+06	2.1086e+06	1.99489e+06	1.97968e+06	1.98207e+06	2.03024e+06	1.82922e+06	1.75099e+06	1.94282e+06	1.88832e+06	-0.104708	-0.174616	20025578	17972392	18784728	24962452	2.04363e+07	20267624	19795198	31884264	20777422	23181127	503494	561744	1.02391e+06	430201	629838	5.02001	5.20183
175.058	0.378692	160750	96702.9	109283	91923.1	114665	125365	219722	207656	149290	175508	220167	159349	229329	150499	189836	0.614113	0.727329	644092	2480204	608726	644657	1.09442e+06	657358	585821	702789	1.40345e+06	837354	83966968	61335716	71852400	68267880	71355741	-6.02679	-6.41305
175.076	3.62141	695765	678391	651936	655747	670460	8954072	8.14401e+06	9504913	10992264	9.39881e+06	2.86482e+06	2.9766e+06	2583527	2.47103e+06	2.72399e+06	3.80926	2.0225	2.51868e+06	2.3958e+06	2.45e+06	2.22432e+06	2.3972e+06	1.02227e+06	1.20358e+06	1.46315e+06	1066402	1.18885e+06	635693	604576	467369	538618	561564	2.09383	1.08205
175.081	3.0826	6.23151e+06	6.81848e+06	6135983	6909540	6.52388e+06	5.90229e+06	6.26955e+06	7040051	6.23264e+06	6.36113e+06	5.47697e+06	6203989	6.27122e+06	5849710	5950471	-0.0364462	-0.132726	19438074	18087604	20189660	19323516	1.92597e+07	21572344	20942134	20243698	20603146	2.08403e+07	1.19715e+06	1.29324e+06	1.23849e+06	1468436	1.29933e+06	3.88975	4.00354
175.087	2.87888	382587	339991	384917	316523	356005	335480	299426	331597	303796	317574	325550	304895	310961	342982	321097	-0.164801	-0.148887	1.99318e+06	1.47721e+06	2.06712e+06	1750744	1.82206e+06	2.03403e+06	1.84857e+06	1.74635e+06	1.64915e+06	1.81952e+06	671512	1.19685e+06	717297	1.54898e+06	1.03366e+06	0.817811	0.815799
175.087	1.79891	515128	554503	569860	579339	554708	72359.1	104603	69110.3	52203.2	74568.9	173124	198110	182426	191300	186240	-2.89508	-1.57457	472186	985327	622970	547153	656909	643914	606019	483784	847496	645303	931680	1087955	768186	1.29501e+06	1.02071e+06	-0.635803	-0.66152
175.087	2.08998	441681	425234	449460	406703	430770	244398	270235	241524	235193	247837	285974	299001	282485	343496	302739	-0.797524	-0.508843	2.94968e+06	2.47857e+06	2794562	2.54804e+06	2.69272e+06	2477041	2.1893e+06	2126339	2.53571e+06	2.3321e+06	2.11147e+06	2.52011e+06	2.06549e+06	2177008	2.21852e+06	0.279465	0.0720324
175.087	3.62769	247232	261769	273935	262834	261442	217967	235509	220406	246432	230078	219773	233440	243300	250846	236840	-0.184368	-0.142582	1.31571e+06	1.2104e+06	1.57823e+06	1.41673e+06	1.38027e+06	1.3686e+06	1.39717e+06	1.15952e+06	1.38143e+06	1.32668e+06	842019	812569	618930	1.02068e+06	823550	0.74502	0.687892
175.108	0.534068	56060.1	0	10790.9	9303.46	19038.6	9628.14	6167.67	17425.6	4421.11	9410.64	167699	28132.4	125221	16878	84482.5	-1.01656	2.14972	73435.4	1.97356e+06	64012.2	63777.6	543696	77150	95919.9	85117	1.32064e+06	394707	61850172	58292804	67348096	69626232	64279326	-6.88541	-7.34743
175.119	10.3354	0	0	0	0	0	0	0	31663.1	0	7915.77	61051.2	0	0	0	15262.8	#DIV/0!	#DIV/0!	0	438903	0	0	109726	0	0	0	223286	55821.5	37418412	38785552	38548120	47911772	40665964	-8.53377	-9.50879
175.119	0.385505	6.25079e+06	322046	766209	337459	1.91913e+06	599971	5250512	14582044	443703	5.21906e+06	17694808	3.10041e+06	15467761	1.86969e+06	9.53317e+06	1.44334	2.31251	1.24494e+06	181250032	1.2747e+06	1.70895e+06	4.63697e+07	1.5793e+06	7.83886e+06	5.25523e+06	121090528	3.3941e+07	646933376	669939776	653725120	669433344	660007904	-3.83123	-4.28138
175.148	8.32766	1.13363e+06	1.04635e+06	1.09189e+06	479610	937869	1.00792e+06	1.00753e+06	898289	1.08179e+06	998882	990557	1.0643e+06	1.19705e+06	1288004	1.13498e+06	0.0909268	0.275205	146320	168577	133272	143757	147981	109476	62795.2	110934	94193.5	94349.6	111970	156415	156058	131692	139034	0.0899798	-0.559347
175.148	4.49867	2.12992e+06	2193134	2.20985e+06	2.30191e+06	2.2087e+06	2.61918e+06	2.63808e+06	2.66473e+06	2850048	2.69301e+06	2202432	2.27344e+06	2.28267e+06	2.15297e+06	2.22788e+06	0.286021	0.0124721	7288753	4.76282e+06	9069050	8908779	7.50735e+06	4745888	5476644	5.21401e+06	3.82227e+06	4.8147e+06	4.81758e+06	4.03469e+06	3.8937e+06	3.74324e+06	4.1223e+06	0.864854	0.223997
175.148	3.29481	1.58367e+06	1.52228e+06	1.52784e+06	1.55544e+06	1.54731e+06	1.43148e+06	1.47024e+06	1.56575e+06	1.48585e+06	1.48833e+06	1263788	1.42811e+06	1.45277e+06	1.50306e+06	1.41193e+06	-0.0560663	-0.132091	18429000	15390783	15340091	14383887	1.58859e+07	4.72223e+06	4893598	4704890	4420526	4.68531e+06	7227920	11208148	6184760	5366907	7.49693e+06	1.08338	-0.678156
175.148	4.00723	1.34506e+06	1.28235e+06	1.3873e+06	1.32307e+06	1.33445e+06	5906022	5.64592e+06	6154205	7420030	6.28154e+06	6.41446e+06	5.27509e+06	6.19252e+06	6.07832e+06	5.9901e+06	2.23488	2.16634	13790235	13312338	12278849	13477961	1.32148e+07	12917129	13141362	15460510	11684402	1.33009e+07	5.1968e+06	5551922	7143019	5.27726e+06	5.79225e+06	1.18996	1.19932
176.066	0.719741	219027	120842	133253	118110	147808	140312	189532	341222	147853	204730	398332	148167	372412	125558	261117	0.469996	0.820972	409145	7648357	596802	294933	2.23731e+06	1.3631e+06	1.11094e+06	440883	2.22885e+06	1.28594e+06	22658620	20499304	48487500	39219324	32716187	-3.87017	-4.66911
176.066	10.1695	0	0	0	0	0	0	0	0	0	0	0	0	0	0	0	#DIV/0!	#DIV/0!	31989.9	103186	29328.3	24587.6	47273	65706.4	94351.1	43388.6	80941.7	71097	7.32724e+06	6858485	6.20726e+06	7600933	6998481	-7.20988	-6.62111
176.071	3.46195	844970	873693	882733	797762	849789	5.71363e+06	4.96544e+06	5871143	6.45231e+06	5.75063e+06	3.38826e+06	2.7339e+06	3.5383e+06	3.21339e+06	3.21846e+06	2.75854	1.92119	3.21632e+06	2.78431e+06	2.81463e+06	2.66737e+06	2.87066e+06	3.01787e+06	3.05566e+06	3.47248e+06	2808335	3.08859e+06	7939209	23309546	12511714	10772537	1.36333e+07	-2.24768	-2.14211
176.074	2.15032	31639	31404.5	20712.1	26174.1	27482.4	74409.7	71304.2	91397.7	97081	83548.1	35297.4	13904.6	27090.6	16139.1	23107.9	1.6041	-0.250119	149980	673254	195440	186691	301341	139437	112874	126002	294440	168188	103175768	80802624	116701576	77191096	94467766	-8.29228	-9.1336
176.083	4.55525	171136	117717	154601	115159	139653	3.33365e+06	2.95486e+06	3.67753e+06	3691124	3.41429e+06	1.83692e+06	1418545	1.47982e+06	1.37244e+06	1.52693e+06	4.61167	3.45071	778341	1.53014e+06	704397	527420	885074	733133	945646	999684	1.04919e+06	931912	11805693	15609855	13230827	14658852	1.38263e+07	-3.96547	-3.89108
176.089	3.44169	2.72398e+06	2.67416e+06	2.68369e+06	2.58736e+06	2.6673e+06	1.91422e+06	1.91658e+06	2.01195e+06	1.94323e+06	1.94649e+06	1.98807e+06	2.39611e+06	2.21581e+06	2.26882e+06	2.2172e+06	-0.454501	-0.266639	5802724	5493951	6050157	6.41383e+06	5.94016e+06	6028761	6.03672e+06	6343825	5477326	5.97166e+06	115665	0	154128	195110	116226	5.6755	5.68313
176.096	4.52354	132771	112620	115618	114079	118772	184757	201942	155982	225856	192134	155530	161124	217857	224176	189672	0.693915	0.675306	212402	159109	189848	183867	186306	82318.1	135582	179653	77307.3	118715	198029	0	0	0	49507.3	1.91197	1.26179
176.102	3.39451	18081.5	0	0	13156.7	7809.54	0	0	0	0	0	0	0	0	10546	2636.49	#NUM!	-1.56662	362237	151016	137204	112267	190681	801800	906637	850630	712143	817803	0	0	0	0	0	#DIV/0!	#DIV/0!
176.116	0.391889	75172.3	0	11809.7	4500.56	22870.6	5609.01	86336.7	208424	3148.83	75879.7	217349	41229.9	226791	26949.3	128080	1.73022	2.48548	0	2802951	16558.7	17882.6	709348	0	121257	66382.4	1.5557e+06	435835	8657275	9869896	8962053	9668229	9.28936e+06	-3.71101	-4.41373
176.589	4.12135	157302	135536	128199	133110	138537	937463	839687	762543	877809	854376	945828	880342	945752	1.01674e+06	947165	2.6246	2.77335	7.87067e+06	5994816	7808129	7541294	7.30373e+06	7202937	7282810	8294421	7039076	7454811	195171	187696	232406	115626	182725	5.32089	5.35043
176.985	0.0357826	14686.8	13684.6	15796.1	11325	13873.1	11141.4	9904.87	10778.2	14928.6	11688.3	11576.1	11062	13748.2	9262.5	11412.2	-0.247229	-0.281714	10565776	11071274	10064281	9509124	1.03026e+07	8622752	9757721	9927267	10530626	9.70959e+06	7.59307e+06	10651332	8884005	10398780	9.3818e+06	0.135074	0.0495465
176.985	0.334829	27276.9	18167.2	35050.1	23455.4	25987.4	87151.7	91080.5	83766.1	73598.6	83899.2	33466.6	30322.7	35421	32976.8	33046.8	1.69084	0.346696	7565660	3.97675e+06	7288717	7.61859e+06	6.61243e+06	6.69579e+06	4552403	5480980	3848920	5.14452e+06	3082105	3.03414e+06	3.56617e+06	3.9362e+06	3.40466e+06	0.957671	0.595529
177.007	0.365939	645574	967652	1.00034e+06	1.0103e+06	905967	770470	647800	409829	812173	660068	446953	713068	437989	822796	605202	-0.456844	-0.582042	5.76478e+06	1.41891e+06	5.50989e+06	6.21639e+06	4.72749e+06	5.69186e+06	11417668	7105271	2.45626e+06	6.66777e+06	311338	88143.9	79642.8	269715	187210	4.65835	5.15448
177.054	2.45163	450099	513400	425974	447831	459326	385758	501386	433019	490152	452579	459831	428251	501877	526552	479128	-0.0213487	0.0608925	3196101	2.04501e+06	4709435	3.57574e+06	3.38157e+06	3742388	6.4006e+06	4131235	3758374	4.50815e+06	1.23225e+06	1.28924e+06	1.25222e+06	1.32578e+06	1.27487e+06	1.40734	1.82218
177.055	5.12388	1.02992e+06	1.02318e+06	829012	934759	954218	1358168	1.07994e+06	1.15195e+06	1.44658e+06	1.25916e+06	1348788	837328	1054720	933035	1.04347e+06	0.400071	0.128995	1.47186e+06	899220	1.18455e+06	1.31039e+06	1.2165e+06	1.35591e+06	1.4869e+06	1.4319e+06	1.36516e+06	1.40997e+06	10265407	7443715	6889527	8898535	8374296	-2.78323	-2.57031
177.055	3.14224	6951567	5571646	5.79246e+06	6.11912e+06	6.1087e+06	256548640	225560400	328865216	308121696	279773988	172909488	148428224	183126512	148038560	163125696	5.51725	4.73898	43093864	41179008	34164212	35510300	38486846	41130260	42381124	49501064	37753244	42691423	28813026	31041252	32891796	42076160	3.37056e+07	0.191379	0.34096
177.064	0.976493	216593	263955	230788	212934	231068	278781	255320	258157	249789	260512	220215	218106	245723	256649	235173	0.173034	0.0254087	3.00788e+06	2675778	2883181	3.1785e+06	2.93633e+06	2793193	2.7464e+06	2770918	2.72263e+06	2.75828e+06	7.94573e+06	14311537	6778559	8365370	9.3503e+06	-1.671	-1.76124
177.078	2.24935	263602	323795	275064	319953	295604	269473	229348	250401	249964	249796	274540	264373	262345	272761	268505	-0.242911	-0.138715	4165537	4.00236e+06	5.31472e+06	4495982	4.49465e+06	4.45878e+06	4777046	4.18904e+06	4.1746e+06	4.39987e+06	7.99165e+06	7115649	8699448	6111246	7.4795e+06	-0.734733	-0.765481
177.127	4.74176	749896	594817	665860	760315	692722	1.1766e+06	1.2004e+06	1.30316e+06	1.48647e+06	1291660	1.23192e+06	1.03795e+06	1.15016e+06	1.12861e+06	1.13716e+06	0.898878	0.71509	2.25793e+06	1.87555e+06	1.74808e+06	1.68403e+06	1.8914e+06	1.54381e+06	1.94595e+06	2.19017e+06	1.57104e+06	1.81274e+06	4.99925e+06	7.21371e+06	8737605	3.00668e+06	5.98931e+06	-1.66294	-1.72422
177.127	4.49847	552195	478572	1416259	499573	736650	7618900	1351890	8703105	9633872	6.82694e+06	4.59736e+06	3.56741e+06	1.16253e+06	1.02402e+06	2.58783e+06	3.21219	1.81269	3.92521e+06	3614193	3683987	3.4263e+06	3.66242e+06	3.19909e+06	3.45016e+06	4.09869e+06	3.41606e+06	3.541e+06	17291280	17921834	15963957	17557314	1.71836e+07	-2.23016	-2.2788
177.164	6.99394	586479	633824	592148	625605	609514	256565	291392	246028	209610	250899	324885	338913	341751	329070	333655	-1.28055	-0.869303	2.18248e+06	2.44592e+06	2.61372e+06	2.69659e+06	2484678	3.36173e+06	2.57144e+06	2792855	3.59402e+06	3.08001e+06	2.92055e+06	4055297	3.33476e+06	3379594	3.42255e+06	-0.462014	-0.152136
177.164	5.96092	478292	408423	444851	476962	452132	285803	296203	284354	307132	293373	339671	326351	345886	337607	337379	-0.624008	-0.422376	1.16217e+06	524236	694938	715608	774239	1.40243e+06	1.34864e+06	960273	1.05444e+06	1.19144e+06	5.56328e+06	5.90146e+06	3980987	4863235	5.07724e+06	-2.71319	-2.09133
177.164	5.08959	380556	336375	349520	348219	353667	3.28178e+06	3.11496e+06	3.78174e+06	3.65241e+06	3.45772e+06	2.14631e+06	1.75737e+06	2.09054e+06	1.76561e+06	1.93996e+06	3.28936	2.45556	2.60989e+06	1.54246e+06	1.97157e+06	4205052	2.58224e+06	2.49643e+06	2.43815e+06	1.783e+06	2.08041e+06	2.1995e+06	12088234	13373551	12937249	13702926	13025490	-2.33464	-2.56609
177.164	4.48427	6069525	6.01686e+06	5817368	6.55784e+06	6115397	5.78351e+06	6.30789e+06	7010984	6.37892e+06	6.37033e+06	5442145	5189515	5.66026e+06	5631311	5.48081e+06	0.0589211	-0.158058	50218720	40396724	60418184	57358824	52098113	13804351	14430192	14694845	13592165	1.41304e+07	32960504	37769768	34272592	35711444	35178577	0.566534	-1.3159
177.164	2.95858	32557.4	38552.3	40047.9	49021.2	40044.7	47625	28530.8	36980.7	40895.5	38508	46754.8	50445.7	53642.1	42900	48435.7	-0.0564534	0.274459	439394	421391	487499	387034	433829	20578064	16308054	21202510	19838934	1.94819e+07	0	435817	0	0	108954	1.99341	7.48227
177.164	3.37309	277412	242671	279505	284668	271064	300799	251337	307954	303139	290807	260256	291107	266875	280486	274681	0.101427	0.0191234	3.47105e+06	2.91576e+06	4.02504e+06	3.60757e+06	3.50486e+06	32966492	32709436	33614848	33765920	33264174	1.57966e+06	4.23324e+06	2.13316e+06	2.05665e+06	2.50068e+06	0.487038	3.73358
177.596	4.09473	135569	121051	139866	138422	133727	568462	597559	503653	605873	568887	598601	601402	543906	650635	598636	2.08885	2.16239	5393267	3828948	5215205	4592956	4757594	4.1992e+06	4.87182e+06	5.6314e+06	4531256	4.80842e+06	148169	181802	182134	168881	170246	4.80454	4.81987
178.024	0.401759	0	0	0	0	0	0	0	7647.2	5859.23	3376.61	12256.1	0	12042.4	0	6074.62	#DIV/0!	#DIV/0!	0	781428	37613.6	0	204760	22494.9	0	0	341488	90995.8	53207992	46503588	59771312	57110384	54148319	-8.04684	-9.2169
178.063	3.1086	3.15009e+06	2638912	2.79373e+06	2.45497e+06	2.75943e+06	2523458	2.68105e+06	2.07483e+06	3.90641e+06	2.79644e+06	2786792	3.04379e+06	2.08024e+06	2.95809e+06	2.71723e+06	0.0192228	-0.0222327	5572155	4.07537e+06	5.30958e+06	4.06359e+06	4.75517e+06	5112067	4.048e+06	10007785	4.05177e+06	5.80491e+06	1.65598e+06	392927	5065904	987557	2.02559e+06	1.23116	1.51893
178.086	2.8315	401465	400132	476621	454794	433253	1.22892e+06	1068866	1.40013e+06	1.3644e+06	1265579	1.75706e+06	1689065	1.76584e+06	1.79967e+06	1.75291e+06	1.54652	2.01647	5.61943e+06	3.83367e+06	4.71432e+06	4.34386e+06	4.62782e+06	3.86768e+06	4048002	4.57643e+06	3.94368e+06	4.10895e+06	559050	1.83269e+06	1.17396e+06	1.44009e+06	1.25145e+06	1.88673	1.71517
178.538	2.54675	770236	985566	762706	780367	824719	802996	840281	857931	738305	809878	786559	817379	910073	897699	852927	-0.0261966	0.0485209	3.66646e+06	3.33555e+06	3.91437e+06	3915898	3.70807e+06	3.42626e+06	3.55644e+06	3.00598e+06	3.02464e+06	3.25333e+06	310628	551652	324082	588722	443771	3.06278	2.87403
178.991	10.3594	2.73989e+06	2614337	2.61584e+06	2.62632e+06	2649097	2.85058e+06	2.72116e+06	2.53709e+06	2.6715e+06	2.69508e+06	2.67686e+06	2.69724e+06	2.60361e+06	2.54172e+06	2.62986e+06	0.0248277	-0.0105165	4531115	4692920	4.86062e+06	5119861	4.80113e+06	4823359	4.73731e+06	4835502	4.73655e+06	4.78318e+06	3654922	3.96614e+06	4.13586e+06	3474323	3.80781e+06	0.334411	0.329009
179.07	3.47027	1.36806e+06	1.516e+06	1.45817e+06	1.41208e+06	1.43858e+06	569277	594022	629974	730334	630901	700955	608233	763958	777097	712561	-1.18916	-1.01356	15015758	7.95142e+06	18037826	22420472	1.58564e+07	12310483	9694887	20789404	10138753	1.32334e+07	8574140	12458282	7951922	10759257	9.9359e+06	0.67434	0.413459
179.096	5.75191	13476.5	18961.6	14435.9	12715.7	14897.4	17948.3	15350.1	12836.6	13793.3	14982.1	15466.4	19399.6	13566.3	19864.5	17074.2	0.00817442	0.196754	10556199	6510388	4.84421e+06	5282000	6.7982e+06	6394170	7.02522e+06	4323769	6054202	5.94934e+06	5458341	6811931	5462112	6703677	6.10902e+06	0.154213	-0.0382104
179.107	5.19755	580621	662381	612485	607857	615836	680879	688401	606041	744708	680007	643198	612351	627763	647346	632665	0.143003	0.0388948	1.30428e+06	1303495	1.4538e+06	1.52413e+06	1.39643e+06	1.49015e+06	1.36808e+06	1.28043e+06	1.39445e+06	1.38327e+06	9909583	7380353	7.29401e+06	8458179	8.26053e+06	-2.56449	-2.57815
179.107	3.37029	7399881	6660065	7610943	7428736	7.27491e+06	3.74827e+06	3.21374e+06	3.69488e+06	4.16264e+06	3704884	3517815	7.68449e+06	8381861	3.73804e+06	5.83055e+06	-0.9735	-0.319296	7924014	9336324	7777605	9766856	8.7012e+06	7.01402e+06	7.39711e+06	8.23539e+06	8643578	7.82252e+06	2.43662e+06	9738160	3346322	3.01267e+06	4.63344e+06	0.90913	0.755549
179.143	4.49813	712805	589393	633366	702375	659485	2.31186e+06	2390404	2.59728e+06	2.84028e+06	2.53496e+06	2.26776e+06	1.9653e+06	2.28944e+06	2.06333e+06	2.14646e+06	1.94255	1.70255	4633643	3888446	3.90651e+06	3.57855e+06	4.00179e+06	2.9593e+06	3.63362e+06	3.70416e+06	2.72851e+06	3.2564e+06	3.69793e+06	3.82865e+06	3.82504e+06	3.75184e+06	3.77586e+06	0.0838387	-0.21353
179.18	4.41971	296253	330001	335760	336590	324651	335192	343879	356070	326531	340418	450387	459315	492398	446609	462177	0.0684174	0.509557	3.67401e+06	3.75158e+06	4.24414e+06	4692704	4.09061e+06	13936056	13669087	15123842	14920603	14412397	2.03549e+06	2497051	2.00904e+06	2.25892e+06	2.20012e+06	0.89473	2.71165
179.18	4.11373	341415	339898	340853	376713	349720	382419	399908	394277	437402	403501	549157	576875	761692	660000	636931	0.206374	0.864937	2.69865e+06	2.39655e+06	2832281	2.53168e+06	2.61479e+06	12179521	11643446	13614978	10376362	1.19536e+07	961595	1.05556e+06	903958	897197	954577	1.45376	3.64644
179.557	2.55403	5865396	5891124	5.76608e+06	6634611	6.0393e+06	5598067	5877902	5.90304e+06	5.83473e+06	5.80344e+06	5.71867e+06	5.57851e+06	5642804	5.48574e+06	5.60643e+06	-0.0574748	-0.1073	19120854	17213696	18621394	18543120	18374766	17846756	19234542	17808488	17055468	1.79863e+07	1.45374e+06	2.02548e+06	2.00124e+06	1.40884e+06	1.72232e+06	3.4153	3.38447
179.576	3.87178	1.01927e+06	1.03074e+06	1.01458e+06	1.05075e+06	1.02884e+06	695176	684694	668119	631720	669927	817354	852629	839332	805719	828758	-0.618935	-0.311988	1.4226e+06	1.37167e+06	1.44826e+06	1.41007e+06	1.41315e+06	1.26058e+06	1.42632e+06	1.27556e+06	1.32448e+06	1.32174e+06	63002.7	56732	118897	0	59658	4.56605	4.46957
179.581	2.65185	2.14572e+06	1.92079e+06	2146164	2.65244e+06	2.21628e+06	1.99078e+06	1.90243e+06	1738499	2.03834e+06	1.91751e+06	1968324	1.99785e+06	1.92901e+06	1.97711e+06	1.96807e+06	-0.208904	-0.171355	30695500	27439590	31900694	30595406	3.01578e+07	34145544	33377818	35707552	29307466	33134595	2.4696e+06	2.96661e+06	2936037	2.31042e+06	2.67067e+06	3.49726	3.63307
179.986	10.346	2.08107e+06	1.90287e+06	2.02852e+06	1.96518e+06	1.99441e+06	2.31447e+06	2.1313e+06	2.06565e+06	2.04125e+06	2.13817e+06	1.85333e+06	2.10786e+06	1918135	2.07512e+06	1.98861e+06	0.100412	-0.00420023	5.71822e+06	6000924	6153244	7.05372e+06	6231528	6757154	6004294	6002902	5.88018e+06	6.16113e+06	4.55331e+06	4433799	3.98511e+06	4484250	4.36412e+06	0.513897	0.497506
180.063	0.942254	34590.3	32612.1	36394	33256.3	34213.2	51708.2	50430.7	50981.9	53316.9	51609.4	48216.4	42316.4	44766.1	42722.8	44505.4	0.593082	0.379429	2.27999e+06	1.49614e+06	2.03136e+06	2338307	2.03645e+06	1.64281e+06	2.08188e+06	1.76864e+06	1203680	1.67426e+06	952470	1.46321e+06	750332	744997	977753	1.05851	0.775978
180.101	2.82912	844873	761763	883863	833110	830902	875322	869795	891707	1.05051e+06	921834	798298	759869	881065	798373	809401	0.149829	-0.0378237	2.11051e+06	770581	783582	707522	1.09305e+06	653927	1.16934e+06	1.38863e+06	756600	992125	2.96269e+06	2661833	3.26206e+06	3536162	3.10569e+06	-1.50655	-1.64632
180.101	2.51022	4015598	3912860	4.17196e+06	3.86638e+06	3.9917e+06	3.85203e+06	4.53689e+06	4086418	4240860	4.17905e+06	4.39301e+06	4219590	4.21852e+06	4385448	4.30414e+06	0.0661712	0.108722	615519	267052	522295	541763	486657	750410	413790	503312	411115	519657	3.66876e+06	6.41035e+06	3.96976e+06	7.87555e+06	5481105	-3.49349	-3.39884
180.102	3.21851	9169433	9907379	10416007	9175694	9.66713e+06	13433067	10570742	12124379	14011731	1.2535e+07	10632507	10431302	9521815	10754877	1.03351e+07	0.3748	0.0963966	44000496	15213281	32919478	45330384	3.43659e+07	35654748	51219296	39962448	26158748	38248810	12728780	15422972	13773333	20776104	1.56753e+07	1.13249	1.28692
180.138	2.38407	62918.6	304321	337440	374279	269740	72339.9	120557	106667	102530	100524	178839	201376	57952.6	305769	185984	-1.42403	-0.536388	711500	254579	570451	569575	526526	510177	768781	487389	1.12345e+06	722450	42934820	45825224	48254792	44543144	45389495	-6.42971	-5.97332
180.138	0.676272	9324.1	7751.16	0	8510.69	6396.49	4815.32	5394.69	8234.88	4253.53	5674.61	8338.38	7828.79	8116.32	7820.12	8025.9	-0.17276	0.327384	217764	357875	86863	83409.7	186478	268314	25333	179591	148774	155503	56247816	55926496	50219376	47930288	52580994	-8.13939	-8.40146
180.99	10.3467	1.12076e+06	1058347	1.11159e+06	1.01157e+06	1.07556e+06	1.07342e+06	1.19574e+06	1.03757e+06	1.0838e+06	1.09763e+06	1.03532e+06	1.18624e+06	1.10023e+06	1108246	1.10751e+06	0.0293006	0.0422228	12026215	11632755	11111923	11690672	1.16154e+07	14609690	12952499	11317192	12335756	1.28038e+07	7178323	7.9692e+06	7.34158e+06	7780669	7.56744e+06	0.61816	0.758692
181.014	10.3323	5809937	6.25681e+06	5.58543e+06	6105581	5939439	6.34733e+06	5.48496e+06	5690357	6.7967e+06	6.07984e+06	5.86858e+06	5883821	5.92319e+06	6.34386e+06	6.00486e+06	0.0337056	0.0158043	42763008	47530732	48286084	47972732	46638139	40148068	40015724	44174984	40113308	41113021	31802706	36282796	34342752	34457256	3.42214e+07	0.446612	0.264698
181.024	3.45181	308486	264256	254303	255270	270579	1.40307e+06	1260483	1.50596e+06	1.66056e+06	1.45752e+06	876473	754065	820154	807733	814606	2.42939	1.59005	3.63042e+06	3.52525e+06	4.70191e+06	4.15844e+06	4.00401e+06	4526181	4717572	5.2153e+06	3.92607e+06	4596280	0	279864	202244	145423	156883	4.67369	4.87271
181.029	3.51046	37143.4	35806.3	29388.9	37637.2	34994	38412.8	28118.3	34111.4	31724.4	33091.7	34996.9	37168	37060.8	33147.7	35593.3	-0.0806354	0.0245006	4235350	1.14449e+06	5.88326e+06	5.54795e+06	4.20276e+06	5241617	4.6304e+06	5284408	4.14729e+06	4.82593e+06	0	0	0	0	0	#DIV/0!	#DIV/0!
181.059	0.403502	27729.7	38464.5	26624.1	28617.4	30358.9	46501.8	55715	64777.3	43645.9	52660	25124.8	24028	26891.6	25878.5	25480.7	0.794587	-0.252716	419624	755245	457249	430363	515620	444924	448618	424151	533178	462718	27318884	23048986	23258022	27671428	25324330	-5.61807	-5.77425
181.086	3.5548	573791	545559	578591	524012	555488	1.52479e+06	1.20479e+06	1.48197e+06	1.80026e+06	1.50295e+06	1.02628e+06	1111128	1.02132e+06	1.01298e+06	1.04293e+06	1.43597	0.908809	2.08016e+06	2.11188e+06	1.91895e+06	1.83646e+06	1.98686e+06	2.04659e+06	2.42535e+06	2.79425e+06	2.02312e+06	2.32233e+06	833277	1.07107e+06	433246	795160	783189	1.34306	1.56814
181.086	2.15373	0	0	0	0	0	9479.32	0	35929.2	36286.9	20423.9	27734.3	0	33689.5	0	15355.9	#DIV/0!	#DIV/0!	318147	413168	393012	315179	359876	244943	264099	295787	250370	263800	2.62914e+06	2.44015e+06	3.85174e+06	3.30959e+06	3.05766e+06	-3.08685	-3.53491
181.086	2.79971	204251	192899	188405	184505	192515	1.53686e+06	1.61653e+06	1.86606e+06	1.97587e+06	1.74883e+06	1.78778e+06	1.63658e+06	1.8741e+06	1.62299e+06	1.73036e+06	3.18335	3.16803	1.19864e+06	771682	945585	924981	960221	1.04062e+06	1.4828e+06	2.19059e+06	935143	1.41229e+06	11754157	11373262	12076690	10948741	1.15382e+07	-3.58691	-3.03031
181.097	1.49684	2.36309e+06	1.49022e+06	1.99941e+06	1.93311e+06	1.94646e+06	1.51177e+06	1.51465e+06	1.49529e+06	1.4407e+06	1.4906e+06	2.12268e+06	2.19294e+06	2.41063e+06	2.19449e+06	2.23018e+06	-0.384956	0.196312	410641	804907	501892	414984	533106	401306	414106	435076	514363	441213	6292473	5.67977e+06	5242495	9447593	6.66558e+06	-3.64424	-3.91718
181.097	2.78877	160367264	160221200	160154480	170925936	162917220	162938448	168726112	170949152	161624640	166059588	147874704	138807552	141137184	144442976	143065604	0.0275619	-0.187462	308514304	318349856	321135680	336102976	321025704	334080096	260840032	351235840	317936832	316023200	176074224	212784224	224171840	199593408	203155924	0.660101	0.637443
181.097	2.07302	24313912	16006856	23665792	20082802	2.10173e+07	18484382	19469364	18695262	16881828	18382709	23777898	24307640	24279602	27533474	2.49747e+07	-0.193231	0.248885	20124348	12640955	20382114	17705056	1.77131e+07	17932338	18548820	17807788	13869960	1.70397e+07	10417197	14437705	10925097	14013021	12448255	0.508875	0.452959
181.097	1.05965	1.44602e+06	780325	1.17323e+06	1.17599e+06	1.14389e+06	911347	837751	907040	863160	879824	1.12962e+06	1.40519e+06	1391897	96337.5	1.00576e+06	-0.378661	-0.185661	522002	394528	486478	515850	479715	523608	486117	567422	439706	504213	6486256	10047600	6.95327e+06	8595551	8.02067e+06	-4.06347	-3.99162
181.122	5.82605	437304	557984	323181	524204	460668	908650	790739	991463	1.1147e+06	951387	788571	803142	831655	829540	813227	1.0463	0.81993	1.92475e+06	752874	2.27026e+06	2.04756e+06	1.74886e+06	1.87427e+06	2.19043e+06	2.22732e+06	1.68182e+06	1.99346e+06	3.85976e+06	3.8902e+06	3.80755e+06	3.92298e+06	3.87012e+06	-1.14596	-0.957104
181.122	4.67147	35025580	37741548	28245744	36126292	34284791	55297408	53959888	55944184	62602532	56951003	53816652	50511748	51737852	54476484	52635684	0.732153	0.618472	105984024	46059252	116971376	108226128	94310195	100547280	126427792	129112216	97471560	113389712	125410040	124883944	106324472	95825200	113110914	-0.262252	0.00355161
181.122	3.21482	1447101	1.4195e+06	1.49317e+06	1.32225e+06	1.4205e+06	1.47073e+06	1525999	1.81424e+06	1.76479e+06	1.64394e+06	1.78733e+06	1.38538e+06	1.85089e+06	1.79936e+06	1.70574e+06	0.210753	0.263997	11077769	7710068	6.68156e+06	8641295	8.52767e+06	8.2325e+06	6651281	9998089	12726548	9.4021e+06	4.34357e+06	4.05274e+06	6.52927e+06	7112400	5.50949e+06	0.630232	0.771064
181.134	3.26278	694590	769140	737845	718262	729959	877891	767196	742710	775383	790795	644701	828640	689061	664307	706677	0.115488	-0.0467648	2.31021e+06	1.58651e+06	2.88913e+06	2573543	2.33985e+06	2.34506e+06	2.3509e+06	2.16154e+06	2.23025e+06	2.27194e+06	1.3877e+06	1.04457e+06	1.37481e+06	979548	1.19666e+06	0.967404	0.924912
181.579	2.45376	344117	402290	355208	341821	360859	357328	322097	278822	279219	309367	339840	326689	255180	324613	311580	-0.222118	-0.211831	6.3377e+06	6.54868e+06	7.52309e+06	7457634	6.96678e+06	6509136	7.17519e+06	6.45021e+06	6072908	6.55186e+06	1.5226e+06	1.17073e+06	1.2846e+06	738995	1.17923e+06	2.56264	2.47405
182.081	0.537957	351140	236987	267948	233974	272512	288892	384841	752953	261543	422057	765526	411699	764695	405077	586749	0.631117	1.10642	2691562	30049066	1.67966e+06	1474254	8.97364e+06	2.83787e+06	1.59473e+06	1.47254e+06	15492528	5.34942e+06	286608640	286740800	272079072	275312512	280185256	-4.96454	-5.71086
182.082	0.898457	63249.5	41871.3	43931.1	37194.7	46561.7	63493.1	73121.5	113770	61061.9	77861.6	122554	59236.3	116457	60002.8	89562.4	0.741769	0.943751	132643	2.25652e+06	172747	200290	690551	121849	129963	248881	1343093	460947	37049068	38344164	36633916	46051572	39519680	-5.83868	-6.42183
182.118	3.71085	162148	123612	144133	127084	139244	530899	462995	544674	635332	543475	337957	296654	363769	309106	326871	1.96459	1.23111	369686	237243	258348	308987	293566	302947	316722	405172	249098	318485	1.08838e+06	872239	1.06922e+06	968163	999502	-1.76752	-1.64998
182.154	4.77874	1074795	924063	1.02336e+06	1.09916e+06	1.03034e+06	945010	1.06289e+06	1.00893e+06	1.22375e+06	1.06015e+06	1.16065e+06	964248	1.14173e+06	1.0616e+06	1.08206e+06	0.0411374	0.0706508	3.46717e+06	2620275	3.24422e+06	3.02974e+06	3.09035e+06	2.84854e+06	3.06378e+06	3.43593e+06	2413460	2.94043e+06	3218421	3982453	2889836	2469936	3.14016e+06	-0.0230677	-0.0948128
182.985	10.3501	16587449	15523342	15795444	15865677	15942978	15713125	15593609	14557914	16238913	1.55259e+07	15947122	15337032	14833902	15645389	1.54409e+07	-0.0382451	-0.0461679	181877344	182186688	189426896	187804784	185323928	214869936	198984560	187955600	194772304	199145600	114886920	123236888	115410000	119491784	118256398	0.648131	0.751905
182.985	0.268355	1.86622e+06	2.0736e+06	1.91273e+06	1.78872e+06	1.91032e+06	2088651	1927731	1.56587e+06	1.81206e+06	1.84858e+06	1.61699e+06	1.6324e+06	1.60824e+06	2.04704e+06	1.72617e+06	-0.0473969	-0.146242	22369332	12074375	21275450	21017618	1.91842e+07	19241006	15181357	15720098	10983888	1.52816e+07	8565542	10256043	10094976	9910119	9706670	0.98287	0.654746
182.985	0.0350489	1.56174e+06	1.45782e+06	1.74628e+06	1.7422e+06	1.62701e+06	1.64023e+06	1.64021e+06	1.50976e+06	1.64048e+06	1.60767e+06	1.60984e+06	1.60148e+06	1.4817e+06	1.73465e+06	1.60692e+06	-0.0172512	-0.0179276	28694730	25985370	28561490	27172976	2.76036e+07	27679314	30804628	31942256	31468504	3.04737e+07	23383434	28917406	27461828	27962520	26931297	0.0355749	0.17828
182.985	4.22299	773857	729923	751370	791612	761691	714491	725201	613592	639904	673297	676777	711353	667895	736118	698035	-0.177962	-0.125905	5.69151e+06	3.47563e+06	5.45708e+06	5.20475e+06	4.95724e+06	6613014	5274995	4137565	4.27932e+06	5.07622e+06	1548957	1.28831e+06	1.60039e+06	1.1843e+06	1.40549e+06	1.81846	1.85268
183.01	10.3326	2.38768e+06	2259323	2.26121e+06	2.15787e+06	2.26652e+06	2.5436e+06	2.12545e+06	2.07477e+06	2.49102e+06	2.30871e+06	2351948	2180603	2.41281e+06	2.54235e+06	2.37193e+06	0.0266104	0.0655809	16429036	18554816	17346228	17418174	1.74371e+07	15740699	15114744	17056364	15346925	15814683	12099232	13974088	13198763	12708444	1.29951e+07	0.424186	0.283293
183.04	2.77309	512828	579155	627048	489252	552071	512053	547513	556333	393651	502388	462020	579179	456886	503870	500489	-0.136052	-0.141516	6428546	5695610	6296508	6507083	6.23194e+06	5.94136e+06	5.50823e+06	5.64714e+06	6.05749e+06	5.78855e+06	280682	345651	455517	490416	393066	3.98684	3.88036
183.051	2.06031	202899	119258	208688	145919	169191	139786	165169	106656	128946	135139	189300	177257	171684	216345	188646	-0.324206	0.157031	4.19605e+06	1.91868e+06	3387035	2.83683e+06	3.08465e+06	2791092	3.27257e+06	3.08885e+06	1.98762e+06	2.78503e+06	0	0	0	0	0	#DIV/0!	#DIV/0!
183.065	3.14483	5027161	3.96988e+06	4.38646e+06	4.31291e+06	4.4241e+06	3.94177e+06	3.99292e+06	4.11867e+06	4.83403e+06	4.22185e+06	1562558	1.47123e+06	1.54669e+06	1.65808e+06	1.55964e+06	-0.0675093	-1.50417	29837414	39721948	25410422	26606038	3.0394e+07	63396220	22831418	60035784	15966573	4.05575e+07	29332224	14699706	33735780	46989612	3.11893e+07	-0.0372681	0.378916
183.065	2.47017	616182	497005	531157	517453	540449	539849	534845	623239	745290	610806	601784	577930	604181	560941	586209	0.176555	0.117256	4835762	6022319	6.80407e+06	5.15716e+06	5.70483e+06	5823312	4937475	5.12198e+06	6013510	5.47407e+06	7.61867e+06	8606547	5.51135e+06	8487400	7555991	-0.405438	-0.465007
183.068	3.32647	8347362	8687715	8486611	8144384	8416518	7958992	8379840	7817125	7.53993e+06	7.92397e+06	7.58966e+06	8003220	7082587	7895293	7.64269e+06	-0.0869998	-0.139143	71981928	70603312	76311184	72589560	72871496	76088600	75184344	70598616	70106560	72994530	4.07158e+06	4422144	4277691	3.3098e+06	4.0203e+06	4.17998	4.18241
183.084	4.85394	1.25599e+06	1.06374e+06	1.04747e+06	1.19887e+06	1.14152e+06	1.05387e+06	1.05859e+06	1.14233e+06	1.15618e+06	1.10274e+06	1.13971e+06	1.02259e+06	1.17767e+06	1.09505e+06	1.10876e+06	-0.0498605	-0.0420123	1.1086e+06	939894	1.03601e+06	919288	1.00095e+06	243896	288803	324403	234595	272924	933179	585144	1.1156e+06	767255	850295	0.235335	-1.63946
183.092	2.82605	23933176	22597320	24126378	23316118	23493248	23650156	25573964	26728190	21525872	2.43695e+07	23679558	26035462	25476796	24981546	2.50433e+07	0.0528332	0.0921808	51533048	50978260	51606144	50042260	51039928	55699008	57824516	50710136	62129716	56590844	8696321	12638353	10182779	9201499	10179738	2.32593	2.47487
183.097	3.8142	1.26032e+06	1.22989e+06	1.32064e+06	1.30616e+06	1.27925e+06	822600	921198	922907	747756	853615	876543	1.00854e+06	952106	942933	945029	-0.583646	-0.436873	1.83031e+06	1.68166e+06	2.28056e+06	1.89234e+06	1.92121e+06	2.01133e+06	2.15158e+06	2.03783e+06	2.00297e+06	2.05093e+06	41648.8	37634.7	54572.8	95284.7	57285.2	5.06771	5.16197
183.099	2.43862	1.58887e+06	872961	1.29538e+06	962960	1.18004e+06	1.39608e+06	1.32122e+06	1.51776e+06	1.51542e+06	1.43762e+06	1.33347e+06	1.24553e+06	1.33844e+06	1.17332e+06	1.27269e+06	0.284844	0.109044	18229122	8389338	19054352	25698836	17842912	28785334	16118302	15798019	14643268	1.88362e+07	0	0	272666	0	68166.6	8.03207	8.11023
183.102	2.66722	7.06424e+06	6605655	6302306	6272526	6.56118e+06	7458670	7.41276e+06	7460689	8053276	7.59635e+06	7344891	5.73709e+06	6794873	6.92821e+06	6.70127e+06	0.211351	0.0304781	20490342	17785810	21941298	15169910	18846840	15151861	19968192	17824260	15268299	17053153	6752810	4.86972e+06	7.89767e+06	4.17613e+06	5.92408e+06	1.66966	1.52537
183.113	2.3141	1.01116e+06	631598	797576	762346	800670	735424	765358	1.0482e+06	856317	851324	933333	788335	969003	1.03108e+06	930439	0.0885	0.216703	2.8529e+06	5.47093e+06	2.83084e+06	2.70735e+06	3.4655e+06	2.73917e+06	3091941	2.84346e+06	4.1331e+06	3.20192e+06	42945112	51703352	47852640	61230672	50932944	-3.87746	-3.99159
183.113	2.98228	6.0044e+06	7213501	6.55975e+06	6.97903e+06	6.68917e+06	6.37482e+06	6002248	6249538	6669329	6.32398e+06	5.64188e+06	5652497	6031670	6.39325e+06	5.92982e+06	-0.0809938	-0.173838	29694664	25033644	29848778	32400516	2.92444e+07	27972894	24604152	31991548	26290994	27714897	15339157	12600457	13846018	14380626	1.40416e+07	1.05846	0.980958
183.138	5.43453	3.70693e+06	4.81181e+06	3024982	4732435	4.06904e+06	7.96279e+06	8.21394e+06	8585392	10506872	8817250	7927916	7462574	7.26385e+06	8312009	7.74159e+06	1.11564	0.927941	19095384	7.22093e+06	24172438	23145496	1.84086e+07	20297158	23283548	26331532	18224222	22034115	34013064	30096144	31901296	30420706	3.16078e+07	-0.779904	-0.520542
183.138	4.95565	1.68066e+06	1.73734e+06	1.54345e+06	1.77172e+06	1.68329e+06	2647119	2808173	3.04542e+06	3.29412e+06	2948709	2.5257e+06	2.56999e+06	2.83027e+06	2.77586e+06	2.67545e+06	0.808798	0.668499	13970269	8757704	15511360	15308786	1.3387e+07	13511637	15096026	15893752	14351342	1.47132e+07	17771202	18519416	19376868	20757040	1.91061e+07	-0.5132	-0.376926
183.138	3.52058	924870	930150	1.00382e+06	902496	940335	1.24709e+06	1.10773e+06	1.25271e+06	1.30715e+06	1.22867e+06	1.20078e+06	1131878	1.19027e+06	1.11104e+06	1.15849e+06	0.385852	0.301002	5287258	4059519	4.92251e+06	4304945	4.64356e+06	3382834	3.59945e+06	4501750	3.32358e+06	3.7019e+06	3.37372e+06	2.67231e+06	2.20788e+06	3.03021e+06	2.82103e+06	0.719008	0.392045
183.149	3.0811	6499313	6665497	6.77828e+06	6420546	6.59091e+06	6.2906e+06	6.51915e+06	6.28907e+06	7157270	6.56402e+06	6058726	6470873	6.19372e+06	6.30691e+06	6.25756e+06	-0.00589743	-0.0748777	8931657	11067622	11728723	10130011	1.04645e+07	10711985	9847988	14985876	9150293	1.1174e+07	3.25051e+06	6.46664e+06	7.00878e+06	5722880	5.61221e+06	0.898864	0.993511
183.576	2.28208	118679	125472	122245	130276	124168	110598	119960	99708.5	115110	111344	104858	111017	110073	106632	108145	-0.157265	-0.199328	2764581	3.32611e+06	4141591	3561229	3.44838e+06	3.1376e+06	3037401	2703362	3.26561e+06	3.03599e+06	646832	632133	785234	573007	659301	2.38691	2.20316
183.611	1.00682	9590.16	0	0	4409.28	3499.86	0	0	0	0	0	0	0	3289.7	0	822.425	#NUM!	-2.08934	0	59359.3	0	0	14839.8	0	0	0	24375.7	6093.93	1055210752	959296128	1267422208	1606885120	1222203552	-16.3297	-17.6137
183.611	2.02831	288652	29477.7	50235	11343.9	94927.3	0	0	0	0	0	0	0	6046.74	0	1511.68	#NUM!	-5.97259	21429.1	814294	0	0	208931	0	0	0	195688	48922	137413184	184861616	131075560	162603696	153988514	-9.52558	-11.6201
184.003	10.531	658490	742017	723520	701594	706405	707105	643145	666594	748266	691278	707122	689892	723180	671245	697860	-0.0312306	-0.0175586	34608348	34084136	33335600	33322332	33837604	33232810	32592850	35198840	34864852	33972338	27798954	29771572	27734350	28795458	2.85251e+07	0.246396	0.252129
184.059	2.75774	1.43846e+06	1.51785e+06	1.69412e+06	1.41899e+06	1517355	1.54612e+06	1.58031e+06	1.52264e+06	1288831	1.48448e+06	1.34468e+06	1404815	1.21485e+06	1.34054e+06	1.32622e+06	-0.0316042	-0.194238	15827449	13722216	15559831	14802705	1.49781e+07	15051660	13995090	14494950	15314752	14714113	703078	1214044	604731	587183	777259	4.26831	4.24266
184.076	3.56499	2.1085e+06	2.01979e+06	1832857	1.97146e+06	1.98315e+06	1.37018e+06	1.35255e+06	1.24867e+06	1260170	1.30789e+06	1.49088e+06	1.68288e+06	1.49666e+06	1.69428e+06	1.59118e+06	-0.600549	-0.317699	22266834	17610360	20752434	21443392	20518255	19486384	20356368	19386604	17083254	1.90782e+07	400910	354404	385170	567984	427117	5.58613	5.48115
184.17	2.09328	712147	637372	1.12194e+06	576947	762102	561428	660277	859350	960021	760269	821441	1.13386e+06	1.56178e+06	1.2079e+06	1.18124e+06	-0.00347425	0.63225	1.53862e+06	1.81423e+06	1.27867e+06	1.86619e+06	1.62443e+06	719188	1.24183e+06	2.26762e+06	1.91754e+06	1.53655e+06	1242528	1.30253e+06	871564	1.45163e+06	1.21706e+06	0.416528	0.33629
184.986	10.3322	20372392	21868870	20635644	21026896	2.0976e+07	22444058	20526102	20282708	21598694	2.12129e+07	20750398	20752476	19816112	20823098	20535521	0.016205	-0.0306146	72144808	79071560	76742072	75100488	75764732	72905152	68277464	74820304	72743056	72186494	54673984	59484072	55493640	58133264	56946240	0.411926	0.342128
184.986	0.0349265	267713	247894	299437	310058	281276	301554	279225	255466	319031	288819	283506	287567	254356	276891	275580	0.038181	-0.0295123	5142167	4.84902e+06	5.15441e+06	4731577	4969293	4.57213e+06	5141688	5516396	5.08354e+06	5.07844e+06	3.85978e+06	4669663	4.58921e+06	5.34012e+06	4.61469e+06	0.106806	0.138151
185.042	0.391746	75972.5	72140.1	65812.6	67209	70283.6	87920.2	94120.1	95203.3	122540	99945.8	76968.4	68225.7	90695	73880.8	77442.5	0.507959	0.139937	636665	1.06065e+06	650537	665810	753416	643530	571256	573314	978821	691730	72518640	72542568	58434384	72834032	69082406	-6.51873	-6.64197
185.057	4.27507	0	0	0	0	0	472019	437799	472327	372222	438592	174869	191393	210470	199170	193975	#DIV/0!	#DIV/0!	1.67833e+06	1.23904e+06	2.3065e+06	2.39693e+06	1.9052e+06	8928188	11208010	10604014	8804215	9.88611e+06	0	0	0	55007.7	13751.9	7.11416	9.48962
185.058	3.0407	648350	576535	669452	588754	620773	638551	624112	658145	618919	634932	744156	655254	577857	639637	654226	0.0325361	0.0757247	15336670	17516044	19469456	132771752	4.62735e+07	54036664	17528156	69790152	61131776	50621687	346717	0	0	0	86679.2	9.06028	9.18985
185.069	0.362942	0	0	0	0	0	0	0	21369.5	0	5342.38	10150.4	0	7151.68	0	4325.52	#DIV/0!	#DIV/0!	0	1.34993e+06	0	0	337482	0	0	0	473563	118391	33836160	32618874	34041472	47143428	3.691e+07	-6.77306	-8.28431
185.071	2.92365	679675	686438	665972	653585	671418	1.20783e+06	1.03693e+06	1.36049e+06	1144000	1.18731e+06	925671	963759	1.09646e+06	885983	967968	0.822417	0.527748	1.99144e+06	1.98148e+06	2.3803e+06	2.05244e+06	2.10141e+06	2109074	2249928	2468013	2.44234e+06	2.31734e+06	692036	784654	1.50544e+06	660007	910533	1.20658	1.34768
185.075	2.86348	42271.6	38772.4	56761.6	52181.8	47496.9	121610	107874	113912	210491	138472	84889.6	69894	72407.5	69418	74152.3	1.54369	0.642659	3.35824e+06	3.08899e+06	4.33174e+06	4684809	3.86594e+06	3.15916e+06	2.63029e+06	3.72502e+06	2.73114e+06	3.0614e+06	1.68681e+06	1.64003e+06	1.88725e+06	1.93538e+06	1.78737e+06	1.11299	0.776357
185.081	3.17401	3.71627e+06	3.34381e+06	3.67305e+06	3379446	3.52814e+06	6925271	7078698	8041781	8572226	7654494	7491416	6999118	6633077	7.33705e+06	7.11517e+06	1.1174	1.01199	62940084	55841720	29953012	22859130	4.28985e+07	22988964	32783654	21106406	20141766	2.42552e+07	6.30273e+06	3484183	7.7036e+06	4.75403e+06	5.56114e+06	2.94748	2.12484
185.089	4.54883	14848.4	11718.4	8331.91	9789.6	11172.1	664790	576516	748864	724783	678738	301617	228855	221440	200199	238028	5.92488	4.41316	156486	322043	80103.3	86307.9	161235	248928	210381	247680	301823	252203	5.88176e+06	6.73182e+06	7.31084e+06	6.41973e+06	6.58604e+06	-5.35217	-4.70675
185.092	2.01543	116538	147559	149065	132618	136445	147068	127980	178690	150608	151086	119381	113145	128432	125602	121640	0.147054	-0.165703	386172	401905	402575	338395	382262	307148	362869	321008	538155	382295	15737437	5257321	23073772	3.59286e+06	1.19153e+07	-4.96212	-4.96199
185.092	0.836448	2.58867e+06	2347200	2.58689e+06	2487715	2.50262e+06	2517654	2.37055e+06	2.45124e+06	2589640	2.48227e+06	2.12343e+06	2.55144e+06	2.45509e+06	2.41658e+06	2.38664e+06	-0.0117788	-0.06846	7771109	10622486	8.14376e+06	8.03025e+06	8.6419e+06	7.27524e+06	7559585	8259548	8435636	7.8825e+06	321534240	356040608	383027968	434711424	373828560	-5.43488	-5.56758
185.092	1.64158	143616	156861	178903	148266	156911	142471	164583	158851	132494	149600	190319	106200	158600	170697	156454	-0.0688425	-0.00421174	98602	139204	150093	177217	141279	119842	156129	105343	188002	142329	28230362	5257321	8712701	5222461	1.18557e+07	-6.39089	-6.38021
185.092	1.40535	300921	308811	303995	289873	300900	285639	298831	326304	328738	309878	307054	290252	314324	297963	302398	0.0424165	0.00716602	220078	319523	269778	253798	265794	302130	226877	273581	401868	301114	21840102	4.85109e+06	16587437	18315004	1.53984e+07	-5.85633	-5.67633
185.101	4.52293	203956	211269	178049	183349	194156	303832	300908	502534	400501	376944	381458	347375	418012	332380	369806	0.957134	0.929555	706374	661066	537365	592640	624361	498596	497023	621215	607086	555980	440947	569305	470678	590089	517755	0.270112	0.102763
185.115	3.58752	995391	711730	947559	878164	883211	920791	978482	1.26938e+06	1.32672e+06	1.12384e+06	1.15577e+06	1.13683e+06	1.01556e+06	936458	1.06115e+06	0.34761	0.264803	14576841	5908468	7867503	7.67052e+06	9.00583e+06	8.21338e+06	7.09267e+06	7934978	8.13212e+06	7.84329e+06	522287	754257	808763	713624	699733	3.68598	3.48658
185.117	2.60238	2.49258e+06	140591	164168	105478	725704	164568	179104	158520	195611	174451	172205	119617	177174	123988	148246	-2.05656	-2.29139	1.05693e+06	1.15096e+06	1.16817e+06	1.14804e+06	1.13103e+06	2.2851e+06	2.67977e+06	1.84281e+06	1.40669e+06	2.05359e+06	2.16021e+06	2.00309e+06	1.14077e+06	1.42941e+06	1.68337e+06	-0.573721	0.286797
185.117	3.81754	82768.5	49688.8	76799	0	52314.1	910239	604316	1.37459e+06	2.09611e+06	1.24631e+06	227014	119493	155032	134812	159088	4.57432	1.60455	615590	474006	515872	471663	519283	487256	580613	650507	574957	573333	7.58991e+06	14450573	7829819	8350951	9.55531e+06	-4.20171	-4.05886
185.118	4.70671	96511.5	99554.8	100127	115376	102892	415386	397440	395532	434143	410625	333898	279137	351588	330778	323850	1.99669	1.65419	6181681	2.07262e+06	2557961	2.353e+06	3.29131e+06	4.53527e+06	3.7052e+06	2.12551e+06	4.03565e+06	3.60041e+06	1.76831e+06	1.79618e+06	1.82619e+06	1.54602e+06	1.73418e+06	0.924414	1.05391
185.129	2.14555	141950	136339	124087	153069	138861	91832.5	165328	110763	105199	118281	132599	114588	115414	98781.4	115346	-0.231431	-0.267681	1.02234e+06	1143925	1.16921e+06	982450	1079480	799905	768048	849425	1.24388e+06	915314	77647824	73053072	73663272	75171672	74883960	-6.11625	-6.35425
185.129	2.75871	106442664	102716224	107826720	103832552	105204540	98484192	95832856	96833256	100010168	97790118	93297336	97753584	100133992	102586568	98442870	-0.105436	-0.0958383	565259712	460306144	546230464	686988800	564696280	650629696	501807872	572477376	517297216	560553040	328308160	395782272	314212832	623207104	415377592	0.443052	0.432427
185.154	4.44014	176614	174793	176727	188089	179056	2735499	2.02269e+06	3.33652e+06	3.60503e+06	2.92494e+06	1.25916e+06	621986	896905	619218	849318	4.02992	2.2459	4480318	3.90768e+06	3.80804e+06	3.17191e+06	3.84199e+06	3.53083e+06	3961509	4318368	3737784	3.88712e+06	15854905	16046948	16527308	16314452	1.61859e+07	-2.07481	-2.05796
185.154	3.48523	91912.3	74433	92085.2	82473.3	85226	95467.6	96717.5	94631.6	124079	102724	102496	100846	88789.3	112728	101215	0.269407	0.248055	760161	495409	602508	487765	586461	829919	916359	907282	925357	894729	181372	242693	181493	334569	235032	1.31918	1.92859
185.165	3.43682	5.71045e+06	5775893	6.0326e+06	6342607	5.96539e+06	5.78403e+06	5864751	5.73451e+06	6.00676e+06	5.84751e+06	5.69123e+06	5.5855e+06	6.08297e+06	6067448	5.85678e+06	-0.0287924	-0.0265067	8593880	9636367	11270409	10753742	1.00636e+07	8.19109e+06	8.26078e+06	7.60868e+06	9047978	8.27713e+06	2.10386e+06	7.47095e+06	4.855e+06	5578015	5.00196e+06	1.00858	0.726638
185.165	3.0386	162744	145778	144788	144833	149536	147403	71688.5	150079	115683	121213	228511	145507	249533	128432	187996	-0.30294	0.330212	287195	626044	484665	357698	438900	496528	468764	434136	914734	578541	19784608	25373394	23147106	19783338	2.20221e+07	-5.64892	-5.25039
186.055	3.15445	42735.5	14857.3	0	32967.7	22640.1	2.69385e+06	2.10411e+06	3261249	3.18763e+06	2.81171e+06	1.79629e+06	1525954	1.66577e+06	1.42045e+06	1.60212e+06	6.95642	6.14495	372258	201506	5351968	273277	1.54975e+06	390299	516695	548265	628276	520884	372725	0	211122	336119	229992	2.75238	1.17938
186.059	3.2262	223790	182683	235822	158311	200152	108887	100927	95695.3	77515.9	95756.3	136480	70533.7	135963	72130.2	103777	-1.06365	-0.947609	3470762	1.97484e+06	5351968	4.51727e+06	3.82871e+06	8.14669e+06	7.63459e+06	8369341	8385551	8.13404e+06	359490	265201	282704	262684	292520	3.71025	4.79737
186.589	3.11338	3.70237e+06	4696529	3.75995e+06	4.3434e+06	4.12556e+06	3.54758e+06	4.10097e+06	3.37202e+06	3.68926e+06	3.67746e+06	3584560	4332390	3.79655e+06	4.05824e+06	3.94293e+06	-0.165883	-0.0653215	55392496	51889228	55232876	58121208	55158952	55222872	53605956	57283708	52445460	54639499	2707179	3.73993e+06	3.14736e+06	2347796	2.98557e+06	4.20752	4.19387
186.981	10.3328	8.1198e+06	8.3472e+06	7695040	8456456	8.15462e+06	8573283	8.33629e+06	7724147	8379608	8.25333e+06	8.04293e+06	7.89725e+06	7461903	8.06132e+06	7.86585e+06	0.0173585	-0.0520158	29331476	30637252	29956744	29179318	2.97762e+07	28302882	26873610	29384412	28391492	28238099	19979890	23265268	20831090	22273434	2.15874e+07	0.463969	0.387452
186.981	0.272763	264732	262002	262771	206670	249044	261658	222071	191427	226380	225384	192206	201523	185433	251013	207544	-0.144014	-0.262983	3.18856e+06	1.67104e+06	3256826	3.22889e+06	2.83633e+06	3.88065e+06	1.74974e+06	2.29793e+06	2.52498e+06	2.61333e+06	509299	589516	593036	587713	569891	2.31527	2.19713
187.087	3.57278	3231106	3.22339e+06	3.38419e+06	3.39099e+06	3.30742e+06	2.87454e+06	3.20601e+06	3.17176e+06	2.91653e+06	3.04221e+06	2.92434e+06	2.97623e+06	2.93758e+06	3205205	3.01084e+06	-0.120586	-0.135539	10145672	8807889	9520184	10751977	9.80643e+06	10138541	9898315	9349516	8231348	9404430	2.77634e+06	3.43437e+06	3.18179e+06	3.12983e+06	3.13058e+06	1.6473	1.58691
187.108	0.426472	96961.7	44504.3	36956.8	44488.2	55727.8	20526.5	48144.4	119363	20589.9	52156	158641	58507	205934	51296.5	118595	-0.0955639	1.08957	168886	3363776	236364	213630	995664	201215	281492	224083	1.32961e+06	509099	10128969	9103899	9801451	9591233	9656388	-3.27775	-4.24546
187.108	0.973878	405021	414482	441173	402859	415884	366371	391152	405458	397724	390176	394552	370515	424542	374522	391033	-0.0920557	-0.0888908	1732896	2.05006e+06	1.68043e+06	1.75612e+06	1.80488e+06	1.92661e+06	1.74599e+06	1.86686e+06	2.04933e+06	1.89719e+06	43185820	50657676	33542862	37688116	4.12686e+07	-4.51507	-4.44311
187.108	1.56717	247958	337714	133035	316506	258803	278190	399837	231782	147593	264350	389847	99950.6	129077	526344	286305	0.0305949	0.145695	1.81203e+06	2.11252e+06	1.96819e+06	1.96167e+06	1.9636e+06	1936358	1.76194e+06	1.79149e+06	1.9761e+06	1.86647e+06	49329352	41947512	48936372	46573772	46696752	-4.57175	-4.64493
187.108	2.12574	158119	127670	136789	131861	138610	139403	134646	131446	123775	132317	142419	126445	154579	145353	142199	-0.0670269	0.0368813	168794	476176	151042	122957	229742	187316	137576	180799	545198	262722	86614384	73004736	77152696	74279152	77762742	-8.40292	-8.2094
187.126	1.98661	905203	911136	833515	983342	908299	861995	858551	933990	1.07956e+06	933524	889895	971092	950637	859766	917847	0.0395205	0.015087	923416	773462	897090	811101	851267	770329	916306	920568	1.14816e+06	938841	1.03098e+06	975798	2.18551e+06	1.56648e+06	1.43969e+06	-0.758074	-0.616806
187.133	3.41034	52362.8	56021.7	63960.1	55483.9	56957.1	70005.4	125957	71548.1	122310	97455.2	52782.6	59063.3	60645.1	64175.3	59166.6	0.774863	0.0549063	607892	462890	610667	592983	568608	693849	695460	1.00416e+06	745337	784702	394976	526901	256236	482249	415090	0.454009	0.91872
187.133	3.98429	180074	135204	159642	173363	162071	1.13032e+06	902565	1.02136e+06	1.27311e+06	1.08184e+06	682293	560846	682796	701215	656788	2.73879	2.0188	1.54748e+06	1.18074e+06	1155446	2090228	1493473	556133	688129	715130	558669	629515	4.44145e+06	13153114	6.34669e+06	3.53741e+06	6.86967e+06	-2.20157	-3.44793
187.148	5.08751	490807	406293	460191	405298	440647	7316962	6.76152e+06	8216623	8377043	7.66804e+06	5.01289e+06	3.95083e+06	4.5111e+06	3.77745e+06	4.31307e+06	4.12116	3.29102	1.02868e+06	1.09537e+06	1.0054e+06	894951	1.0061e+06	1.03678e+06	1.1219e+06	1.1983e+06	1083484	1.11011e+06	22514960	23123712	23389292	24596440	23406101	-4.54004	-4.3981
187.597	3.44201	2.42698e+06	2.40736e+06	2434759	2574420	2.46088e+06	1.84827e+06	1.86118e+06	1.59812e+06	1.62841e+06	1.73399e+06	2.10543e+06	2.13692e+06	1.89541e+06	2.18647e+06	2.08106e+06	-0.505075	-0.241856	31739938	30163980	36388016	30249640	3.21354e+07	31711278	29900432	30290690	29652478	3.03887e+07	483603	698530	664641	505920	588173	5.77178	5.69115
187.604	5.49337	4.43861e+06	4316026	4269540	4.72625e+06	4.43761e+06	3.98945e+06	3.79587e+06	3769843	3.74054e+06	3.82393e+06	3.24666e+06	3.23073e+06	3.65754e+06	3.44316e+06	3.39452e+06	-0.214726	-0.386573	4.85794e+06	5.18251e+06	5.25627e+06	5412381	5.17727e+06	1.30307e+06	1.39587e+06	1.3579e+06	1236000	1.32321e+06	3.05912e+06	3401470	3.3034e+06	3821973	3.39649e+06	0.608148	-1.36001
187.604	5.9323	1.26472e+06	1.12491e+06	1295094	1.1875e+06	1.21806e+06	1.0469e+06	1.27712e+06	1.31485e+06	1.09748e+06	1.18409e+06	1.0504e+06	1.11743e+06	1.38202e+06	1.08241e+06	1.15807e+06	-0.0408062	-0.0728635	3.49068e+06	3.67357e+06	3.76694e+06	3.48078e+06	3.60299e+06	3.5396e+06	3401253	3214960	3.13524e+06	3.32276e+06	2.67524e+06	2.87331e+06	2.55827e+06	2999094	2.77648e+06	0.375939	0.259127
188.068	1.36165	101193	71013.9	73285.4	70441.4	78983.3	74652.7	96648.3	144096	83775.5	99793.2	147088	87041.5	155191	78689.6	117002	0.337393	0.566918	787937	16381642	952722	894439	4.75418e+06	999905	949410	774760	4848915	1.89325e+06	143626128	137888016	137766240	150554768	142458788	-4.9052	-6.23354
188.068	1.74292	7299.76	7012.51	8014.17	5374.59	6925.26	6192.63	7103.58	7394.99	5929.31	6655.13	15505.8	6859.34	14822.8	5800.94	10747.2	-0.0574009	0.634023	66325	1.02609e+06	229406	73262.2	348771	76383.8	86913.1	36696.2	231163	107789	19035878	6724801	11796476	9919798	1.18692e+07	-5.0888	-6.78287
188.071	2.15878	22361074	20453026	19631378	18637554	20270758	20073364	21284908	26325166	20082856	2.19416e+07	26929174	19753074	25489252	19117820	22822330	0.114267	0.171046	58445188	212989456	69113152	66837324	101846280	57270436	56724148	59019972	130015368	75757481	4719190016	4504984064	4674950656	5004978688	4726025856	-5.53616	-5.9631
188.074	1.97765	0	0	0	0	0	0	0	7115.54	4196.89	2828.11	0	0	0	0	0	#DIV/0!	#DIV/0!	0	18863.6	0	0	4715.89	0	0	0	0	0	467751	455692	687189	406200	504208	-6.74034	#NUM!
188.074	2.37637	655164	666338	616335	691104	657235	440009	439656	367552	453101	425080	15227.4	0	15496	14122.1	11211.4	-0.628677	-5.87338	3.03836e+06	2.49568e+06	3.48409e+06	3549082	3.1418e+06	3.32104e+06	3662704	3.44029e+06	3005168	3.3573e+06	0	558533	562712	0	280311	3.48649	3.5822
188.106	5.97756	292267	226245	293886	270383	270695	299571	263512	281625	249241	273487	248060	278687	335153	243028	276232	0.0148034	0.0292099	14976599	7.33234e+06	9391539	10685215	1.05964e+07	10997069	10298608	8309920	10221470	9.95677e+06	8747865	13373251	9334097	10093317	1.03871e+07	0.02878	-0.0610482
188.106	0.884026	9698.22	10252.5	19294.4	7474.01	11679.8	5266.17	8637.48	8222.81	5812.07	6984.63	6766.56	6072.11	9165.86	6668.09	7168.16	-0.741755	-0.704337	81838	74368.3	95718.4	72775.3	81175	83914.6	68565.6	65356.1	96706.2	78635.6	54323480	69200232	61514084	47883020	58230204	-9.48652	-9.53237
189.091	4.05591	1.61659e+06	1.62236e+06	1.49984e+06	1.68957e+06	1.60709e+06	3.60654e+06	3.90031e+06	4.00288e+06	4.05987e+06	3.8924e+06	3.80059e+06	3.60836e+06	3.98693e+06	3.55304e+06	3.73723e+06	1.27621	1.21752	6826548	6.98707e+06	6636376	6016066	6.61652e+06	4.35555e+06	4.93318e+06	5.64167e+06	3.91951e+06	4.71248e+06	982835	1.18487e+06	1.02518e+06	1.12215e+06	1.07876e+06	2.6167	2.12712
189.112	3.489	8481.52	10948.5	14663.4	0	8523.37	137871	78274.1	208523	328312	188245	25217	0	23581.6	27350.6	19037.3	4.46505	1.15933	34147.9	532796	52747.3	50207.6	167475	39461.3	0	41464	297807	94683.2	12663052	20705830	11311050	22757488	16859355	-6.65346	-7.47623
189.123	1.90993	56184.5	55207.1	45634.3	50758.5	51946.1	45065.4	46148.6	52274.1	52497.9	48996.5	74028.2	51109.9	60714.1	53132.2	59746.1	-0.0843372	0.201829	81685.1	4910107	64920.5	71407.7	1.28203e+06	63097	117373	95515.7	2.80074e+06	769182	16732942	18759748	14330532	21691614	17878709	-3.80174	-4.53877
189.123	0.929196	66206.1	52429.2	45474.2	51908.1	54004.4	44696.6	46276.4	63424	49196.5	50898.4	119800	51837.6	125421	45192.6	85563	-0.0854587	0.663909	72262.5	5.94587e+06	82151.4	78161.8	1.54461e+06	68401.9	101703	85644.8	2116003	592938	1008508160	1332513536	1073609280	1300968832	1178899952	-9.57598	-10.9573
189.123	0.530305	83693.3	53384.1	50224.4	57295.7	61149.4	51210.9	57435.2	73392.5	54817.4	59214	73178.5	58916.1	67951.3	54710.7	63689.1	-0.0463989	0.0587095	176398	6485820	80097.3	102497	1.7112e+06	68401.9	232694	170783	2.65515e+06	781757	252035600	214255392	269307616	265501936	250275136	-7.19236	-8.32258
189.128	4.13955	3.12854e+06	2.89697e+06	2.95806e+06	2.64443e+06	2.907e+06	2.8955e+06	2467048	2.98745e+06	3.39251e+06	2.93563e+06	2896692	2.81963e+06	3273826	2733079	2.93081e+06	0.0141379	0.0117671	4186381	3.58231e+06	3.69114e+06	3.68731e+06	3.78679e+06	3.15067e+06	3.51505e+06	3.49349e+06	2821730	3.24524e+06	2.23305e+06	2590315	2.34635e+06	2648766	2.45462e+06	0.625474	0.402824
189.619	6.80257	848461	861325	819924	891654	855341	339460	421142	375539	308446	361147	228812	232933	239105	250546	237849	-1.24391	-1.84645	508962	484964	665130	713965	593256	121331	142347	173655	202813	160037	614974	709152	571081	889939	696287	-0.231028	-2.12128
190.05	6.64617	78675.2	42395.8	70013.2	52739.5	60955.9	62887.6	86253.1	42182.5	58308.4	62407.9	47081.2	56072.8	72647.3	70392.6	61548.5	0.0339631	0.0139573	1.37043e+06	567690	760145	827785	881513	1.10983e+06	978419	1.0107e+06	1.04679e+06	1.03644e+06	7.04781e+06	5.51363e+06	3849942	6502852	5728559	-2.70012	-2.46654
190.071	7.30896	12836.6	14678.8	45159	17922.2	22649.1	16533	43348	18877.6	35066.9	28456.4	19067.4	35624.1	20423.9	21060.5	24044	0.329295	0.0862189	375549	518535	288796	340766	380912	285590	275282	269803	423224	313475	5.76359e+06	4540777	4.05048e+06	5240536	4.89885e+06	-3.68491	-3.96602
190.09	2.72706	989693	1.1174e+06	789867	943595	960139	893289	787411	894680	1.52687e+06	1.02556e+06	165985	177817	182862	169562	174057	0.0950983	-2.46369	1.39219e+06	2.03013e+06	1.21276e+06	1.64655e+06	1.57041e+06	2.58705e+06	2.6124e+06	2665194	2.5559e+06	2.60514e+06	184505408	156783440	195639680	187210240	181034692	-6.84898	-6.11876
190.099	5.08614	347836	228646	218187	240501	258792	3540623	3133898	3498455	3.73509e+06	3.47702e+06	2.34554e+06	2.03046e+06	2.23295e+06	2237896	2.21171e+06	3.74798	3.0953	1.68336e+06	2119861	1.45751e+06	1.32107e+06	1.64545e+06	1.74932e+06	2.19288e+06	2.17337e+06	2163411	2.06974e+06	21803212	22244684	21687364	22496974	2.20581e+07	-3.74475	-3.41378
190.126	4.3662	0	0	0	0	0	0	0	0	0	0	68682	97096.6	0	0	41444.6	#DIV/0!	#DIV/0!	5463124	809950	1.22728e+06	1.78411e+06	2.32112e+06	2.5551e+06	2.30023e+06	1.28284e+06	2.0005e+06	2.03467e+06	78899.4	124699	105868	112735	105550	4.45882	4.26879
191.045	2.7875	76893.5	62753.1	58974.2	80693.1	69828.5	100631	80402.8	153749	77630.8	103103	111678	63853.6	46404	77225.8	74790.5	0.562204	0.0990386	4699103	7.98566e+06	2141832	8.24381e+06	5.7676e+06	6317989	3.40228e+06	6544272	4.31725e+06	5.14545e+06	2595932	10533240	4.14425e+06	3.86213e+06	5.28389e+06	0.126371	-0.0383031
191.054	3.30905	746915	681247	764940	640461	708391	628369	827604	672968	659345	697072	570286	600568	633366	638016	610559	-0.0232379	-0.214414	5387558	5111027	6.23659e+06	5429894	5.54127e+06	6011844	6.0113e+06	5668463	6218727	5.97758e+06	366479	400729	500175	339347	401683	3.78609	3.89543
191.065	2.55178	2.51615e+06	2.44259e+06	2.77945e+06	2.60389e+06	2.58552e+06	2.51341e+06	2768566	2.32647e+06	2.35382e+06	2.49056e+06	2.97789e+06	2184577	2.25689e+06	2.44917e+06	2.46713e+06	-0.0539819	-0.0676202	34135408	31581832	35273720	34773596	33941139	33884980	35790252	34100360	33426842	3.43006e+07	2844571	2.77945e+06	2.73356e+06	2.07561e+06	2.6083e+06	3.70185	3.71705
191.065	3.36512	806686	862751	849214	886299	851238	734438	759504	824145	819919	784502	678228	891227	785260	766657	780343	-0.117786	-0.125453	895680	1.02545e+06	900402	991098	953156	1.03057e+06	1.16882e+06	1.20785e+06	1.07309e+06	1.12008e+06	0	0	0	0	0	#DIV/0!	#DIV/0!
191.07	3.67102	792808	723100	778394	720919	753805	1.72968e+06	1.60245e+06	2.24898e+06	2.37983e+06	1.99023e+06	1331945	1.07239e+06	1.29077e+06	1.15354e+06	1212161	1.40067	0.685318	2.80952e+06	2597309	3.17429e+06	2.92992e+06	2.87776e+06	2822420	2635148	3.22157e+06	2482366	2.79038e+06	1.0066e+06	866831	750747	865149	872332	1.722	1.67751
191.077	0.334003	207936	0	6125.82	4326.57	54597.1	6560.08	127582	476562	5598.66	154076	615611	75175.1	604417	22893.5	329524	1.49674	2.59349	0	20587214	0	0	5.1468e+06	12189.1	91419.9	28401	10047795	2.54495e+06	186682848	182757568	168877184	206295264	186153216	-5.17667	-6.19271
191.079	1.862	1.01246e+06	1.2176e+06	1114266	1.00394e+06	1.08707e+06	1.16394e+06	1.14183e+06	1169195	1105290	1.14506e+06	995462	1.10162e+06	1.18018e+06	1.10973e+06	1.09675e+06	0.0749876	0.0127938	10180779	9695031	10793434	11001631	1.04177e+07	10097174	10260749	10339942	10317775	10253910	19266680	24662748	21059132	23897300	22221465	-1.09291	-1.11578
191.082	2.79404	913586	722470	806273	950840	848292	1073248	1.26855e+06	1.3671e+06	1.52084e+06	1.30743e+06	1.00155e+06	935592	1.08719e+06	902517	981713	0.624106	0.21074	17393588	1.73371e+06	19881832	9127158	1.20341e+07	6.56102e+06	9754546	8536711	6650231	7.87563e+06	3.63835e+06	5229736	5.16107e+06	4.8683e+06	4.72436e+06	1.34893	0.737275
191.084	3.87309	1.71875e+06	1.79298e+06	1.8486e+06	1.67943e+06	1.75994e+06	1.12725e+06	1282288	1.13273e+06	1.03649e+06	1.14469e+06	1.18339e+06	1.28089e+06	1.36388e+06	1.40774e+06	1.30898e+06	-0.620572	-0.427091	14049015	13845854	16302308	15502730	1.4925e+07	13843882	14071091	13794587	13636979	1.38366e+07	580009	493261	376108	406619	463999	5.00746	4.89823
191.104	4.10706	70289.8	97737.7	101494	94290.4	90953	0	0	0	0	0	35606.1	0	0	0	8901.51	#NUM!	-3.353	26802448	12333364	12648850	12937379	1.61805e+07	16318532	20139288	11027784	17763004	16312152	2.02195e+06	2.43103e+06	1.97208e+06	1.72973e+06	2.0387e+06	2.98854	3.00023
191.143	7.71143	204557	253288	231592	152183	210405	183228	245315	188276	233086	212476	234707	543901	332480	1.22525e+06	584084	0.0141325	1.47301	5.74386e+06	10844038	3.32114e+06	3.88653e+06	5.94889e+06	2.89257e+06	3.77912e+06	10363430	3.82041e+06	5.21388e+06	867425	867516	4452713	665818	1.71337e+06	1.79579	1.60552
191.143	5.57752	942102	978570	706407	941817	892224	1.77082e+06	1.47377e+06	1.67649e+06	2.72352e+06	1.91115e+06	1.38774e+06	1.23044e+06	1.41896e+06	1.25976e+06	1.32422e+06	1.09897	0.569669	2.29923e+06	809700	2428268	2.23922e+06	1.94411e+06	2.56636e+06	1.45782e+06	2.62281e+06	1.38438e+06	2.00784e+06	11239862	8393884	7.21613e+06	11142443	9.49808e+06	-2.28853	-2.24199
191.143	5.26977	3.89938e+06	3.94186e+06	3.37812e+06	4.17628e+06	3.84891e+06	5.05762e+06	4.89595e+06	5247990	5601561	5.20078e+06	5122289	4664983	4.62907e+06	4.68858e+06	4.77623e+06	0.434278	0.311422	10790147	3.96419e+06	10359783	10788361	8.97562e+06	10802252	12139012	12681460	10373512	11499059	12856153	10952762	13016121	10489422	1.18286e+07	-0.398198	-0.0407653
191.143	3.42773	885009	788557	808059	832505	828532	3.16664e+06	3.43319e+06	3230993	3.60149e+06	3.35808e+06	3.37351e+06	3.12248e+06	3215679	2.8763e+06	3.14699e+06	2.01901	1.92534	11328361	9925910	13289631	9883009	1.11067e+07	8730092	8906010	14999320	9865646	10625267	1921949	5179507	2.5507e+06	2.86496e+06	3.12928e+06	1.82753	1.7636
191.143	4.10507	4.20369e+06	4.15695e+06	4196437	4.36783e+06	4.23123e+06	8992153	8912755	9072681	10485258	9.36571e+06	9196696	8342921	8983691	9393192	8979125	1.14631	1.0855	33917024	25791692	33053462	28826214	30397098	29710340	28851490	37686424	24347856	3.0149e+07	8405579	7565722	7.75772e+06	6.55629e+06	7.57133e+06	2.00532	1.99349
191.179	6.31604	830854	845036	786031	870532	833113	313824	318197	392013	257922	320489	353455	292924	350066	303138	324896	-1.37824	-1.35854	969449	913510	1.00719e+06	989863	970003	613411	705554	659054	655896	658479	846512	1.15372e+06	920952	933094	963570	0.00959966	-0.549253
191.179	5.52943	398143	395901	481695	411021	421690	1.12107e+06	1.0321e+06	1.07028e+06	1.03095e+06	1.0636e+06	974954	975573	1.10834e+06	924804	995917	1.3347	1.23984	32721330	7.54063e+06	10936214	15452912	1.66628e+07	25120778	17206486	11554729	21484188	1.88415e+07	35906952	51510148	22098356	32546238	3.55154e+07	-1.09182	-0.914528
192.024	0.350658	51014.9	0	4963.07	0	13994.5	0	33938	109549	0	35871.8	133209	17756.5	133957	8128.85	73262.9	1.35799	2.38822	0	5365147	0	0	1.34129e+06	0	43248.7	14146.2	3516425	893455	20459910	21081394	19186284	19549196	20069196	-3.90329	-4.48944
192.033	0.415373	330411	16376.9	50038	14885	102928	34579.6	288632	703294	16671.7	260794	739133	181994	899551	90400.6	477770	1.34128	2.21468	77543.7	7925155	54878.8	97526.3	2.03878e+06	28960.1	428210	329084	6.91534e+06	1.9254e+06	2.66469e+06	2.89463e+06	2.57135e+06	2294324	2.60625e+06	-0.354272	-0.436818
192.069	0.967626	6762.56	0	0	3924.91	2671.87	25213.5	27865.4	49603.8	26620.5	32325.8	22205.5	11434.6	21054.1	6416.97	15277.8	3.59677	2.51552	22172	481253	17954	13024.2	133601	15393.1	10409.8	20434.2	119578	41453.8	4.08008e+06	3.57217e+06	4.52262e+06	3554198	3.93227e+06	-4.87936	-6.56771
192.102	1.41058	7440.3	5613.72	4498.03	5866.47	5854.63	11300.4	12787.7	15298.2	11042.2	12607.1	11532.3	13048.8	10527.3	15934.2	12760.7	1.10659	1.12405	12776.9	17589.6	11740.9	14954.3	14265.5	20424.4	20065.1	25073.1	28903.3	23616.5	34216784	25842230	31266404	77857744	4.22958e+07	-11.5338	-10.8065
192.102	1.84421	10011.3	7718.46	7552.12	5782.33	7766.06	5734.98	6577.74	11458.8	7656.64	7857.05	6937.82	7975.18	6092.46	9324.92	7582.59	0.0168045	-0.0344912	17209.7	43508.5	19904.1	25909.1	26632.8	25401.9	21624.2	47496.8	53436.6	36989.9	12711852	5.41139e+06	10149528	14371460	1.06611e+07	-8.64493	-8.17101
192.138	4.30412	2.09172e+06	1.97849e+06	2.0275e+06	2.15571e+06	2.06335e+06	1950418	2.03395e+06	2.16202e+06	2.01613e+06	2.04063e+06	2.02369e+06	2.0718e+06	1.97056e+06	2.15306e+06	2.05478e+06	-0.015975	-0.00600914	4781722	3796114	5642336	4.92862e+06	4.7872e+06	4902016	4.99235e+06	5141990	4925540	4.99047e+06	2.73784e+06	2.89272e+06	2897805	2.68803e+06	2804098	0.771645	0.83164
192.16	0.41888	878914	2126292	2.98226e+06	733594	1.68026e+06	1.17452e+06	1.3192e+06	1.05399e+06	866691	1.1036e+06	866986	1.08943e+06	1.05537e+06	1.35537e+06	1.09179e+06	-0.60647	-0.621994	32188148	10122057	29779560	9849410	2.04848e+07	16389594	1.79181e+06	16380820	7.71399e+06	1.05691e+07	26124258	37161672	19353118	34792116	29357791	-0.51919	-1.4739
192.614	6.9473	0	0	0	0	0	0	0	0	0	0	0	0	0	0	0	#DIV/0!	#DIV/0!	3.39118e+06	2.52432e+06	1.7708e+06	1.46356e+06	2.28746e+06	3.24701e+06	1.74831e+06	1232493	3.34022e+06	2.39201e+06	1.28463e+06	1.31016e+06	799925	1.02219e+06	1.10422e+06	1.05071	1.11519
192.98	0.351487	1.16995e+06	1.65393e+06	1.8065e+06	1.59316e+06	1.55588e+06	1.442e+06	1071978	794735	1.36492e+06	1.16841e+06	790760	1.13694e+06	792478	1.46277e+06	1.04574e+06	-0.413191	-0.573212	10833815	1.29708e+06	9524117	10447136	8.02554e+06	8464499	8298050	7936383	2.16981e+06	6.71718e+06	256224	85106	96741.4	398606	209169	5.26185	5.00511
193.05	3.16494	1.10746e+06	976197	1.05509e+06	1.17297e+06	1.07793e+06	1.78588e+06	1.62323e+06	1843497	2.02342e+06	1.81901e+06	1.54922e+06	1542299	1.63263e+06	1.62969e+06	1.58846e+06	0.754889	0.559366	6406418	4005199	2.64035e+06	2.02445e+06	3.7691e+06	2.31552e+06	3.40688e+06	2.67702e+06	2.79362e+06	2798258	1.31936e+06	439236	1.58218e+06	1.30574e+06	1.16163e+06	1.69807	1.26838
193.084	2.73985	223199	220510	176079	207862	206913	214651	263711	249829	295650	255960	222485	225369	250725	240593	234793	0.306899	0.182366	5.28385e+06	2643291	2.6912e+06	2.73362e+06	3.33799e+06	3.72003e+06	4983167	4456569	3.50325e+06	4.16575e+06	32054428	5922688	40556600	5080804	20903630	-2.6467	-2.3271
193.086	3.08622	46480440	38432264	41124868	40791624	41707299	38249864	37797980	39028228	49150760	41056708	40396908	40057096	39549704	42972412	40744030	-0.0226819	-0.0337112	219946080	169648480	195314032	164945760	187463588	163667888	160634320	246778048	178950160	187507604	71392776	22290768	94842640	35695476	56055415	1.74168	1.74202
193.086	5.20969	2.09315e+06	519045	859425	667173	1.0347e+06	383176	1.35657e+06	285981	1.13952e+06	791310	2.19795e+06	1.90467e+06	416006	864534	1.34579e+06	-0.386894	0.379244	254499	213824	262258	264508	248773	391454	727153	445788	498834	515807	338729	244256	276362	283630	285744	-0.199897	0.852108
193.086	4.25933	427687	349470	409309	374045	390128	2.79608e+06	2.27409e+06	2.81039e+06	2.6623e+06	2.63572e+06	950303	1.10553e+06	1.16478e+06	1.11351e+06	1.08353e+06	2.75618	1.47372	3298609	1.82741e+06	3976770	3.67454e+06	3.19433e+06	21453354	26766210	28289986	20202412	2.4178e+07	1273134	1068055	1.12618e+06	1.17128e+06	1.15966e+06	1.46181	4.38192
193.086	3.72491	899891	781301	844994	817693	835970	1.32273e+06	1.16637e+06	1.30293e+06	1.55982e+06	1.33796e+06	1.53728e+06	1.42322e+06	1501942	1.48556e+06	1.487e+06	0.678513	0.830882	5178196	5.13231e+06	4.84934e+06	4484204	4911012	4613582	5.67855e+06	6599499	5.79453e+06	5.67154e+06	2.03816e+06	2.23078e+06	1.72238e+06	1.81482e+06	1.95154e+06	1.33141	1.53913
193.12	4.09031	702052	539839	658006	559250	614787	1185498	1.01804e+06	1.11707e+06	1.39117e+06	1.17795e+06	1268946	1.12203e+06	1.1384e+06	1042870	1.14306e+06	0.938116	0.894744	7.62026e+06	3.0885e+06	10429428	9790071	7.73207e+06	306116	0	345626	217666	217352	1.30293e+06	1.79529e+06	1.4517e+06	1.34552e+06	1.47386e+06	2.39125	-2.7615
193.122	6.08624	2.56956e+06	2.27239e+06	2.45711e+06	2509208	2.45207e+06	2.03292e+06	2.0659e+06	2117203	1.94233e+06	2.03959e+06	2.45908e+06	2.55424e+06	2.61908e+06	2.51775e+06	2.53754e+06	-0.26572	0.0494329	2.49697e+06	2439987	2.40276e+06	2.32314e+06	2.41572e+06	1423790	1.62916e+06	1.78175e+06	1.45391e+06	1.57215e+06	3.09202e+06	2.31609e+06	2748983	2631813	2.69723e+06	-0.159025	-0.778735
193.122	4.6959	830989	726922	791112	750154	774794	1228070	1.24356e+06	1303625	1.28664e+06	1.26547e+06	1.2785e+06	1.06379e+06	1.15822e+06	1.1151e+06	1.1539e+06	0.707792	0.574635	1.47002e+06	1.17716e+06	1.21467e+06	1.19767e+06	1264878	1101506	1.43159e+06	1.4901e+06	1.02857e+06	1.26294e+06	1.66176e+06	1.51228e+06	1.60664e+06	1.5956e+06	1.59407e+06	-0.333717	-0.335927
193.123	4.21747	486234	395439	412335	439125	433283	1.32914e+06	1.42586e+06	1.53818e+06	1.69081e+06	1.496e+06	1.07626e+06	838222	1.0431e+06	937896	973869	1.78773	1.16842	854454	882774	611259	647027	748878	962223	1175872	1274369	920925	1.08335e+06	3238698	3.06452e+06	3.26126e+06	3636652	3.30028e+06	-2.13979	-1.60709
193.123	11.341	18625.1	19275.9	13267.8	21982.8	18287.9	20827.1	14789.2	19080.3	20172.6	18717.3	22312.6	24209.1	21677	16630.8	21207.4	0.0334834	0.213675	20044.4	17675.4	15518.4	23089.3	19081.9	15697.9	17653.3	37214.2	61010.1	32893.9	96143.8	35119.5	66183	64542.7	65497.2	-1.77923	-0.993615
193.131	1.54681	960656	88423.9	353846	131774	383675	91478.1	386671	92103.1	1.33504e+06	476323	83742.2	93354.3	84089.2	81547.5	85683.3	0.312054	-2.1628	939904	2.79979e+06	3.09893e+06	2.38458e+06	2.3058e+06	1.49533e+06	2.16662e+06	1.85089e+06	2125486	1.90958e+06	590021	564222	634878	489177	569575	2.01731	1.7453
193.131	2.01076	101688	104135	150012	105370	115301	192193	4102798	165582	162151	1.15568e+06	118581	109170	129804	178089	133911	3.32526	0.215866	3.21512e+06	1.43741e+06	3.41995e+06	3.28099e+06	2.83837e+06	1.76425e+06	2.89499e+06	2.93518e+06	2.54388e+06	2.53457e+06	10906862	12356495	11746353	11782397	1.1698e+07	-2.04313	-2.20645
193.159	8.34506	1.2406e+06	1.26973e+06	1.08726e+06	562698	1.04007e+06	1.22531e+06	1.24711e+06	1.17141e+06	1095548	1.18484e+06	1019710	986872	1.24995e+06	1.30189e+06	1.1396e+06	0.18801	0.131848	190796	191012	151033	231082	190981	103911	44998.5	109758	66757	81356.1	137340	127070	153427	173628	147866	0.369138	-0.861969
193.159	5.11244	960516	1.15356e+06	905665	1.22496e+06	1.06118e+06	1.70081e+06	1.50437e+06	1.5198e+06	1.57383e+06	1.5747e+06	1.55483e+06	1426546	1.55527e+06	1.38179e+06	1.47961e+06	0.569417	0.479552	10569927	5.03929e+06	13752981	12780901	1.05358e+07	10491076	10934720	11203249	10489031	10779519	21724584	23733670	20217220	24481470	22539236	-1.09714	-1.06415
193.159	4.55431	3103908	2.91616e+06	3.19815e+06	3.29305e+06	3.12782e+06	3.44235e+06	3.46636e+06	3.63647e+06	3.63088e+06	3.54401e+06	2.90061e+06	3.16467e+06	2.83248e+06	2.78516e+06	2.92073e+06	0.180228	-0.0988277	20359994	10395540	25591568	25551898	20474750	2.29817e+06	2.20682e+06	2.20784e+06	1.66742e+06	2.09506e+06	8526776	5888870	8693316	6556279	7.41631e+06	1.46507	-1.82371
193.159	4.098	1.9865e+06	1.73606e+06	1.9843e+06	1.80244e+06	1.87732e+06	10117821	9674933	10198217	12313458	1.05761e+07	10621033	8573732	10451019	10354051	9.99996e+06	2.49406	2.41324	27732748	21365888	23609592	22220014	2.37321e+07	20983878	22770466	30436882	19717476	2.34772e+07	4.79273e+06	4.2592e+06	4.48891e+06	4067592	4.40211e+06	2.43057	2.41499
194.022	0.466987	6168.08	9962.51	4374.72	5349.85	6463.79	9650.4	11332.4	27796.5	9271.76	14512.7	18304.9	6830.24	22283.5	0	11854.7	1.16687	0.875003	17408.6	984834	18388.6	23520.9	261038	33748.1	16717.6	42309.4	452088	136216	36736760	32799200	38971288	34143768	35662754	-7.09401	-8.03238
194.048	0.432065	102224	8198.96	13211	0	30908.4	17918.2	122270	297702	43495.8	120347	309395	69115.7	302022	40285.2	180204	1.96112	2.54356	0	7405726	0	76310.7	1.87051e+06	0	278398	237680	5363159	1.46981e+06	8563169	7.81937e+06	9144060	8.25811e+06	8.44618e+06	-2.17487	-2.52267
194.107	4.8821	233344	181224	205580	214837	208746	304105	281505	274741	275704	284014	327863	296664	309818	290283	306157	0.444209	0.552521	202884	181802	159945	187009	182910	152834	224546	199002	157390	183443	178882	165702	184867	193503	180738	0.0172324	0.0214296
194.115	3.19309	0	0	348555	474745	205825	0	0	0	769364	192341	0	373424	0	0	93356.1	-0.0977523	-1.1406	25581994	32226740	27960936	25534624	2.78261e+07	25501062	24774174	23701588	23870648	24461868	145214	537321	257844	519818	365049	6.2522	6.0663
194.116	7.47759	231417	0	217798	238924	172035	289642	316252	265445	294449	291447	259196	266085	359568	337356	305551	0.760533	0.828715	3.1068e+06	3367128	3.35214e+06	3.4221e+06	3.31204e+06	2.85999e+06	2.61511e+06	2.83816e+06	3.06056e+06	2.84345e+06	2.32256e+06	3.60218e+06	2.35637e+06	3.558e+06	2.95978e+06	0.162231	-0.0578452
194.118	4.78743	858764	951974	919357	884040	903534	1.17063e+06	2262332	1.91667e+06	2.94075e+06	2.07259e+06	3.40792e+06	2.27752e+06	2966250	2.4627e+06	2.7786e+06	1.19779	1.62071	781497	680162	827460	824319	778360	577759	738554	877481	643464	709315	1.22905e+06	1.52983e+06	1.02523e+06	898742	1.17071e+06	-0.588879	-0.722891
194.118	5.36821	389525	353889	370232	370496	371036	332182	346168	333622	361845	343454	369456	309085	393469	371593	360901	-0.11144	-0.0399551	5.50033e+06	559017	2.03338e+06	3.04049e+06	2.7833e+06	3227683	3.34489e+06	2.83908e+06	3.27144e+06	3.17077e+06	7.52102e+06	11726099	5.47325e+06	10003037	8.68085e+06	-1.64104	-1.453
194.118	3.08125	1263723	1.2255e+06	1452247	1.26057e+06	1.30051e+06	1602345	1.57891e+06	1370011	1.79384e+06	1.58628e+06	1.53843e+06	1296450	1.50361e+06	1.39676e+06	1.43381e+06	0.286566	0.14078	2.5516e+06	2.40956e+06	2.83122e+06	2.69778e+06	2.62254e+06	2.80846e+06	2669823	2.70277e+06	2.39944e+06	2.64512e+06	1.12544e+06	1.15125e+06	2.26948e+06	2.03044e+06	1.64415e+06	0.673622	0.685992
194.139	0.470324	0	0	0	0	0	0	0	3379746	0	844936	0	18208.6	0	0	4552.15	#DIV/0!	#DIV/0!	0	0	0	0	0	0	0	0	0	0	389619	0	285012	398048	268169	#NUM!	#NUM!
194.605	3.80424	1.58994e+06	1.62283e+06	1.87222e+06	1662181	1.6868e+06	1.15701e+06	1.21529e+06	1.02966e+06	1135702	1.13442e+06	1.05428e+06	1.09015e+06	1.13567e+06	1.2696e+06	1.13742e+06	-0.572336	-0.568514	17829240	15282631	18091054	16338629	1.68854e+07	17778256	16109264	15654775	15295971	1.62096e+07	433624	457291	484686	511950	471888	5.16119	5.10226
195.04	3.93267	590685	634412	625689	653025	625953	1.77107e+06	1774551	1.72949e+06	1.49025e+06	1.69134e+06	1.50551e+06	1.38919e+06	1.66087e+06	1401440	1.48925e+06	1.43404	1.25046	11840752	11183050	13401500	13473960	1.24748e+07	13706207	13216944	13574630	12156149	1.31635e+07	323418	303411	507414	277040	352821	5.14394	5.22146
195.065	3.15156	2.12395e+06	1.88627e+06	1.89091e+06	1.77029e+06	1.91785e+06	92232312	78367560	108883160	103677728	95790190	57893976	50158880	63070336	50601924	55431279	5.64231	4.85313	40217916	35431588	29452846	27243780	3.30865e+07	41057472	39185448	45726708	33022958	3.97481e+07	27539946	15516889	26916328	41029796	2.77507e+07	0.253718	0.518361
195.077	3.26759	359670	357245	426039	451903	398714	294285	385405	312074	326063	329457	328732	312874	336925	362237	335192	-0.275267	-0.250367	866909	727846	711311	708723	753697	907316	770596	914542	693876	821582	415824	395409	373662	1.09603e+06	570231	0.402439	0.526859
195.077	0.902262	480509	470621	479301	411369	460450	512778	481151	470508	513290	494432	466940	475091	452051	453316	461850	0.102726	0.00437862	870457	1.56041e+06	869506	858423	1.0397e+06	859072	782753	861457	992521	873951	90155216	86501640	103318424	104961176	96234114	-6.53231	-6.78285
195.102	3.5394	3.60924e+06	3.26886e+06	3.68283e+06	3606852	3541947	6264570	6.34575e+06	7.06083e+06	7.15906e+06	6.70755e+06	6538233	5856634	6.20138e+06	6.17562e+06	6.19296e+06	0.921244	0.806088	1.2883e+06	1.26854e+06	1.25919e+06	1.38323e+06	1.29981e+06	19654880	19442504	26945648	16697035	2.0685e+07	9375875	11334571	4405732	14123470	9809912	-2.91593	1.07627
195.102	5.60865	1.53626e+06	1701283	1.56052e+06	1.79306e+06	1.64778e+06	1.86609e+06	1.67795e+06	1.77453e+06	1.69512e+06	1753422	1.72032e+06	1.69792e+06	1.65764e+06	1.85349e+06	1.73234e+06	0.0896485	0.0721997	8399066	9059354	8809779	8685375	8.73839e+06	8335005	8.15239e+06	8.18556e+06	8196859	8.21745e+06	115671096	78471152	81239960	94660976	92510796	-3.40418	-3.49286
195.102	6.43434	149176	148793	141786	141686	145360	150614	157744	142135	149861	150089	150596	153310	141258	141234	146600	0.0461801	0.0122469	556481	513582	537800	599407	551818	522733	620181	589552	520196	563165	2851070	1.63594e+06	1.68346e+06	2.0407e+06	2.05279e+06	-1.89532	-1.86596
195.102	4.63992	1.65243e+06	1.50677e+06	1.47765e+06	1.58487e+06	1.55543e+06	1979858	3.05363e+06	2173553	2.45697e+06	2.416e+06	2.01746e+06	3.12654e+06	2.23174e+06	1.60781e+06	2.24589e+06	0.635309	0.529974	474305	431749	419738	535929	465430	484336	717745	712307	466430	595204	852042	425030	474335	443245	548663	-0.237356	0.117464
195.113	0.948818	32019.1	27567.3	17274.4	25681.6	25635.6	22484	20071.3	35001.7	25874.6	25857.9	37500.9	30024.1	35814.4	22420.8	31440.1	0.0124561	0.294455	124000	620341	101202	129355	243725	153871	103315	154292	543525	238751	15158675	15750466	17074484	15054082	1.57594e+07	-6.01482	-6.04457
195.113	2.33512	17029780	16831124	17615670	16781810	17064596	16197625	16973384	17536942	17462288	1.70426e+07	16381855	16505200	16996368	16265406	1.65372e+07	-0.00186422	-0.0452906	76010760	52755144	56183356	54700012	59912318	57137652	47663908	53592208	48436040	51707452	93886016	211219968	98323144	65826664	117313948	-0.96945	-1.18193
195.113	2.718	699848	643149	539952	679388	640584	497808	515430	581583	580364	543796	478470	558696	583344	569995	547626	-0.236322	-0.226197	11407425	8418016	8873197	17464972	1.15409e+07	7882588	7.57914e+06	16985072	9569757	1.05041e+07	10433316	13559253	10988157	14737999	1.24297e+07	-0.107033	-0.242831
195.123	2.22563	595181	563037	571859	549372	569862	669119	620913	582652	1.2297e+06	775595	531623	379560	324574	382438	404549	0.44469	-0.4943	1.22868e+06	1.60608e+06	1366766	1.3844e+06	1.39648e+06	1.28982e+06	1.28458e+06	1.46318e+06	1.47646e+06	1.37851e+06	6482069	3.86199e+06	3.05665e+06	4.02328e+06	4.356e+06	-1.64121	-1.65989
195.138	4.76435	1.98045e+06	1.57585e+06	1.71274e+06	1.75268e+06	1.75543e+06	3378410	3.28164e+06	3777196	4.11136e+06	3.63715e+06	3.65683e+06	3024345	3.302e+06	3.24988e+06	3.30826e+06	1.05099	0.91425	10018144	8440178	8222205	8.11006e+06	8.69765e+06	7.88094e+06	8786466	10515816	8.02511e+06	8.80208e+06	12121338	19384652	10703085	10950776	1.329e+07	-0.61164	-0.59442
195.138	4.49309	1.22983e+06	1.02575e+06	1.15065e+06	1153461	1.13992e+06	17946506	15476779	19727588	21810746	1.87404e+07	12696999	10553818	12640013	11178903	1.17674e+07	4.03915	3.36779	21743396	22070246	20397108	19247372	2.08645e+07	16534170	19440594	23305868	17519868	19200125	10725158	57709524	53493608	9945282	32968393	-0.660031	-0.779968
195.174	4.47488	1.53822e+06	1.44139e+06	1.3906e+06	1.62267e+06	1.49822e+06	1.50884e+06	1.60703e+06	1.70633e+06	1.65405e+06	1.61906e+06	1.72273e+06	1.71265e+06	1.78657e+06	1.75196e+06	1.74347e+06	0.111907	0.218713	28549696	21558096	29183540	27988914	2.68201e+07	29095998	29108840	32851976	27563640	2.96551e+07	15124053	17636184	17418656	17259600	1.68596e+07	0.66974	0.814709
195.174	3.36281	93698.6	82801	93406	101501	92851.7	102128	93940.8	94340	89207	94903.9	87188.3	96673.6	74680.2	92853	87848.8	0.0315378	-0.0799069	1.75517e+06	1.45678e+06	1.57565e+06	1.75063e+06	1.63456e+06	13785891	12795046	13584950	15795045	13990233	921361	1.65894e+06	776656	1.32121e+06	1.16954e+06	0.482957	3.58041
195.175	2.95088	9200.8	8613.13	11269.8	9260.7	9586.1	14071.3	0	0	15363.9	7358.8	0	0	0	10461.6	2615.39	-0.381473	-1.87391	201146	155574	202540	145440	176175	8.38191e+06	7.13881e+06	8780368	8491614	8.19818e+06	0	0	0	0	0	#DIV/0!	#DIV/0!
195.567	2.75767	134208	158355	154475	164589	152907	194998	109066	172381	124095	150135	119732	128915	116105	122390	121786	-0.0263895	-0.328307	5.99412e+06	5473481	5.89518e+06	6.09139e+06	5.86354e+06	5.49816e+06	5.25688e+06	6274817	6361693	5.84789e+06	307440	263712	411611	0	245691	4.57686	4.573
195.601	5.31603	276727	277277	295124	271752	280220	304120	296758	361976	354361	329304	296063	277460	304154	293304	292745	0.232858	0.0630843	6925606	6524515	7.24104e+06	7087120	6.94457e+06	1117775	1.15413e+06	1.3888e+06	1.19885e+06	1.21489e+06	4.93039e+06	4720448	4559423	4568343	4.69465e+06	0.564868	-1.95019
196.017	10.3597	659815	564341	623563	524735	593113	587528	816597	530828	599443	633599	536227	566778	571082	617996	573021	0.0952621	-0.0497203	10734811	10770696	11195893	11206793	1.0977e+07	10886433	10829142	11012803	12067599	1.1199e+07	7.67222e+06	8090127	8232874	7.39703e+06	7.84806e+06	0.484082	0.512961
196.121	2.20438	0	0	0	0	0	0	7323.48	33520.3	0	10210.9	42941.3	9158.38	33962.9	0	21515.6	#DIV/0!	#DIV/0!	0	4.12937e+06	0	0	1.03234e+06	0	34402.5	22700.7	1.16812e+06	306305	11942245	10780165	10049756	10442983	1.08038e+07	-3.38755	-5.14043
196.133	0.419112	13395.2	14486.4	21472.3	19229.8	17145.9	10478.5	13887.3	8597.87	20156.9	13280.1	8613.14	16006.3	24436.9	14532.4	15897.2	-0.368594	-0.109094	7934749	5626215	6145350	5886052	6.39809e+06	5714924	8698351	7750786	5.3641e+06	6.88204e+06	428131	371409	0	55144.8	213671	4.90418	5.00937
196.133	4.98954	37239.4	22166.8	44434.9	35884.8	34931.5	84180.7	65127.2	94909.2	85741.6	82489.7	61391.1	48999.7	64304.7	52660.9	56839.1	1.23969	0.702356	113996	59248.1	104947	138151	104086	118389	121229	127645	244230	152873	5977236	5.49837e+06	6508253	4592409	5.64407e+06	-5.76089	-5.20633
196.133	1.03133	449341	386303	390936	382961	402385	41178.3	60553.6	63074.1	39816	51155.5	119836	111414	115643	126552	118362	-2.97562	-1.76538	534535	1.31357e+06	575239	561640	746245	399375	741752	777908	720168	659801	34248244	48318892	36968028	31113084	37662062	-5.65732	-5.83494
196.133	1.69198	234543	158549	186416	188899	192102	26861	34924.7	31881.5	27889.7	30389.2	54749	67253.7	63382.8	73771.8	64789.3	-2.66024	-1.56804	3268550	8063691	2.58797e+06	3.17043e+06	4.27266e+06	3.50162e+06	3.34149e+06	6.8105e+06	6349319	5.00073e+06	612540	566544	384579	587166	537707	2.99024	3.21725
196.609	5.45624	6.62431e+06	6413089	6.64134e+06	6684859	6590899	5.29721e+06	5779991	5.01655e+06	5582454	5.41905e+06	4511149	5.2602e+06	4.71928e+06	5318461	4.95227e+06	-0.282435	-0.412385	12484009	11986566	11925292	11627214	1.20058e+07	11474040	11597205	11998717	10672993	1.14357e+07	20409534	24218176	22047878	23756258	2.2608e+07	-0.913103	-0.983281
196.615	5.07765	0	10587.9	0	14025.6	6153.39	0	0	20964.9	0	5241.22	0	0	0	0	0	-0.231479	#NUM!	128616	149917	146214	144069	142204	152529	164184	180835	156117	163416	99659.4	56795.9	0	0	39113.8	1.86221	2.0628
196.975	0.370625	39593.4	65735	55966.7	50585	52970	56470.7	41053.5	22306.4	55733.9	43891.1	32960.4	44952.1	17688.1	56045.1	37911.4	-0.271246	-0.482543	549386	31496.1	507731	538074	406672	657396	419351	467038	205384	437292	0	0	0	0	0	#DIV/0!	#DIV/0!
196.987	0.409634	268825	392035	312569	352440	331467	1.06744e+06	978609	805188	1.15743e+06	1.00217e+06	442739	731790	531982	724893	607851	1.59618	0.874851	3.98682e+06	1.25369e+06	4.10045e+06	4.68222e+06	3505794	3.28015e+06	3.4021e+06	3.34025e+06	1.07335e+06	2.77396e+06	0	0	0	0	0	#DIV/0!	#DIV/0!
197.069	1.83429	753946	842676	798929	867644	815799	144748	180560	119651	109254	138553	265815	332401	293564	323983	303941	-2.55778	-1.42442	2398695	2.54331e+06	2229364	2.19112e+06	2.34062e+06	1.86694e+06	1.94521e+06	2.08507e+06	3.25669e+06	2.28848e+06	0	0	0	0	0	#DIV/0!	#DIV/0!
197.069	2.84843	358658	451640	514334	446781	442853	862802	721735	813520	951599	837414	683019	583566	637532	661434	641388	0.919112	0.534368	2.47554e+06	1.31124e+06	694323	565976	1.26177e+06	2.55062e+06	2.34152e+06	2.40143e+06	1.78047e+06	2.26851e+06	310726	196595	0	251740	189765	2.73316	3.57945
197.081	3.30819	5.23109e+06	4.31285e+06	4534949	4735444	4.70358e+06	5138686	4.78762e+06	4.94352e+06	6.16585e+06	5.25892e+06	5.06735e+06	4.61613e+06	4.95214e+06	4921913	4.88938e+06	0.161006	0.0558918	53792960	21700154	23508166	29447098	3.21121e+07	17381180	21861068	15086500	25725884	20013658	5762546	10964500	15862029	17249906	1.24597e+07	1.36584	0.68371
197.081	2.72152	5.87957e+06	5.09491e+06	5.62857e+06	5.09925e+06	5.42557e+06	5319156	4916711	5.65214e+06	6.05921e+06	5.4868e+06	5539381	5608299	6046916	5356789	5.63785e+06	0.0161905	0.0553685	32168120	37304932	31256130	30400402	32782396	29895174	33706900	35899536	28940910	32110630	15001845	20488358	11041347	28022170	18638430	0.814641	0.784771
197.091	0.417896	22683.4	0	24474.4	17551.7	16177.4	25562.6	24850.2	17042.7	13081.9	20134.4	16714	14341.9	17010.3	19315	16845.3	0.315681	0.0583662	88457.2	459051	233610	122574	225923	160368	206419	221002	212956	200186	10808803	13644137	2.57803e+06	11711670	9.68566e+06	-5.42195	-5.59644
197.092	1.46364	154947	154187	96823.7	110678	129159	185498	164677	95063.5	58176.5	125854	145005	128764	185965	128689	147106	-0.0373989	0.187706	472253	556791	544540	482655	514060	484291	425869	492844	529448	483113	20968706	19372278	19706692	22979900	20756894	-5.33551	-5.42509
197.096	5.74972	150031	1.03819e+06	285715	621522	523864	139417	238845	138616	274501	197845	153452	299028	2.06384e+06	664129	795113	-1.40482	0.601967	868278	982047	717603	653760	805422	662230	654820	488558	572740	594587	1.16361e+06	637279	414014	820246	758788	0.086047	-0.35181
197.101	0.370974	121662	0	0	0	30415.5	3512.8	114864	419843	0	134555	654995	44960.3	586359	17381.5	325924	2.14532	3.42165	0	14495756	0	17326.6	3.62827e+06	27485.1	187521	70379.5	9194419	2.36995e+06	49395616	50620604	53243924	53286048	51636548	-3.83104	-4.44546
197.117	5.82212	429403	406766	412308	431102	419895	479100	491200	488010	557934	504061	492859	431563	519006	469955	478346	0.263571	0.188026	1.5129e+06	1.58278e+06	1.5891e+06	1.45399e+06	1.53469e+06	1.30603e+06	1.51532e+06	1.66569e+06	1.26497e+06	1.43801e+06	1.53021e+06	779221	984936	954786	1.06229e+06	0.530776	0.436894
197.117	4.72081	380707	398587	336085	406218	380399	545212	569205	557400	745972	604447	594191	489877	521919	544270	537564	0.6681	0.498922	1.796e+06	1295435	2266251	2.22361e+06	1.89532e+06	2.03393e+06	3021442	2.43703e+06	1906925	2.34983e+06	5482403	8635061	2496116	2509416	4780749	-1.33479	-1.02468
197.117	6.48188	69638.4	61611	51711.5	75428	64597.2	63642.8	58385.1	72877.1	79268.6	68543.4	64053.8	70518.1	73895.6	68561.2	69257.2	0.0855454	0.100492	96258.7	655345	137464	102384	247863	118952	116151	134700	93302.5	115777	59438.5	2.74709e+06	59551.4	68241.3	733581	-1.56541	-2.66361
197.117	10.9674	56254.6	55249.1	32140.9	51596.3	48810.2	54782.2	50420.6	56825.2	78301.4	60082.3	56149.8	61234	59174.6	60977.2	59383.9	0.299758	0.282889	320775	223570	771640	169044	371257	137426	228814	424543	141215	232999	164242	373509	137781	370170	261426	0.506017	-0.166075
197.117	3.39839	33671880	31247594	34392312	33249678	33140366	40058048	38698324	39349432	39742496	39462075	38464136	35446820	38258656	39971588	38035300	0.251877	0.198749	97153072	107191352	102944904	155156640	115611492	88661744	90395424	98974528	130659816	102172878	21136480	88747992	54176172	26809030	4.77174e+07	1.2767	1.09842
197.118	11.3446	56614.9	48048.8	29194	50467.9	46081.4	45244.3	38333.7	56409.1	70145.8	52533.2	48324.9	57350.3	47813.6	43224.6	49178.3	0.189045	0.0938382	279177	109475	86924.8	169044	161155	91806.4	72574.1	245942	667584	269477	259350	99865.3	109616	181094	162481	-0.0118234	0.729886
197.128	4.94672	760630	896963	574201	849581	770344	843789	643793	1.01807e+06	935543	860299	723771	1.0747e+06	952756	710268	865374	0.159336	0.167821	933733	3.62055e+06	1903991	6667558	3.28146e+06	4.76991e+06	3.0347e+06	1.85658e+06	8.33297e+06	4.49854e+06	3.12412e+06	1.78901e+06	1.60206e+06	2774307	2.32238e+06	0.498736	0.953856
197.128	10.9697	605085	637158	323160	601174	541644	650237	465535	722299	715806	638469	540549	721590	656767	567293	621550	0.237272	0.198524	2.52612e+06	4470603	17033780	3.35091e+06	6.84535e+06	2107219	5.34717e+06	5.01927e+06	3.3648e+06	3.95961e+06	3.5957e+06	10986404	3.93274e+06	11248441	7.44082e+06	-0.120337	-0.910102
197.129	6.54155	646216	629155	439604	614637	582403	609485	481154	701032	691856	620882	526306	733776	684519	517328	615482	0.0923005	0.0796994	641566	8826206	1.21405e+06	1069434	2.93781e+06	986570	904549	1.48459e+06	974510	1.08756e+06	1.69146e+06	1.01746e+06	1.02039e+06	1.64265e+06	1.34299e+06	1.12929	-0.30436
197.129	3.24738	4665849	4494114	4.08241e+06	4783078	4.50636e+06	4969561	4.01503e+06	4.74197e+06	4865073	4.64791e+06	7.18586e+06	4560815	7371024	7.77835e+06	6.72401e+06	0.0446187	0.577358	31936412	122051656	19328088	36038872	52338757	28159194	45566232	30438744	168266496	6.81077e+07	12622490	47633836	16948684	29690124	2.67238e+07	0.969755	1.34969
197.129	11.1745	605085	610482	311134	601174	531969	584694	413003	653894	677524	582279	484084	717666	614871	502253	579718	0.130369	0.124011	3952850	4470603	2717595	2.18909e+06	3.33253e+06	1295321	1.6704e+06	2.54612e+06	11388412	4.22506e+06	43468820	3.59318e+06	3.93274e+06	5672412	1.41668e+07	-2.08782	-1.74547
197.129	3.46054	8427236	8959686	8049760	9032283	8.61724e+06	8440340	7868465	8663058	8695627	8.41687e+06	8.23815e+06	7605137	7.58288e+06	7.77835e+06	7.80113e+06	-0.0339418	-0.143543	17054550	20809800	18873884	19835274	19143377	28697502	27979138	19871810	168266496	6.12037e+07	11763776	46654280	9932183	17723840	2.15185e+07	-0.168733	1.50804
197.129	11.3821	552053	536972	267564	571899	482122	568934	412978	638366	661198	570369	460513	687310	545013	450980	535954	0.242498	0.152711	962637	1.32725e+06	1.09594e+06	1.37975e+06	1.19139e+06	1108832	988777	3.47922e+06	11388412	4.24131e+06	43468820	3.01417e+06	2.40377e+06	5276516	1.35408e+07	-3.50659	-1.67473
197.129	3.98001	1.06316e+06	1.06525e+06	667798	1320627	1.02921e+06	1.04727e+06	828819	1.29053e+06	1.30387e+06	1.11762e+06	979696	1.29351e+06	1.14643e+06	950416	1.09251e+06	0.118895	0.0861121	3.15676e+06	4464524	11147580	3.88234e+06	5.6628e+06	8298557	9349698	2.60175e+06	3.73992e+06	5.99748e+06	2.78839e+06	5.34281e+06	3836846	3.72722e+06	3.92381e+06	0.529259	0.6121
197.129	2.64639	752852352	716043008	767331264	723669248	739973968	695352576	657401792	716594240	760028608	707344304	692975360	697165120	694177408	703934208	697063024	-0.0650619	-0.0861854	3514302464	3221898496	3247110144	3157449984	3285190272	2941357056	4603649024	2829812992	3131542016	3376590272	2513596160	2695613696	2336791296	3814277632	2840069696	0.210051	0.249641
197.129	4.30268	809616	900410	667798	1053189	857753	995303	717232	1.09444e+06	116665	730910	863891	1.16112e+06	1.04995e+06	848706	980915	-0.230869	0.193565	1.5734e+06	1.9247e+06	3306290	2.91177e+06	2.42904e+06	3068998	9349698	1894210	2934093	4.31175e+06	2.75568e+06	2.29262e+06	1736981	3.23985e+06	2.50628e+06	-0.0451623	0.782724
197.19	4.41925	51093	60088.2	53718.7	65351.2	57562.8	73502.9	61410.3	76638.8	88975.5	75131.9	86323	73261.5	85340.4	104768	87423.2	0.384289	0.602881	1.50388e+06	1.34777e+06	1.62961e+06	1.88557e+06	1.59171e+06	5.73193e+06	5.33379e+06	5970687	5458230	5.62366e+06	881319	990328	825347	807396	876097	0.86141	2.68235
197.617	5.64699	2.6588e+06	2.8184e+06	2.63209e+06	2.64496e+06	2.68856e+06	2.53823e+06	2.46775e+06	2.45464e+06	2.78828e+06	2.56222e+06	2.20767e+06	2428099	2.38401e+06	2.43443e+06	2363553	-0.0694388	-0.185878	13348201	13222716	12837483	14307223	1.34289e+07	14206814	13640500	15263317	12459574	1.38926e+07	10701873	11491636	9760882	10645072	1.06499e+07	0.334507	0.383476
197.617	5.35699	2.61549e+06	2.61837e+06	2.91118e+06	2.93015e+06	2.7688e+06	2839092	2934713	2.47067e+06	2.41559e+06	2.66502e+06	2.4128e+06	2.49814e+06	2.52074e+06	2.58701e+06	2.50467e+06	-0.0551149	-0.144638	13201256	13045715	14695910	13676951	13654958	5.13791e+06	5853340	4.50371e+06	5307077	5.20051e+06	8651213	9263391	9588060	9576761	9.26986e+06	0.558806	-0.833894
197.617	5.06926	80720.8	66357.1	61385.6	56981.5	66361.3	64541.9	75354	87428.4	94389.3	80428.4	64376.3	71351.7	75182	67706.5	69654.2	0.277364	0.0698678	1.3981e+06	1.47609e+06	1.66224e+06	1.53238e+06	1.5172e+06	5.17532e+06	5268291	5227539	5497761	5.29223e+06	961588	1.00274e+06	1.00668e+06	1.00378e+06	993698	0.610532	2.413
198.185	7.73143	238753	298309	287647	190043	253688	188224	288058	226105	296329	249679	293025	551438	363920	996931	551328	-0.0229802	1.11986	6.31945e+06	11865937	4.13597e+06	4169073	6.62261e+06	3.46329e+06	4.63925e+06	11315214	4.72459e+06	6.03559e+06	1.08466e+06	1.32276e+06	4.85767e+06	820402	2.02137e+06	1.71206	1.57816
198.625	5.21301	260047	315332	315306	359733	312605	262316	304269	276738	249708	273258	280980	268090	313124	269297	282873	-0.194076	-0.144186	1.4377e+06	1.4222e+06	1.83138e+06	1.28049e+06	1.49295e+06	10742711	9450599	9754382	9671210	9.90473e+06	969176	1022123	929444	1.06739e+06	997032	0.582449	3.31241
199.081	2.90842	660077	682922	600544	589716	633315	302101	245776	198688	241370	246984	277942	369709	278950	307173	308443	-1.35851	-1.03792	8.05467e+06	5.61512e+06	7633680	7.4965e+06	7.19999e+06	6939441	6433064	6900397	5.67392e+06	6.48671e+06	0	0	0	0	0	#DIV/0!	#DIV/0!
199.104	5.09236	10807.8	15520.2	9391.12	11947.9	11916.8	373402	366266	431612	328664	374986	257879	227398	223511	241638	237607	4.97577	4.31751	173957	229658	179968	143967	181888	168760	213619	192352	236460	202798	6249791	5704667	6295505	6.41136e+06	6.16533e+06	-5.08306	-4.92606
199.108	0.923498	1.73308e+06	1.72722e+06	1.73932e+06	1.66949e+06	1.71728e+06	1.60204e+06	1.5743e+06	1614806	1672238	1.61585e+06	1.40469e+06	1.52901e+06	1.63815e+06	1588290	1.54003e+06	-0.0878333	-0.157161	4.97978e+06	7451097	5.68064e+06	5.21621e+06	5.83193e+06	5664565	5.26597e+06	5353606	6.22549e+06	5627406	229899424	409829600	242478048	308111904	297579744	-5.67316	-5.72466
199.108	1.55908	1.36984e+06	1.35725e+06	1.38559e+06	1.23317e+06	1.33646e+06	1.28149e+06	1.34811e+06	1.3452e+06	1.3158e+06	1.32265e+06	1310465	1.1773e+06	1.25248e+06	1313220	1.26337e+06	-0.014992	-0.0811472	2.97999e+06	3.64656e+06	2964080	3.2685e+06	3.21478e+06	2.92372e+06	2.84201e+06	2.99455e+06	2955177	2.92887e+06	85687672	92959280	86146696	117132848	95481624	-4.89243	-5.02681
199.108	1.95506	865047	870591	981900	841348	889721	857778	799453	914271	947164	879666	883783	810371	923636	914714	883126	-0.0163975	-0.0107343	4829265	5134019	5349632	4560793	4.96843e+06	4.67928e+06	4.67669e+06	4.59828e+06	4640958	4.6488e+06	136425168	139221440	123794464	100165136	124901552	-4.65186	-4.74779
199.112	5.96547	1.66004e+06	1.48125e+06	1.78717e+06	1.75051e+06	1.66974e+06	1.39944e+06	1.58732e+06	1.54226e+06	1.54835e+06	1.51934e+06	1.44258e+06	1.61929e+06	1704314	1600765	1.59174e+06	-0.136175	-0.0690212	17265388	20271088	17807742	16712490	18014177	14295986	14772654	16362538	14184208	1.49038e+07	13559198	15201011	12799572	13530553	1.37726e+07	0.387334	0.113886
199.113	1.90276	15322.7	0	0	0	3830.68	0	9698.97	13100.3	0	5699.81	35225.4	8559.93	36215.2	8632.59	22158.3	0.573314	2.53217	0	1.71461e+06	0	0	428652	0	71312.3	76524.5	1.91908e+06	516729	1.96865e+06	3.97095e+06	2517164	3952545	3.10233e+06	-2.85547	-2.58587
199.113	1.13187	0	0	0	0	0	0	0	6877.48	0	1719.37	7995.55	0	7139.33	0	3783.72	#DIV/0!	#DIV/0!	0	48957	0	0	12239.3	0	0	0	29705.7	7426.44	525041888	538488576	549583936	512959136	531518384	-15.4063	-16.1271
199.116	4.9608	1.55072e+06	1.37374e+06	1.44762e+06	1.36844e+06	1.43513e+06	1.44827e+06	1.23073e+06	1.61065e+06	1.62275e+06	1.4781e+06	1.43444e+06	1.35013e+06	1.39744e+06	1.39517e+06	1.3943e+06	0.0425632	-0.0416451	1.59439e+06	822083	1.64458e+06	1424311	1.37134e+06	270493	629794	272882	642406	453894	1.76131e+06	923193	1.68631e+06	1.09546e+06	1.36657e+06	0.0050321	-1.59013
199.123	4.76906	132395	162373	130670	162801	147060	209012	222762	201305	262334	223853	214643	211500	181918	192303	200091	0.606153	0.444255	354373	63743.1	482010	495655	348945	416617	420368	379980	376095	398265	477218	547826	531023	440107	499044	-0.516165	-0.325438
199.133	4.7694	1.41527e+06	1.23591e+06	1.20714e+06	1.30438e+06	1.29067e+06	1.22212e+06	1.1681e+06	1.2354e+06	1.42272e+06	1.26208e+06	1.27046e+06	1.17835e+06	1126728	1.27925e+06	1.2137e+06	-0.032319	-0.0887124	10394503	8571427	10129964	9935358	9757813	8054257	9683472	10940541	7.68908e+06	9.09184e+06	23481880	17279306	7.40528e+06	7.34673e+06	1.38783e+07	-0.508201	-0.610187
199.133	4.18154	1.09193e+06	855007	1.02317e+06	955421	981382	1897957	1.40613e+06	3161791	3.74615e+06	2.55301e+06	1.01809e+06	857476	1.02411e+06	965732	966353	1.37931	-0.0222642	5661483	5029157	5.50733e+06	5.29961e+06	5.37439e+06	4894483	5.43144e+06	5899638	4.51189e+06	5.18436e+06	11577494	12494494	12507924	14752432	12833086	-1.25569	-1.30763
199.133	3.51895	137114	106725	116444	126620	121726	461352	367253	524738	550710	476013	267558	202732	228568	219570	229607	1.96737	0.915532	2252675	1.24506e+06	1.37426e+06	1.19792e+06	1.51748e+06	1.03552e+06	956341	1.18839e+06	3036220	1.55412e+06	4122250	4.69018e+06	1.58637e+06	1.78633e+06	3.04628e+06	-1.00538	-0.970953
199.134	2.65579	3131280	2.94952e+06	2868406	2.78827e+06	2934370	2.92106e+06	2.90087e+06	2.80585e+06	3061886	2.92242e+06	2.71485e+06	2.77196e+06	2.97059e+06	2.22372e+06	2.67028e+06	-0.00588856	-0.136059	8435812	11793124	11116359	1.67514e+06	8.25511e+06	11710334	11388323	1.33409e+06	12604332	9.25927e+06	11211571	9061334	8801832	15052314	1.10318e+07	-0.418304	-0.252693
199.144	2.67892	619409	609023	627670	592765	612217	504612	486463	582889	498232	518049	477758	603404	579669	551645	553119	-0.240953	-0.146453	1.59253e+06	1.33591e+06	1.64661e+06	1.88875e+06	1.61595e+06	1.52532e+06	1.4529e+06	1.45384e+06	1.42741e+06	1.46487e+06	1789758	1.48022e+06	1.1553e+06	1.61403e+06	1.50983e+06	0.0979999	-0.0436147
199.144	3.54353	64408	50240.8	43173	46542.2	51091	46212.6	46040.4	45518.8	58519.2	49072.7	91551.1	55586.4	77645.9	48443.6	68306.7	-0.0581471	0.418959	690820	278072	267505	605447	460461	685270	280079	464723	2.64524e+06	1.01883e+06	15644932	15212915	14160848	14063366	1.47705e+07	-5.0035	-3.85774
199.144	3.0469	7.8946e+06	8.37492e+06	7804752	7488272	7.89064e+06	7.40482e+06	7852280	7522325	7.99246e+06	7.69297e+06	7435062	6.95223e+06	7766320	8.37043e+06	7.63101e+06	-0.0366005	-0.0482674	23489420	23473796	28562152	24141098	2.49166e+07	21690638	27145718	28161656	21328730	2.45817e+07	7988165	5.19608e+06	13096097	10714815	9.24879e+06	1.42977	1.41025
199.169	5.60076	320021	320233	358178	289974	322102	240161	302197	301316	294111	284446	329202	296232	302680	340914	317257	-0.179359	-0.0218652	1.30857e+06	1.24137e+06	1.26641e+06	1.15559e+06	1.24298e+06	1.06474e+06	1107801	1.24678e+06	1211567	1.15772e+06	1.97799e+06	1.56207e+06	1.24706e+06	1.8121e+06	1.64981e+06	-0.408488	-0.511008
199.169	7.90954	65998.7	69264.1	58344.4	71771.2	66344.6	49534.5	46646.2	45115.1	0	35323.9	49209.7	53227.8	43247.3	56081.2	50441.5	-0.909333	-0.395367	269055	147847	163737	173398	188509	239309	174419	180500	193854	197021	1.95041e+06	1.98639e+06	1.18788e+06	2426080	1.88769e+06	-3.32391	-3.2602
199.169	7.07296	216006	187061	178649	168584	187575	224031	188105	174418	196132	195672	192256	155148	149593	138163	158790	0.0609661	-0.240349	805976	180144	412101	541721	484986	570056	494461	664131	638743	591848	3991642	3728005	2.53215e+06	3.73301e+06	3.4962e+06	-2.84977	-2.56249
199.181	10.8906	1.06127e+06	1.85455e+06	2.53322e+06	1.39457e+06	1.7109e+06	2203454	1.51078e+06	2568601	1.07937e+06	1.84055e+06	1169495	1.07389e+06	1.73041e+06	1.78368e+06	1.43937e+06	0.10538	-0.249322	938610	773213	1.49869e+06	978397	1.04723e+06	1.24624e+06	793248	933470	861774	958684	805655	711920	828152	702127	761964	0.458781	0.331333
199.181	4.66439	942442	1.00181e+06	872337	3.31202e+06	1.53215e+06	987191	931282	1.03142e+06	1.01356e+06	990863	4.37572e+06	1.00015e+06	949401	1.32683e+06	1.91303e+06	-0.628803	0.320296	1.74627e+06	1.09855e+06	1.06203e+06	1.21147e+06	1.27958e+06	1.54494e+06	1.33536e+06	1.07994e+06	1.3867e+06	1.33673e+06	1.60756e+06	1.7313e+06	1331818	1658473	1.58229e+06	-0.30634	-0.2433
199.181	1.90424	718678	606541	559283	632158	629165	1.66904e+06	557278	590158	630345	861706	577910	589550	593994	938069	674881	0.453757	0.101193	1.27959e+06	668750	1.01536e+06	771488	933797	762503	1.02782e+06	856896	892578	884951	496711	455992	474981	538082	491442	0.926089	0.848577
199.181	11.3274	1.75875e+06	819334	908120	876621	1.09071e+06	973648	1478179	1.35151e+06	639920	1.11081e+06	1.56333e+06	1.66404e+06	695535	983381	1.22657e+06	0.0263544	0.169368	568737	626706	602362	827360	656291	640080	576150	578070	726639	630235	507246	410116	483435	454693	463872	0.500608	0.442162
199.181	0.96207	583584	595685	1.8968e+06	627694	925941	928289	712392	589888	617965	712133	986033	592641	559820	604150	685661	-0.378773	-0.433426	752255	767476	583592	812459	728946	869496	818660	816360	743182	811925	532775	303532	445053	473468	438707	0.732553	0.888088
199.181	1.37312	593999	579398	553994	615162	585638	845588	645195	603658	1.36445e+06	864723	580067	600468	580790	566366	581923	0.562228	-0.00918171	606864	1.02918e+06	756264	694872	771795	716644	960139	862630	976061	878869	439521	410387	451820	299305	400258	0.947285	1.13472
199.181	2.15108	635447	631752	622567	694843	646152	602149	2.70767e+06	621354	649307	1.14512e+06	646172	692915	653098	645217	659350	0.825552	0.0291712	1.27959e+06	738393	1.01536e+06	930757	991025	593089	1.02782e+06	877117	892578	847652	805699	1.21277e+06	583370	619180	805254	0.299479	0.074029
199.181	3.80557	1.66268e+06	1.67658e+06	1.62202e+06	1681387	1.66067e+06	1.61534e+06	1.58117e+06	1.45534e+06	1.59061e+06	1.56061e+06	1.51197e+06	1.49423e+06	1574286	1.4895e+06	1.5175e+06	-0.0896489	-0.13007	1.68595e+06	1.48298e+06	1698857	1.74593e+06	1.65343e+06	1.6198e+06	1.5047e+06	1.59838e+06	1.52386e+06	1.56169e+06	585237	681083	664442	619641	637601	1.37474	1.29238
199.988	10.7558	3880799	3.83505e+06	3415702	3.71734e+06	3.71222e+06	3.61539e+06	3.2968e+06	3.8996e+06	3.8619e+06	3.66842e+06	4.88061e+06	3.47992e+06	3.55038e+06	3.48716e+06	3.84952e+06	-0.0171233	0.0523947	9914201	8356619	9009784	9585930	9.21663e+06	8229707	7.50292e+06	8206624	8.19143e+06	8032671	5576606	9725684	5.23796e+06	8636254	7.29412e+06	0.337505	0.139145
200.069	2.91102	134800	29813.7	126913	117613	102285	1.83191e+06	1.39778e+06	1.99696e+06	1.91786e+06	1.78613e+06	2.00595e+06	1.90647e+06	2124751	1.98476e+06	2.00548e+06	4.12617	4.29328	1.88646e+06	1.27827e+06	2.28339e+06	164928	1.40326e+06	1.87605e+06	2.02441e+06	2.19547e+06	1.73201e+06	1.95699e+06	0	334617	0	0	83654.2	4.0682	4.54805
200.12	6.24575	1.36641e+06	1.03715e+06	1.26003e+06	1.14137e+06	1.20124e+06	979522	1.03998e+06	1.15332e+06	931531	1.02609e+06	949940	959731	869540	868445	911914	-0.227371	-0.397555	13106042	13648496	12645532	13591834	13247976	12430300	11812702	11285318	11094606	1.16557e+07	10434334	11015842	10836445	11801333	1.1022e+07	0.265387	0.080655
200.139	0.426664	74888.6	16440.5	47224.3	10414	37241.8	3986.94	60650.6	136904	0	50385.3	134617	27671.9	142770	20437.5	81374	0.436079	1.12764	85554.7	2.01882e+06	103771	87646.9	573948	107463	113245	114409	1.17052e+06	376410	41787476	36483000	43924344	48215472	42602573	-6.21388	-6.82249
200.165	0.710853	36474	30075.7	35112.9	25559	31805.4	33866.1	30140.6	30272.5	30384.6	31165.9	33485.8	34569.5	42188.9	32872.4	35779.2	-0.0293022	0.169847	31898.4	399602	29286.6	28836.6	122406	61592.1	42136.6	57384.9	41174.8	50572.1	82882176	89348632	87927064	81025296	85295792	-9.44466	-10.7199
200.201	5.93662	683260	705495	610720	616557	654008	833235	788543	906778	1.32855e+06	964277	708992	851385	753429	1.12761e+06	860354	0.560139	0.395621	9162755	6310089	6330643	6563497	7091746	6252972	5.66689e+06	5.39083e+06	5780453	5.77279e+06	10968615	12040343	10361434	12373611	1.1436e+07	-0.68937	-0.986243
200.972	0.148378	463005	487043	550379	492462	498222	486140	479171	461437	451317	469516	468312	445363	451812	493097	464646	-0.0856147	-0.100658	1.78658e+06	2.57282e+06	2.27682e+06	2.14646e+06	2.19567e+06	2.37222e+06	1.86241e+06	2.74959e+06	2513414	2.37441e+06	1.6957e+06	2.93472e+06	1.78887e+06	1.94536e+06	2.09117e+06	0.070355	0.183261
201.008	1.04508	90131.6	92673.9	92041.4	85472.2	90079.8	102288	103016	112849	101989	105036	97938.5	94666.9	108960	97926.1	99872.9	0.221603	0.14889	1.39782e+06	1.28539e+06	1.30087e+06	1.34738e+06	1.33286e+06	1.40157e+06	1.3518e+06	1.44827e+06	1234538	1.35905e+06	0	323527	320990	505466	287496	2.21292	2.24098
201.055	3.27865	66487.7	50880.6	61861.3	49864.8	57273.6	1595012	1.08226e+06	2.19268e+06	2.38342e+06	1.81334e+06	751333	593686	822125	632502	699911	4.98464	3.61123	147049	99670.1	123022	257575	156829	359313	156915	223882	146646	221689	242511	215202	106106	174741	184640	-0.235523	0.263824
201.055	4.30575	331837	302228	294005	278683	301688	1.22617e+06	1.18587e+06	1.28357e+06	1.29072e+06	1.24658e+06	1.09345e+06	880486	1.17086e+06	1.0899e+06	1.05868e+06	2.04685	1.81113	1.24461e+06	1.0894e+06	1.05155e+06	981573	1.09179e+06	711936	912950	1.1117e+06	797560	883536	423517	499897	365038	429681	429533	1.34585	1.04052
201.123	10.9666	40402.1	45965.7	43332.6	47596.3	44324.2	46616.4	38154.8	47494.3	46098.9	44591.1	43988.4	44737.1	50630.1	39472.7	44707	0.00866181	0.0124085	63952.8	96063.7	158835	52562.4	92853.5	41531.3	87582.9	39908.8	92620.5	65410.9	239156	6458533	404203	872192	1.99352e+06	-4.42422	-4.92964
201.123	1.74709	540361	563115	519986	502050	531378	510331	503490	533724	553134	525170	474913	517280	540664	448761	495404	-0.0169546	-0.101131	1576121	2.11899e+06	1.67365e+06	1.56726e+06	1.73401e+06	1.71998e+06	1.43712e+06	1.61172e+06	1.78318e+06	1.638e+06	35232056	34852676	41049184	38184852	37329692	-4.42814	-4.51032
201.123	1.51142	396066	406882	377704	372776	388357	363250	371843	377505	371552	371037	369698	388969	415912	371467	386512	-0.0658193	-0.00687169	1.14482e+06	1.86189e+06	1.26019e+06	1.32663e+06	1.39838e+06	1.29298e+06	1.20427e+06	1.24833e+06	1.36439e+06	1.27749e+06	34895752	34852676	41049184	38184852	37245616	-4.73524	-4.86568
201.124	2.4007	26647616	26062522	23910416	25863020	2.56209e+07	25363550	24289388	22246568	25141994	24260375	22424104	24895384	25265220	25472678	2.45143e+07	-0.0787189	-0.0636945	114834232	109959968	117794800	116980512	114892378	107056240	105596672	110880768	111865992	108849918	216345856	227833632	217847632	293055008	238770532	-1.05534	-1.13328
201.124	2.11692	12201205	11858659	11475916	11943851	1.18699e+07	11097478	11198643	11742794	11631267	1.14175e+07	10989723	11176039	11366372	11773706	11326460	-0.0560562	-0.0676117	70223536	65816856	75351736	68990264	70095598	68540488	65175112	69999280	69352848	68266932	241516352	273376448	261956672	298999072	268962136	-1.94001	-1.97814
201.124	2.87758	73853.3	79414.3	83441.7	78594.5	78826	1.03068e+06	971616	903123	911098	954128	290256	303562	303627	327139	306146	3.59744	1.95748	2.76948e+06	2.20409e+06	2326534	2.60014e+06	2.47506e+06	5.9161e+06	5456963	6618211	5989190	5.99512e+06	3.59083e+06	5444063	3546894	4.87636e+06	4.36454e+06	-0.818365	0.457959
201.164	5.74885	178861	160663	156320	178191	168509	210065	220351	217822	252144	225095	216865	188465	190099	211540	201742	0.417713	0.259689	64739756	32776306	29274722	28614514	3.88513e+07	37286564	44170816	25552898	36985428	3.59989e+07	43513176	48018420	40385980	39462268	42844961	-0.141162	-0.251172
201.164	6.29037	153678	144933	126076	156385	145268	120070	119931	107180	105119	113075	108792	117954	120800	116761	116077	-0.361439	-0.323639	1.35349e+06	818305	540154	597008	827239	516751	619056	530497	602121	567106	1.49087e+06	3.53404e+06	1.3912e+06	2866876	2.32075e+06	-1.48821	-2.0329
201.164	4.59981	331741	369235	339293	311278	337887	1.83396e+06	1.39933e+06	2.52773e+06	2.84265e+06	2.15092e+06	841231	551950	683179	608152	671128	2.67034	0.990048	1.0474e+06	736986	801200	823940	852381	1.0273e+06	723081	1.12078e+06	823004	923542	5295807	4.69491e+06	5518715	4.80913e+06	5.07964e+06	-2.57516	-2.45948
201.196	0.359631	382765	257879	254524	336908	308019	181960	268433	296391	172899	229921	383860	57171.4	71964.1	51855.3	141213	-0.421881	-1.12515	6.17244e+06	2.79411e+06	4298636	5.46654e+06	4.68293e+06	8517460	8.13948e+06	5205679	4269035	6.53291e+06	0	269703	222878	448969	235388	4.3143	4.79462
201.976	8.64489	105571	106978	99786.2	122402	108684	114104	115675	123653	139086	123130	113293	114850	109845	108148	111534	0.180033	0.0373405	2.67929e+06	2500841	2746236	3.01979e+06	2.73654e+06	3253844	2710285	2719437	2.75493e+06	2.85962e+06	805835	533016	846254	394401	644877	2.08526	2.14873
201.976	10.4261	351432	344445	305937	326961	332194	223723	304128	318834	163869	252638	335304	325799	300787	157001	279723	-0.394951	-0.248026	8149210	8.01378e+06	7460079	8465632	8.02218e+06	8.15946e+06	9404365	10670243	9562391	9.44912e+06	6203855	6333906	6.23907e+06	5.64537e+06	6.10555e+06	0.393872	0.630058
202.127	2.40109	2.6422e+06	2.50754e+06	2.40294e+06	2.47315e+06	2.50646e+06	2.5666e+06	2.29981e+06	2.17689e+06	2.53782e+06	2.39528e+06	2.2059e+06	2.39126e+06	2.29174e+06	2.55419e+06	2.36077e+06	-0.0654556	-0.0863898	11033110	10985814	11725995	11539452	1.13211e+07	10472332	10082077	10988675	11221833	1.06912e+07	21468984	21736642	19601342	27088848	22473954	-0.989241	-1.07183
202.144	2.06879	386416	40987.4	204410	44811.7	169156	416034	508552	821631	577132	580837	2412520	1108454	3.00698e+06	1.57412e+06	2025518	1.77978	3.58186	553799	190790	714463	643978	525758	541165	628960	713095	388438	567914	4485709	5575090	4.05087e+06	5.26861e+06	4.84507e+06	-3.20405	-3.09277
202.144	3.78642	38440	27568.3	29148.5	27253.2	30602.5	233457	197816	292702	370050	273506	117342	92319.9	113972	99549.1	105796	3.15985	1.78956	152989	332538	145133	130012	190168	122322	138040	162953	246037	167338	11493308	12449532	11882184	12703761	1.21322e+07	-5.99542	-6.17993
202.18	0.638325	4840616	5554868	5.76452e+06	4.65237e+06	5.20309e+06	4712347	5.4369e+06	5.00443e+06	4.8276e+06	4.99532e+06	5.41903e+06	12989544	14090533	12452722	1.1238e+07	-0.0587931	1.11094	11540540	5579049	7916742	5.37456e+06	7.60272e+06	6951752	6.068e+06	7178756	6017407	6.55398e+06	3.42564e+06	4.42353e+06	8132656	3544415	4.88156e+06	0.639173	0.425028
202.18	0.422133	14985850	18965200	20479872	15922114	17588259	18509114	19415082	16872740	21172812	18992437	18408082	47280604	46408048	42853080	3.87375e+07	0.110812	1.13912	22780786	9614220	20429192	15065332	1.69724e+07	14854969	15412587	18365766	14747801	1.58453e+07	3.42564e+06	68478	8132656	3544415	3.7928e+06	2.16185	2.06272
203.053	0.385584	1.88503e+06	1.2175e+06	1.42276e+06	1.12823e+06	1.41338e+06	543854	708884	773400	597315	655863	743779	470325	707175	502742	606005	-1.10768	-1.22175	3875412	15426787	3586247	3.14491e+06	6.50834e+06	9132162	2.96093e+06	3.46352e+06	13869377	7.3565e+06	89778640	97193376	75027968	98117688	90029418	-3.79004	-3.61331
203.08	2.30318	87178.2	100804	103730	87705.2	94854.4	104117	94607.7	88866.9	99772.7	96841.1	78549.8	91770.7	94791	84116.3	87307	0.0299048	-0.119618	1.31323e+06	525476	752986	725078	829193	776817	666552	908164	525768	719325	566669	340931	517848	615928	510344	0.700238	0.495174
203.085	2.38678	5948945	6214630	5.6905e+06	5965369	5.95486e+06	6127535	6001197	6521026	6.60329e+06	6.31326e+06	5.3087e+06	4.74054e+06	5.29225e+06	5.56736e+06	5227213	0.084318	-0.188026	69462744	56304476	65409256	59436680	62653289	65186400	62819588	58345900	69313136	63916256	54498136	139702048	61518464	90336560	86513802	-0.46554	-0.436747
203.104	3.52868	86344.4	98912.3	87391.6	104341	94247.2	101264	79030.3	120102	99531.6	99982	96350.1	112071	87503.3	93118.4	97260.8	0.0852179	0.0454077	4758191	2.62049e+06	4.83269e+06	4432036	4.16085e+06	4.26603e+06	4374762	4349917	4755857	4.43664e+06	321450	453348	322392	346816	361001	3.5268	3.61939
203.104	4.66592	2.88215e+06	3.10653e+06	2.41709e+06	3676967	3.02068e+06	4.30459e+06	3913319	3867321	4464272	4.13738e+06	4.04922e+06	3783180	3.94366e+06	3.62525e+06	3.85033e+06	0.45384	0.350106	22072898	9897619	26121800	23501524	2.03985e+07	20622178	22988998	26005706	19332126	22237252	13773233	14668650	12019295	13404864	1.34665e+07	0.599084	0.723602
203.118	3.55645	1.08837e+06	924992	853632	1.04143e+06	977105	1.05601e+06	1.05013e+06	1.18253e+06	1.2431e+06	1.13294e+06	1.01178e+06	956505	1.01764e+06	1.05205e+06	1.00949e+06	0.213491	0.047047	7.53663e+06	7.15548e+06	8134988	7.90668e+06	7.68344e+06	5790844	6.34586e+06	6482150	5.18268e+06	5.95038e+06	1.27769e+06	1.78725e+06	1361814	2.01137e+06	1.60953e+06	2.25511	1.88634
203.128	3.844	9076.91	6505.51	7631.6	10774.8	8497.2	403647	265133	572583	843787	521288	104783	51772.8	62044.2	61581.4	70045.3	5.93895	3.04323	39617.8	475668	35551.1	50312.9	150287	0	46064.4	43865.4	153915	60961.2	5.33936e+06	11327820	5.65338e+06	5.6346e+06	6.98879e+06	-5.53925	-6.84101
203.139	1.76005	24502.8	4870.75	7159.88	4709	10310.6	3909.19	0	5068.39	5388.82	3591.6	17779.7	3548.02	14158.3	5498.67	10246.2	-1.52143	-0.00904348	16604	1.24354e+06	17002.3	22493.2	324909	17373.2	38776.7	14093.4	489795	140009	12975219	15603678	11452466	18387370	1.46047e+07	-5.49025	-6.70476
203.139	2.38293	20977	10898.5	13390.7	0	11316.5	0	14100.7	36668	0	12692.2	42591.1	0	43574.9	10107.3	24068.3	0.165504	1.0887	62759.7	1.63883e+06	63981.4	58678.7	456064	44870.7	66786.4	41528.5	831470	246164	84201176	84556256	76360128	86674760	82948080	-7.50683	-8.39645
203.139	0.945301	31093.2	7449.82	8370.13	7298.6	13552.9	5532.62	5939.05	13394.2	6954.83	7955.18	48853.1	16342.3	45584	14437.5	31304.2	-0.768639	1.20775	81464.5	3.89486e+06	105421	80532.2	1.04057e+06	93597	123605	92709.1	1.71084e+06	505188	473611520	323713792	499711488	525161056	455549464	-8.77409	-9.81657
203.139	1.98125	27168.2	12309.7	15118.9	12082.9	16669.9	9713.56	10251.4	9420.52	10370.9	9939.1	12739.9	13475.6	13177.1	14178.6	13392.8	-0.746062	-0.315791	49709.9	2.70029e+06	58220.9	51691.8	714979	39679.9	67234.2	39747.6	1107902	313641	9309588	7543755	6.78161e+06	10450174	8.52128e+06	-3.5751	-4.76388
203.18	5.09008	273356	232898	266116	279613	262996	1.34611e+06	1.28991e+06	1.33919e+06	1.45633e+06	1.35789e+06	1.23213e+06	939935	1.25534e+06	1.20928e+06	1.15917e+06	2.36825	2.13998	2264786	1.63986e+06	2.00281e+06	1.84102e+06	1.93712e+06	2.02619e+06	2.15389e+06	2.51547e+06	2.12643e+06	2.20549e+06	780347	735827	680661	535502	683084	1.50378	1.69097
204.063	0.584626	16796.6	0	0	7474.84	6067.85	18926.8	21581.2	55351	15898.7	27939.4	33422.9	18018.3	52934.6	16871.2	30311.8	2.20304	2.32062	86985.5	1.3052e+06	84882.2	94114.7	392797	74615.2	75953.3	95216.7	669523	228827	30723168	33939332	35089528	36272932	34006240	-6.43587	-7.2154
204.106	3.29661	840829	824096	786234	886322	834370	668996	516082	601948	639974	606750	213217	186386	170739	220615	197739	-0.459584	-2.07709	423164	548567	344963	622472	484791	532756	453701	623068	548474	539500	49512472	33951360	47571112	28927938	3.99907e+07	-6.36616	-6.2119
204.124	2.93442	591426	555240	628305	584188	589790	10127612	8463823	9928737	8751842	9.318e+06	853059	866610	921968	900475	885528	3.98175	0.586337	19965896	19363314	23796802	22795396	21480352	21129090	18385218	21713746	20035874	20315982	1435227	2.00089e+06	1.0642e+06	2.0455e+06	1.63645e+06	3.71437	3.63397
204.138	2.85755	3.69265e+06	3.29397e+06	3.50937e+06	4168721	3.66618e+06	5948288	6369034	6.52952e+06	7508576	6.58885e+06	6.19716e+06	5605164	5.98341e+06	5.45125e+06	5.80925e+06	0.845751	0.664075	16249814	4383664	16871442	15092277	1.31493e+07	12094300	13826120	15647770	10511577	1.30199e+07	3274510	2.80605e+06	3.64437e+06	3.28827e+06	3.2533e+06	2.01501	2.00075
204.607	4.66827	2.04383e+06	1.8663e+06	1971211	2.05309e+06	1.98361e+06	2.67383e+06	2.77123e+06	2.87622e+06	2.77058e+06	2.77297e+06	3.12294e+06	2.80201e+06	2.90142e+06	2.70656e+06	2.88323e+06	0.483301	0.539558	11694573	11841730	11435787	11589170	11640315	10677744	11144187	11542707	11518233	1.12207e+07	8462934	8580917	7782032	9314915	8.5352e+06	0.447633	0.394668
204.607	4.34512	561980	475589	520285	514939	518198	2.02576e+06	1.60569e+06	1.85969e+06	1.93309e+06	1.85606e+06	1.598e+06	1.25172e+06	1.41471e+06	1.42626e+06	1.42267e+06	1.84066	1.45703	5.64273e+06	5.49488e+06	4966321	5.18176e+06	5.32142e+06	4.80594e+06	5.30653e+06	5835168	4.48059e+06	5.10706e+06	5514930	5336567	4.72387e+06	5.43413e+06	5252375	0.0188421	-0.0404775
205.01	1.13026	335203	335715	370934	311388	338310	223396	262296	268094	233324	246778	243895	256462	273547	272101	261501	-0.455135	-0.371528	918250	860752	893395	799924	868080	839452	907502	893607	852628	873297	592172	1173434	1.27091e+06	995498	1.008e+06	-0.215601	-0.206957
205.017	10.3232	4.56341e+06	4.3512e+06	4.41622e+06	4.13441e+06	4.36631e+06	4.60282e+06	4.36703e+06	4.18426e+06	4.18849e+06	4.33565e+06	4.3347e+06	4.65887e+06	4.21026e+06	4.52457e+06	4.4321e+06	-0.0101659	0.0215758	67185416	69611680	74091856	69458400	70086838	74322320	76710552	66891324	74332848	73064261	43869924	48103584	46789820	46103132	46216615	0.600732	0.660754
205.086	6.64271	291796	182805	289121	232826	249137	177929	226594	186317	198954	197448	186950	149627	297186	215503	212317	-0.335462	-0.230721	3.74107e+06	1.59534e+06	1.8819e+06	2438395	2.41418e+06	2785508	2.67591e+06	2.62542e+06	2647780	2683653	19668204	14785344	10712835	19446424	1.61532e+07	-2.74222	-2.58955
205.086	4.09883	1.69353e+06	1.70584e+06	1.93653e+06	1.77596e+06	1.77796e+06	371210	394739	428008	431093	406262	381161	380474	465264	433283	415046	-2.12974	-2.09889	4148473	4.04207e+06	3969099	3.61926e+06	3.94472e+06	837831	898255	935503	810150	870435	1.46317e+06	1.5058e+06	1.27562e+06	1.69979e+06	1.48609e+06	1.4084	-0.771718
205.097	2.54185	9298707	9995582	9600008	9558684	9.61325e+06	8816273	8849049	9682786	9205405	9.13838e+06	8887962	8504625	9042183	8990432	8.8563e+06	-0.0730854	-0.118319	54511724	65707168	62276240	42509096	56251057	58717284	57886292	56934144	60634328	58543012	83097784	96182760	109939760	102253552	97868464	-0.798964	-0.741347
205.097	2.16245	7.03427e+06	6.25679e+06	6.35599e+06	6171843	6.45472e+06	6370726	6.79403e+06	8250585	6.60854e+06	7005972	8369013	6392066	8267138	6012856	7.26027e+06	0.11823	0.169668	44252692	173254320	51744664	56557800	81452369	47392640	47460784	46216528	101888712	60739666	3730034432	3599949056	3832133376	3931688192	3773451264	-5.53378	-5.9571
205.118	0.481776	27364.1	0	0	0	6841.02	0	20972	71758.2	0	23182.6	207569	23064.2	244446	16847.7	122982	1.76076	4.16809	61151.4	3.11926e+06	0	69013.1	812356	50904.3	179421	86797.2	1.15366e+06	367696	24289012	24105630	25334468	24595240	2.45811e+07	-4.91929	-6.06289
205.159	5.08703	436711	380522	414579	374879	401673	6.46179e+06	6.38166e+06	7.61394e+06	7449159	6.97664e+06	4351260	3.51795e+06	4379240	3263825	3.87807e+06	4.11844	3.27125	1.25239e+06	1367263	1.21581e+06	1.1097e+06	1.23629e+06	1.15583e+06	1.43692e+06	1.51523e+06	1.41853e+06	1.38163e+06	28219738	29283866	29305122	30803516	2.94031e+07	-4.57188	-4.41152
205.614	4.87731	1.38306e+06	1.20827e+06	1.20205e+06	1.35229e+06	1.28641e+06	1.62057e+06	1.76749e+06	1.69635e+06	1.86262e+06	1736757	1.92876e+06	1690734	1.71957e+06	1.70452e+06	1.7609e+06	0.43304	0.452954	8.13534e+06	8.3068e+06	7.83485e+06	7.38068e+06	7.91442e+06	7.28821e+06	8758305	9069604	7341376	8.11437e+06	5667537	5264312	4.60315e+06	4.98511e+06	5130027	0.625517	0.661513
205.614	4.52362	2251201	2.28191e+06	2.46872e+06	2.13277e+06	2.28365e+06	3.89703e+06	4.19417e+06	4207194	4422294	4.18017e+06	4.16587e+06	4.14667e+06	3.78689e+06	3.85829e+06	3.98943e+06	0.872222	0.804842	21072086	21882184	17608370	20149132	20177943	19398418	21112136	22367812	19484392	2.05907e+07	13137519	13657894	13961671	13066937	1.3456e+07	0.584529	0.613742
207.017	10.333	11800336	11301381	10965531	11505633	1.13932e+07	11995607	10481144	10918251	12115048	1.13775e+07	11694784	11924616	10978264	12214494	1.1703e+07	-0.00199041	0.0387077	49401900	48974988	52262204	52161552	50700161	49726364	47467040	48138188	47449024	48195154	37465056	40182972	37938172	38900240	38621610	0.392582	0.31948
207.033	3.9208	577630	645817	575335	628871	606913	1.24757e+06	1.35679e+06	1.3075e+06	1.29375e+06	1.3014e+06	1.10709e+06	1.15268e+06	1175562	1.09378e+06	1.13228e+06	1.1005	0.899666	736689	688187	816707	727883	742366	745771	674689	817047	692349	732464	102511	264646	245002	205687	204461	1.8603	1.84093
207.051	0.34276	139461	0	0	0	34865.3	0	96758.6	367254	0	116003	422494	40977.5	427431	16633.6	226884	1.7343	2.70209	0	5668438	0	0	1.41711e+06	0	16543.5	0	2266986	570882	42742664	38102788	40690796	46253564	41947453	-4.88756	-6.19925
207.063	0.635773	30441.4	22586.8	27538	24137.4	26175.9	42988.8	58115.4	60604.7	65959	56917	54073.1	47605.5	48969.2	45163.6	48952.8	1.12062	0.903153	635709	231524	523227	522358	478204	488996	491392	632562	294617	476892	0	0	0	0	0	#DIV/0!	#DIV/0!
207.066	3.2117	497000	359159	480400	430330	441722	2.70709e+06	2.06061e+06	3.18898e+06	3.91424e+06	2.96773e+06	1.26749e+06	1.18643e+06	1.33388e+06	1.32568e+06	1.27837e+06	2.74815	1.53309	1.56896e+06	1.40638e+06	1.15636e+06	1.18439e+06	1.32902e+06	1.04048e+06	1.24204e+06	1.8708e+06	1.41231e+06	1.39141e+06	2.41279e+06	2.01014e+06	2.73336e+06	2.74783e+06	2.47603e+06	-0.897663	-0.831486
207.074	0.837588	293725	282181	292123	294880	290727	547218	572995	574459	534661	557333	440421	459988	549900	487957	484566	0.938874	0.737028	3.85389e+06	4745896	4414934	4.29059e+06	4.32633e+06	4.11959e+06	4.40664e+06	3.97107e+06	4.03966e+06	4.13424e+06	28394438	27063342	25978020	32182620	28404605	-2.71491	-2.78043
207.088	1.55062	739264	714304	768626	739783	740494	697401	745117	706011	693917	710611	693165	695410	670160	712291	692756	-0.0594278	-0.0961403	1.38274e+06	1.82442e+06	1.48732e+06	1.40586e+06	1.52508e+06	1.55223e+06	1.46294e+06	1.46995e+06	1.61268e+06	1.52445e+06	2.95208e+06	1.46513e+06	1.80774e+06	2.66029e+06	2.22131e+06	-0.542524	-0.543123
207.088	1.95206	354952	373627	352918	342514	356003	411364	372707	424057	389071	399300	406499	385463	434621	419155	411435	0.165585	0.208776	2.72193e+06	2.73544e+06	2760966	2.39703e+06	2.65384e+06	2660725	2.23065e+06	2208853	2.59803e+06	2.42456e+06	8.07878e+06	8.18971e+06	8071464	8609329	8.23732e+06	-1.63409	-1.76445
207.102	4.06003	862758	825395	790841	871964	837739	1.91847e+06	2.14494e+06	2.02358e+06	2.05839e+06	2.03634e+06	2.04402e+06	1.97884e+06	2.08508e+06	1.81189e+06	1.97996e+06	1.28141	1.2409	8777192	9293316	8301471	7590541	8490630	5.6514e+06	6.54909e+06	7985655	5038799	6306235	1.40633e+06	1.58556e+06	1.39838e+06	1.5805e+06	1.49269e+06	2.50795	2.07886
207.113	2.93684	1.67769e+06	1.74787e+06	1.59784e+06	1.74565e+06	1.69226e+06	1759310	1749020	1.85824e+06	1.96256e+06	1.83228e+06	1789652	1532332	1.72275e+06	1.55283e+06	1.64939e+06	0.114689	-0.0370174	3.63489e+06	3.05521e+06	3.98522e+06	4698135	3.84336e+06	3.64587e+06	3.52186e+06	3.95411e+06	3992719	3.77864e+06	2.08178e+06	1.29206e+06	2.0221e+06	2.68352e+06	2019866	0.92811	0.903607
207.138	5.99873	1.24321e+06	1.66647e+06	958477	1.45304e+06	1.3303e+06	2825910	2.60629e+06	2.92915e+06	3.07303e+06	2.85859e+06	2.33068e+06	2152154	2550231	2.27949e+06	2.32814e+06	1.10356	0.807426	4952085	1.4754e+06	5728333	5.18092e+06	4334183	4.82581e+06	5045735	5762266	4152449	4.94656e+06	6073036	5678146	5583149	5161856	5.62405e+06	-0.375849	-0.185182
207.138	4.13913	11464598	10354208	10838248	10241531	1.07246e+07	10785331	10477808	11650911	12504037	1.13545e+07	10597770	10079724	12019897	10425950	1.07808e+07	0.0823369	0.00753889	38780984	32263486	37865800	34165844	3.5769e+07	28427210	31992734	29654834	26757132	2.9208e+07	22071450	21102088	20583910	23902854	2.19151e+07	0.706787	0.414439
207.138	3.21158	2.94616e+06	2.37746e+06	2.68701e+06	2.38596e+06	2.59915e+06	4.26373e+06	4.05676e+06	4.06475e+06	4.57708e+06	4.24058e+06	4157888	3.8047e+06	3.98817e+06	3919506	3967564	0.706223	0.610215	53290092	38235852	16744173	24352296	3.31556e+07	19589166	28311322	20652724	22402020	22738808	3.98241e+06	3.63738e+06	7.63512e+06	5334315	5.14731e+06	2.68736	2.14327
207.138	3.62793	1.72021e+06	1.61232e+06	1.63103e+06	1.62164e+06	1.6463e+06	2.57364e+06	2.69458e+06	2.65108e+06	3.01033e+06	2.73241e+06	2.30869e+06	2.38423e+06	2408849	2.27488e+06	2.34416e+06	0.730944	0.509843	10288261	8829598	8498689	10805607	9.60554e+06	2769617	4053056	4721895	4.23804e+06	3.94565e+06	3.8193e+06	2.6896e+06	1932137	3546484	2.99688e+06	1.68041	0.396803
207.639	2.03218	0	0	0	0	0	0	0	9614.27	0	2403.57	15121.3	0	9756.64	0	6219.49	#DIV/0!	#DIV/0!	0	517024	0	0	129256	0	0	0	319919	79979.7	89813936	79459504	84858288	82421464	84138298	-9.34639	-10.0389
208.039	10.4388	258892	186325	220451	206070	217935	212639	231215	243024	231878	229689	223352	217743	213139	197248	212871	0.0757847	-0.0339192	13339951	13713044	13578796	14317537	13737332	12692712	15671389	12216182	14460220	1.37601e+07	10409495	12036355	16717318	11546777	1.26775e+07	0.115833	0.118225
208.046	2.26559	22953	32453.3	22767.7	30286.3	27115.1	506207	327776	610062	700847	536223	117488	92900.4	88013.5	85005.2	95851.8	4.30567	1.82171	210662	761361	231262	299432	375679	209881	240428	270696	406991	281999	53470264	39869984	41993016	63359684	49673237	-7.04682	-7.46064
208.097	3.08024	234649	168128	164411	183097	187571	523276	416240	609042	589033	534398	397123	308897	389966	285583	345392	1.51048	0.880797	2.13754e+06	1.51302e+06	1.42582e+06	1.25503e+06	1.58285e+06	1.63789e+06	1.09216e+06	1.34986e+06	1.81456e+06	1473617	11798028	13042080	10366979	19543720	1.36877e+07	-3.11228	-3.21545
208.106	0.426021	16163.8	4756.72	0	4242.34	6290.72	8890.73	0	5489.11	0	3594.96	7221.92	15878.1	15461.4	0	9640.37	-0.807251	0.615863	0	134838	27293.4	58250.8	55095.6	33950.8	0	39042.3	68545.8	35384.7	28187522	21313976	26130350	30917958	2.66375e+07	-8.9173	-9.55611
208.117	6.41177	330618	277700	317059	252666	294511	249732	240058	226355	290017	251541	579930	795647	623712	648559	661962	-0.227528	1.16843	2914105	2.8005e+06	2.36965e+06	2.7763e+06	2.71514e+06	4.85265e+06	5.81601e+06	5.75401e+06	4.84959e+06	5.31807e+06	3.09388e+06	3575648	2.60149e+06	3742513	3.25338e+06	-0.260916	0.708961
208.17	7.7207	150687	250741	216654	128345	186607	170494	208279	195376	244977	204781	248604	570219	297227	1.30951e+06	606391	0.134083	1.70025	8482654	16592682	5.41452e+06	5350904	8.96019e+06	4218930	6074521	16243545	5.66253e+06	8.04988e+06	1.28793e+06	1.17681e+06	6.71772e+06	786099	2.49214e+06	1.84614	1.69158
209.013	10.3342	4779976	4.62992e+06	4.29335e+06	4444784	4.53701e+06	4787257	4266279	4.46118e+06	4731168	4.56147e+06	4505886	4232259	4372364	4626877	4.43435e+06	0.00775806	-0.0330195	19384988	19245316	20750930	19576782	19739504	19431296	17768978	18530706	18718112	18612273	13823459	15768907	15022393	14539626	1.47886e+07	0.416601	0.331769
209.081	4.24218	1.40539e+06	1.33801e+06	1.36487e+06	1.27529e+06	1.34589e+06	1.12414e+06	943734	1.02401e+06	1.29406e+06	1.09649e+06	1.16473e+06	986980	1.04147e+06	1.01176e+06	1.05124e+06	-0.295675	-0.356477	2226929	1972616	2076490	1.77219e+06	2.01206e+06	3.2986e+06	4.03355e+06	4.28796e+06	3762165	3.84557e+06	3.11646e+06	3.30835e+06	2755928	3.53628e+06	3.17926e+06	-0.660019	0.274508
209.081	3.5594	3.1855e+06	3.2012e+06	3.22469e+06	3.17751e+06	3.19723e+06	7.95718e+06	6.28352e+06	7.40982e+06	9746036	7.84914e+06	6106726	5.58701e+06	5344446	5310899	5.58727e+06	1.29571	0.805323	21815114	22923750	20314416	19053324	21026651	24571514	28741730	31514532	26260330	2.7772e+07	7.94374e+06	8921247	3.935e+06	10705358	7.87634e+06	1.41662	1.81804
209.089	6.64584	34842.8	14888.1	18423.7	39727.5	26970.5	15520.3	14481.4	28952.9	16269.4	18806	12298.3	13739.4	40792.7	41668.3	27124.7	-0.520188	0.00822081	736265	245160	398791	474508	463681	576494	417233	380911	540792	478858	3.2988e+06	3.02064e+06	1.59101e+06	3.91449e+06	2.95623e+06	-2.67256	-2.62609
209.092	1.58253	63067.2	61942.2	47610.9	56368.9	57247.3	91046.6	94637.7	101023	100076	96695.7	75246.4	69994.7	78277.9	73982.1	74375.3	0.756244	0.377616	626051	669148	725125	749776	692525	648193	625376	657261	654048	646219	17078982	13350003	14037179	15227484	14923412	-4.42957	-4.52941
209.092	2.06282	222185	178709	186497	215728	200780	266177	251351	281221	273257	268001	286284	299921	282058	220112	272094	0.416627	0.438489	156751	1.94612e+06	156750	257687	629326	122216	179438	188143	1003950	373437	20007430	26488562	21718444	26008784	23555805	-5.22613	-5.97907
209.092	1.30808	43492.8	42155.4	37642.2	40588.8	40969.8	66326.1	65414	64962	68859.2	66390.4	59320	55223.2	58187.2	49122.8	55463.3	0.696412	0.436972	118299	289878	150066	117450	168923	93191.8	102390	97850.8	112642	101519	14487711	11055266	12918639	14536449	1.32495e+07	-6.29343	-7.02805
209.103	0.411082	1.84118e+06	2.20233e+06	2.1399e+06	1.90544e+06	2022213	1.75113e+06	1.93011e+06	1.62109e+06	1.7212e+06	1.75588e+06	1.77151e+06	2014229	2.0037e+06	2.20816e+06	1.9994e+06	-0.203739	-0.0163691	7302683	5375930	8524969	7.62691e+06	7.20762e+06	7.01937e+06	7156294	7130962	5.48753e+06	6.69854e+06	50872740	46280284	51987020	57664132	51701044	-2.8426	-2.94828
209.107	5.5462	773263	754531	811732	725191	766179	883801	977672	763855	888398	878431	825516	899238	950792	1026343	925472	0.197247	0.272508	7682748	8060105	7.85137e+06	8165654	7.93997e+06	7437296	8065997	9091995	7590504	8046448	5518813	5340008	4.65339e+06	4821471	5.08342e+06	0.643334	0.662552
209.115	3.98418	1.14784e+06	1.01659e+06	981907	1.1844e+06	1.08268e+06	8060494	6319435	8.25753e+06	9203116	7.96014e+06	5.19597e+06	4.5154e+06	5714913	5.17845e+06	5.15119e+06	2.87818	2.25029	11706709	8402449	9502798	8069171	9.42028e+06	3546505	3776609	4.39919e+06	3.51964e+06	3.81049e+06	7.34672e+06	9219502	7776742	8089663	8.10816e+06	0.216396	-1.0894
209.116	3.35235	433149	354230	353001	349465	372461	508012	486610	467081	598057	514940	450393	509480	460412	467904	472047	0.467314	0.341841	3.93515e+06	2.77529e+06	7611104	4.4982e+06	4.70494e+06	6704060	5.62964e+06	7.43905e+06	6708195	6.62024e+06	1.3109e+06	661994	896106	1767711	1.15918e+06	2.02107	2.51378
209.125	6.69157	234160	244353	284883	245243	252160	201823	182051	196016	185984	191469	149397	124474	136201	137720	136948	-0.397231	-0.880713	2.04156e+06	2.14949e+06	2.03189e+06	2.36038e+06	2.14583e+06	1.30175e+06	1.15947e+06	1.11999e+06	1.03389e+06	1.15378e+06	1387506	1.34168e+06	1176292	1398735	1.32605e+06	0.694398	-0.200776
209.125	6.23868	164346	145916	215482	203741	182371	141731	154762	121321	77159	123743	147328	130880	119546	30905.1	107165	-0.559529	-0.767051	3.70489e+06	3638152	3.44327e+06	3.33771e+06	3.53101e+06	3.33393e+06	3.03966e+06	3.22895e+06	3.03647e+06	3.15975e+06	2781249	3.2056e+06	2.95568e+06	2.97243e+06	2.97874e+06	0.245378	0.0851108
209.128	0.751924	28036.7	22628.3	9958.92	12319.9	18235.9	16221	17936.6	24207.7	8204.33	16642.4	35769	24440.9	27220.9	23152.5	27645.8	-0.131921	0.600276	71314.4	440199	83800.5	75854.5	167792	101635	51146.2	61736	142154	89168	35251512	32187192	33845132	44974508	36564586	-7.76763	-8.67971
209.154	6.24514	1532837	1.42231e+06	1.45147e+06	1.43851e+06	1.46128e+06	1.18612e+06	1165052	1084370	1.11651e+06	1.13801e+06	1.09796e+06	1.02375e+06	1.04054e+06	1137753	1.075e+06	-0.360719	-0.442898	1.80429e+06	1.78053e+06	1.89859e+06	1.67711e+06	1.79013e+06	1.51495e+06	1.46687e+06	1.70599e+06	1.51791e+06	1.55143e+06	2172737	2.29197e+06	2.26356e+06	2.06498e+06	2.19831e+06	-0.296333	-0.502798
209.154	7.71494	250300	378695	313158	218447	290150	240463	384821	258554	363771	311902	382961	873763	549733	1.89087e+06	924332	0.104294	1.67161	11305532	21228190	6.86726e+06	7.4822e+06	11720795	5786046	7949838	20441420	7.15867e+06	1.0334e+07	1778507	1.67911e+06	7795338	1.01413e+06	3.06677e+06	1.93428	1.75261
209.154	4.04245	2.33836e+06	2.31771e+06	2.4227e+06	2.37853e+06	2.36433e+06	4.41066e+06	4.43593e+06	4967018	5446056	4.81492e+06	4131519	4.07228e+06	4.54379e+06	4317727	4.26633e+06	1.02608	0.851564	29393252	17117950	22563330	23941126	2.32539e+07	20859974	17233326	19227686	14382935	1.7926e+07	11172043	23627780	8862630	9034685	1.31743e+07	0.819749	0.444327
209.154	3.39053	2.30241e+06	2.15004e+06	2055833	2.15606e+06	2.16609e+06	14903943	15709215	15979915	17775060	1.6092e+07	15961572	14546791	15334435	14100625	1.49859e+07	2.89318	2.79044	69100128	60370728	81755968	60448044	67918717	56347212	55253240	90328152	61813700	65935576	4983986	22138652	10161983	5792009	1.07692e+07	2.6569	2.61415
209.19	5.53086	627274	546615	632497	604561	602737	1.34727e+06	1.44936e+06	1.3761e+06	1.24443e+06	1.35429e+06	1.29965e+06	1349862	1.40288e+06	1.3746e+06	1.35675e+06	1.16794	1.17055	81539024	20312654	29349030	44186816	43846881	66204068	44868772	31279616	55307508	49414991	92576824	118421776	58396664	86038144	88858352	-1.01903	-0.846559
209.19	6.28785	1.28889e+06	1.29893e+06	1.40319e+06	1.3789e+06	1.34248e+06	452732	580662	517110	445740	499061	453522	462138	459010	509887	471140	-1.42761	-1.51067	1.95949e+06	2.19142e+06	2.57122e+06	2.15848e+06	2.22015e+06	1.4089e+06	1.41646e+06	1.40451e+06	1.52741e+06	1.43932e+06	2.43602e+06	2.56278e+06	2.08345e+06	2.17086e+06	2.31328e+06	-0.0592771	-0.68455
210.05	10.2145	0	0	0	0	0	0	0	0	0	0	0	0	0	0	0	#DIV/0!	#DIV/0!	0	34748.7	0	0	8687.18	0	0	0	26373.7	6593.43	3.7696e+06	3531676	2.94347e+06	4.03824e+06	3.57075e+06	-8.68312	-9.08098
210.05	1.37424	112051	99094.8	75167.5	103621	97483.4	105417	105258	157498	107636	118952	183933	111497	172944	92362.7	140184	0.287152	0.524096	302108	12913860	748100	431439	3.59888e+06	570373	545457	330237	3536812	1.24572e+06	12028400	5.98896e+06	32775994	14316851	1.62776e+07	-2.17727	-3.70783
210.113	2.77143	1.05936e+06	1.10946e+06	1.06752e+06	1.09276e+06	1.08227e+06	935364	955931	1009938	947386	962155	993775	965153	998267	1.03448e+06	997918	-0.169726	-0.117073	4482013	3.68077e+06	3.95275e+06	4.76296e+06	4.21962e+06	4.37364e+06	4.01697e+06	4.18461e+06	3.97634e+06	4.13789e+06	1.62656e+06	1.86175e+06	1.50425e+06	2.08314e+06	1.76893e+06	1.25424	1.22602
210.128	7.74132	0	0	0	0	0	0	51656.9	0	0	12914.2	0	0	0	0	0	#DIV/0!	#DIV/0!	4.82905e+06	2.70489e+06	2.9598e+06	3.92567e+06	3.60485e+06	6.00277e+06	5.68157e+06	3932004	7.21153e+06	5.70697e+06	5.91484e+06	5364674	5.22678e+06	4.84041e+06	5.33668e+06	-0.566002	0.0967828
210.133	6.85273	1.36119e+06	1640961	1.46705e+06	1.41041e+06	1.4699e+06	683354	653669	584395	468940	597589	316717	298206	333609	374207	330685	-1.29849	-2.15219	4222540	4316151	4.86239e+06	4.87841e+06	4.56987e+06	375305	332501	317286	596566	405415	3.7227e+06	5149147	4086210	4957404	4.47886e+06	0.0290209	-3.46566
210.133	6.39086	187897	143025	160867	173588	166344	78210	60507.9	52467	61249.7	63108.7	145726	190012	117378	153128	151561	-1.39826	-0.134274	681855	733063	583826	650883	662407	3.02254e+06	3.14537e+06	3.31357e+06	3.05465e+06	3.13404e+06	623533	758029	681890	950612	753516	-0.185921	2.05631
210.133	3.02231	61616.1	122555	83607.3	124971	98187.5	68908.5	95225.1	90598.5	64643.9	79844	53123.8	58670.2	140535	62981.9	78827.7	-0.298355	-0.316836	643214	1.36517e+06	2.50464e+06	731696	1.31118e+06	1606187	528600	1.70496e+06	34936284	9.69401e+06	402280	597893	462882	973308	609091	1.10614	3.99236
210.589	3.73395	417655	550371	452569	396420	454254	318311	315848	275451	319609	307305	300943	324017	370442	349717	336280	-0.563829	-0.433837	4.17269e+06	3.74422e+06	4.37258e+06	4626723	4.22905e+06	4.35947e+06	4.32802e+06	4.15769e+06	4761558	4.40168e+06	0	112222	95582.5	71888.7	69923.3	5.91842	5.97614
211.075	5.67269	15312.2	32634.5	12174.5	13099.4	18305.1	0	0	0	11766.9	2941.72	14540.2	0	10456.5	13493.4	9622.54	-2.63752	-0.92776	16513815	18355374	12061962	12223160	1.47886e+07	11383456	10608802	11144620	10745577	1.09706e+07	12650607	8.24573e+06	7301604	12473790	1.01679e+07	0.540457	0.109618
211.087	4.79786	1.57491e+06	1803945	1.68902e+06	1.6319e+06	1.67494e+06	2.01451e+06	1.98093e+06	1.87787e+06	1.71769e+06	1.89775e+06	1.9877e+06	2.08145e+06	1.80793e+06	1.98341e+06	1.96512e+06	0.180177	0.230509	7.28214e+06	6851764	8.14519e+06	7608810	7.47197e+06	7.12744e+06	6.9357e+06	6757515	6.8503e+06	6.91774e+06	4670841	5.65423e+06	4745730	5255466	5.08157e+06	0.556216	0.445028
211.096	2.25209	114507	124216	127768	118431	121231	176570	152516	166501	182823	169602	141981	155347	138628	154416	147593	0.484402	0.283868	1.19746e+06	855677	1.1152e+06	1.01988e+06	1.04705e+06	266560	1.08178e+06	1.17608e+06	947002	867856	5887882	4.48895e+06	5.51587e+06	5.419e+06	5.32793e+06	-2.34724	-2.61805
211.097	4.08925	933505	898641	956542	919114	926951	965868	832176	1.07194e+06	1.05586e+06	981460	909707	927153	984492	915752	934276	0.0824372	0.0113562	3.79998e+06	2.10142e+06	3.54783e+06	3.48116e+06	3.2326e+06	2.17822e+06	2.36059e+06	2.70258e+06	1.96087e+06	2.30056e+06	2.02497e+06	2044006	1.77105e+06	1.84018e+06	1.92005e+06	0.751549	0.260842
211.097	3.86219	373459	362428	334293	401322	367876	835226	813649	1.01762e+06	1.07083e+06	934329	1.09425e+06	1068860	1.18454e+06	1.08334e+06	1.10775e+06	1.34471	1.59034	2.50065e+06	2560349	2.692e+06	3.68096e+06	2.85849e+06	4.6676e+06	3.57943e+06	3.36404e+06	2.9331e+06	3.63604e+06	702092	791243	918356	750125	790454	1.8545	2.20162
211.097	3.28346	3.33185e+06	3.20732e+06	3.65669e+06	3.26983e+06	3.36642e+06	2.8563e+06	2.87738e+06	3.21383e+06	3.3861e+06	3.0834e+06	2.98735e+06	3047706	3.28025e+06	2.98808e+06	3.07585e+06	-0.126692	-0.130232	7.08162e+06	11644645	7.23668e+06	7.25678e+06	8.30493e+06	2.1732e+06	2.10557e+06	2.16954e+06	2.54696e+06	2.24882e+06	946352	476845	488600	245954	539438	3.94444	2.05964
211.107	1.19967	43536	41642.6	44763.2	40665.3	42651.8	43879.4	38047.4	46003.1	46597.8	43631.9	34701	44215	43406.2	41699.8	41005.5	0.0327788	-0.0567881	203485	306152	188761	197640	224010	246559	184944	190732	282340	226144	13986670	16329719	14496400	11616441	1.41073e+07	-5.97674	-5.96306
211.108	2.25457	13839859	13576944	13643097	13565713	1.36564e+07	13084954	12781244	13058874	13059781	1.29962e+07	12675833	12470922	13483429	12202787	1.27082e+07	-0.0714862	-0.103813	36712812	34559124	37137116	34963280	35843083	35449500	33134378	33401426	34870112	34213854	194888864	180389088	190116832	203951856	192336660	-2.42387	-2.49098
[truncated: 3,037 more rows]
