# Supplementary material for: Anaerobic gut fungi are an untapped reservoir of natural products
Source: Proc Natl Acad Sci U S A. 2021 Apr 27;118(18):e2019855118. doi: 10.1073/pnas.2019855118 (PMC8106346; doi:10.1073/pnas.2019855118)
Supplement: Supplementary File [file pnas.2019855118.sd14.txt]

Query: OCB83923.1 polyketide synthetase [Sanghuangporus baumii] Query ID: lcl|Query_44067 Length: 2572

>A_robustus_scaffold_127
Sequence ID: Query_44069 Length: 466 
Range 1: 10 to 442

Score:178 bits(451), Expect:6e-52, 
Method:Compositional matrix adjust., 
Identities:120/442(27%), Positives:208/442(47%), Gaps:19/442(4%)

Query  1134  PARSIPHLFVVSAKTEKALVEYMRSYVEYCKRAQESD--LADICYTTCIGREHYRFRFAC  1191
             P      +  +SAK   AL+     Y+   + + +SD  +AD+CYT+ IGR+H  +R+A 
Sbjct  10    PVNDSYQVLTISAKNNAALIAVAEQYISLLE-SLDSDAPIADLCYTSNIGRQHMNYRYAV  68

Query  1192  TCATMQELLDQLNIALETSAKEPFAAIPSKPRVAFAFPGQGSQWQGMGRAFSDVDKVFAG  1251
             T     EL  +L   +    K        K  V  +F GQGS   G+G+       VF  
Sbjct  69    TGRNASELAAKLTEYVHQGKK---TVRSDKTEVGMSFTGQGSIKPGVGQELYRSQPVFRD  125

Query  1252  YLLEYAEQASDLLGFDLGPLLFDYAETERPSNAINETHVSQACIFVFQCAMVRWLEHLGI  1311
              +    ++   +L    G  L D     + ++ + +  ++Q  +F F+ AM    +  G+
Sbjct  126   AI----DKCDTVLKKVTGISLVDVLYNPQQAHHLKKAQIAQPALFAFEYAMCMLWKSWGV  181

Query  1312  RPNAVVSHSLGEIAASVASGSMEFNTALEFVIVRSNAMRPERTNGGIMAAIRAPAEPIKK  1371
              P  V  HSLGEI A+  +G+M+ + A++F++ R+  +       G M +I    + +KK
Sbjct  182   EPTIVNGHSLGEIVAAAVTGAMDIDLAIDFIVERARCIGEYGEKPGTMVSIFEKEDVVKK  241

Query  1372  RIAALGLSEVVSIAAFNSDTQHVVSGDEQAVRKLVDDLAKKSIKATILSVNQGFHSHCIE  1431
              I      E V++AA N     V+SG E  V  + +   + ++K   L+V   FHS  +E
Sbjct  242   AIEEFDTQEEVAVAAINGVAHTVISGYEDEVDDITEYFKQMNVKTKKLNVTDAFHSPLME  301

Query  1432  PSLGPIREHLERNADE-ISKP-TIPYFSSVEGRALKNGERPDAGYWVKQARQAVRFVDAA  1489
             P++  + + +E   DE   +P  + + S+V+G+  + GER D  YW + AR  VRFVD  
Sbjct  302   PAIEELDKWIEGKDDEKFRQPLKVRFISNVDGKIKEVGERLDENYWAEHARSTVRFVDGV  361

Query  1490  HALFSEANCNV--VVDVGPQTVIAHL----LKDAGSRVSKPPSVISLCDRPTTDTLNPLV  1543
              ++    N N+  V++VGP   ++H+    +++  +   K P  I        ++   L 
Sbjct  362   KSMIESENNNILAVIEVGPAATLSHMSARYVRENEALRGKGPHFIP-SGSADQNSEQYLF  420

Query  1544  QSLAMLYTLGVTPDFQKVFAGR  1565
              +L+  Y +G   D+      R
Sbjct  421   DALSNFYMVGGNIDWNAFHKAR  442


Range 2: 18 to 51

Score:20.0 bits(40), Expect:1.1, 
Method:Compositional matrix adjust., 
Identities:12/39(31%), Positives:21/39(53%), Gaps:5/39(12%)

Query  2484  INLSAKDAEKFISTSLQAVLGMSASDMENIDSSTPILSL  2522
             + +SAK+    I+ + Q +     S +E++DS  PI  L
Sbjct  18    LTISAKNNAALIAVAEQYI-----SLLESLDSDAPIADL  51


Range 3: 227 to 244

Score:17.7 bits(34), Expect:4.7, 
Method:Compositional matrix adjust., 
Identities:7/18(39%), Positives:12/18(66%), Gaps:0/18(0%)

Query  1110  GTIAAVILEEHLSNKAIE  1127
             GT+ ++  +E +  KAIE
Sbjct  227   GTMVSIFEKEDVVKKAIE  244


Range 4: 39 to 51

Score:17.7 bits(34), Expect:4.7, 
Method:Compositional matrix adjust., 
Identities:7/13(54%), Positives:9/13(69%), Gaps:0/13(0%)

Query  2405  VENLDSSTPILSL  2417
             +E+LDS  PI  L
Sbjct  39    LESLDSDAPIADL  51


Range 5: 300 to 359

Score:16.9 bits(32), Expect:8.5, 
Method:Compositional matrix adjust., 
Identities:16/60(27%), Positives:24/60(40%), Gaps:6/60(10%)

Query  2085  LESCLIEDGFWIPPTNDSVQKKACAVIFGMN------EVGIALAKHMVDRRGWSHIVFVD  2138
             +E  + E   WI   +D   ++   V F  N      EVG  L ++       S + FVD
Sbjct  300   MEPAIEELDKWIEGKDDEKFRQPLKVRFISNVDGKIKEVGERLDENYWAEHARSTVRFVD  359


Range 6: 113 to 127

Score:16.9 bits(32), Expect:9.0, 
Method:Compositional matrix adjust., 
Identities:6/15(40%), Positives:7/15(46%), Gaps:0/15(0%)

Query  2340  GNEPYSSDPYFSSVL  2354
             G E Y S P F   +
Sbjct  113   GQELYRSQPVFRDAI  127
