# Supplementary material for: Anaerobic gut fungi are an untapped reservoir of natural products
Source: Proc Natl Acad Sci U S A. 2021 Apr 27;118(18):e2019855118. doi: 10.1073/pnas.2019855118 (PMC8106346; doi:10.1073/pnas.2019855118)
Supplement: Supplementary File [file pnas.2019855118.sd15.txt]

Query: OCB83923.1 polyketide synthetase [Sanghuangporus baumii] Query ID: lcl|Query_15971 Length: 2572

>C_churrovis_scaffold_129
Sequence ID: Query_15973 Length: 2234 
Range 1: 86 to 1071

Score:435 bits(1118), Expect:1e-126, 
Method:Compositional matrix adjust., 
Identities:302/1013(30%), Positives:486/1013(47%), Gaps:73/1013(7%)

Query  674   PGVRLTYDNDSDVVIVGQAFRLPGKVNTASAFWEALVHKKQVLEPMGNDRWDHASFYHPP  733
             PGV   Y+N   V ++G A RLPG +NT   +W++L   +  + P G +R  H    H  
Sbjct  86    PGVNPEYENLIQVAVIGIALRLPGGINTTDKYWKSLEEGRFCISPTGTNRHLHHYMTH--  143

Query  734   TNPPSKPPPGKINFTQMGRIE-------VASYDNAFFGISPAEAYFVTPGARVAMEVAVE  786
              N   KP  G+    + GR +       +  +D  FF +SP EA  + P  R  +E   E
Sbjct  144   -NEELKP--GEHYLFKYGRYDSTPDVAPITDFDPMFFNMSPNEATVLDPKFRWVLETTYE  200

Query  787   ALEDANIPLSGIKGSNMGVFVAQGP--EFGYPDLIYTEKGFEVYDRYYGTGVADSAISGR  844
             AL+DA I    I G++  V+ A G   +     +  +  GF V         A +++ GR
Sbjct  201   ALQDAGIDPDTISGTHTNVYTAPGQVDDMSRYVINASPTGFSVLTGQTMHCCAAASLPGR  260

Query  845   LSYFLDIHGPSVTLNTACSGGLVALDNALMSIRHGISETAIVCSVNVHVWPGNFGFLSAN  904
             +S+  ++ G + T++TACS G+VA  +A   +  G ++ AIV + +       F  LS  
Sbjct  261   ISFMYNLFGAAHTVDTACSSGIVATHDAFKDLNIGETDLAIVNAAHCPFLSSGFSLLSVA  320

Query  905   QMSSLHGRCATFSKDADGYVPSEGAMAFIVKSKRAALRDGDNIIGVVKSTSVQHNGRSQG  964
             +M S + RCA + + ADGYVP EG +  I+K K  A+RD + I G++ +T V  +G    
Sbjct  321   KMVSRNCRCAAYDEAADGYVPGEGCVTIILKRKDDAIRDHNKIYGLINATVVGQSGARAS  380

Query  965   LVAPNSKAQVALQRTCLAAAGIMPSDVDFVENHGTGTILGDMMEIQAINEVFGGSHSADS  1024
             +  P    Q ++ R  L  AG+ P D+D++E HGTGT LGD +E +AIN VF GSH+ + 
Sbjct  381   MSQPTVCGQSSIHRQVLEKAGVSPKDIDYMEGHGTGTKLGDRIEGEAINNVFKGSHTKER  440

Query  1025  PLVLGAAKTIFGHTESSAGLVGVAKALQSLHYHVVPGLAHLDGSNLSPRLDTSVTPLRIS  1084
             PL L + KT  GHTE  +GL  + K L ++    +P   HL   N SP +D    PL I 
Sbjct  441   PLTLASVKTNIGHTEEVSGLASLVKVLLAMKNKTIP--PHLHLKNPSPLIDFEAVPLHIP  498

Query  1085  HLESQLRRRADRVPLRALSLSFGFAGTIAAVILEEHLSNKAIESNIPET----PARSIPH  1140
               + + +    +  + AL  S+G +G+++  I+EE++         PE     P     H
Sbjct  499   TQKEEWKPVEGKKRI-ALVSSYGLSGSVSDAIVEEYID--------PEVHDIYPVNDTYH  549

Query  1141  LFVVSAKTEKALVEYMRSYVEYCKRAQESD-LADICYTTCIGREHYRFRFACTCATMQEL  1199
             +  +S+KT+  L      Y+E     + S  +ADICYT+   R+H ++R+A T     EL
Sbjct  550   VLTISSKTQTGLNAVAEQYIELLNSLEPSAPIADICYTSNKHRQHMKYRYAVTGKNAAEL  609

Query  1200  LDQLNIALETSAKEPFAAIPSKPRVAFAFPGQGSQWQGMGRAFSDVDKVFAGYLLEYAEQ  1259
                L+  ++   K        K  +  +F GQGS   G+G        VF   + +    
Sbjct  610   ATGLSEFIQQGKK---TTRSDKTEIGMSFTGQGSIKSGVGLELYRTQPVFRQAIDKCDAV  666

Query  1260  ASDLLGFDLGPLLFDYAETERPSNAINETHVSQACIFVFQCAMVRWLEHLGIRPNAVVSH  1319
                  G  L   L++  E  + + A     ++Q  +F ++ AM    +  GI P  V  H
Sbjct  667   VKKATGVSLVDALYNPEEAHQLTKA----QIAQPALFAYEYAMCMLWKSWGIEPTIVNGH  722

Query  1320  SLGEIAASVASGSMEFNTALEFVIVRSNAMRPERTNGGIMAAIRAPAEPIKKRIAALGLS  1379
             SLGEI A+ A+G+M+ + A++F+I R+  M       G M ++    + IKK I   G  
Sbjct  723   SLGEIVAAAATGAMDIDLAIDFIIERARCMGEYGEKPGTMVSVFEKEDVIKKAIEEFGYE  782

Query  1380  EVVSIAAFNSDTQHVVSGDEQAVRKLVDDLAKKSIKATILSVNQGFHSHCIEPSLGPIRE  1439
             E VS+AA N  T  V+SG E  V  + +   +  IK   L+V   FHS  ++P++  + +
Sbjct  783   EEVSVAALNGVTHTVISGYEDEVDDISEYFNQMHIKTKKLNVTDAFHSPLMDPAVDELNK  842

Query  1440  HLERNAD-EISKP-TIPYFSSVEGRALKNGERPDAGYWVKQARQAVRFVDAAHALF-SEA  1496
              ++   D +  +P  + + S+V+G     G+R ++ YW K AR AVRFVD   ++  SE 
Sbjct  843   WIKTKDDTKFRQPLKVKFISNVDGNIKPVGDRLESDYWGKHARNAVRFVDGVRSMVESEK  902

Query  1497  NCNVVVDVGPQTVIAHL----LKDAGSRVSKPPSVI--SLCDRPTTDTLNPLVQSLAMLY  1550
                 V++VGP   + ++    +++  S     P+ I  S+ D+   ++   L  +L   Y
Sbjct  903   KLLAVIEVGPAATLTNMSSRFVRETESLRGTGPTFIASSVADQ---NSEQYLFAALCKFY  959

Query  1551  TLGVTPDFQKVFAGR--RTQAKKVA-----IPTYPWQRQRHYPSI-----IPSRTTKIKG  1598
              +G   ++  VF  R   T  K +      +P YP+QR R++        IP   +    
Sbjct  960   MIGGNINWS-VFHNRVDATSGKTLPLNLYDLPLYPFQRSRYWLQTQEQCNIPLNASFANA  1018

Query  1599  MQQ-----------SDDYMKTWEIGKELGPFLEKDHTVEGVPIIPAAALAMFV  1640
                            D+ + +  +  +   +L K+H + G   IPAAA   F+
Sbjct  1019  NWDLYKSVTVINAGKDELIVSAPLSSQYVKYLCKNHVIMGTGCIPAAAYTEFI  1071


Range 2: 1577 to 1929

Score:60.5 bits(145), Expect:3e-12, 
Method:Compositional matrix adjust., 
Identities:67/362(19%), Positives:143/362(39%), Gaps:25/362(6%)

Query  2113  GMNEVGIALAKHMVDRRGWSHIVFVDKRNRGDIEIASTLINLEA--EGVELDYVQTEIAL  2170
             G+  VG  +  +++ +     IV   +R   D  +A+ L  L    E +++ Y+   +  
Sbjct  1577  GLGGVGYDITSYLMKQPNLKCIVLTGRRPESDENVANKLNELRGLNEAIQIKYITANVGS  1636

Query  2171  GAAVRDTLVKIYDEYGPIQSIVYAPDNVKDMPVRAATDQALSSVLNSTAIGAWNIHSACE  2230
              A ++     I     P+  +++      D  +   + +  + ++NS   G+  I    +
Sbjct  1637  EADMKKIFDDINASSQPLTGVIHTAGTNDDGLIFNQSYERFAKLINSKIEGSLCIAKLTQ  1696

Query  2231  ELKLAVDRLVMLSSISVPLGKPNQLLRVASYSFMDALAAYSSSISSRETYSVQLGSWESQ  2290
              L L     ++ SS++   G   Q+    +  F+D +  Y       +  ++QL +W S 
Sbjct  1697  SLNLKF--TLLFSSMTSFFGNRGQINYCTANRFVDKVCQYYRDHGRNDILALQLAAWPS-  1753

Query  2291  NGSDQLVGDIPAIPQMSYELGIPLLVRTLEDARPPVVSILAKTRFGLLHGNEPYSSDPYF  2350
              G   ++ D          + +   + +     PPVV      ++  ++ +     DP +
Sbjct  1754  -GLMSIIKDRTFFFNKYNSINLVSNLLSHTSDIPPVVLGAPVVKWENVYDHS--ICDPIY  1810

Query  2351  SSVLASAAP--------------EDSAIPGPKPAIVSSAKRTTKIAIPAVEKTLTRSLQK  2396
              +V     P              +++    PKP   SS K++ ++    V + +   L+ 
Sbjct  1811  RTVRPPNRPKIDLKTTNDQTYVKDENQTNEPKPENASS-KKSKEVNEDNVYEIMEAELKN  1869

Query  2397  ILGLSSSDVENLDSSTPILSLGIDSISFTQLRADVSENYEVDLPMTFLGEETLTLAEVAE  2456
             IL    +D   +D    +  LGIDSI   +LR  +     V++P+     + + L  + E
Sbjct  1870  ILQYGEND--EIDPYQSLTELGIDSIMMMELRTILRNATNVNIPLVVFSTQNICLYRLVE  1927

Query  2457  FI  2458
             ++
Sbjct  1928  YV  1929


Range 3: 1861 to 1932

Score:32.7 bits(73), Expect:6e-04, 
Method:Compositional matrix adjust., 
Identities:19/74(26%), Positives:33/74(44%), Gaps:2/74(2%)

Query  2493  KFISTSLQAVLGMSASDMENIDSSTPILSLGIDSISFTQLRSDVMKKYGVDVPMSFLGED  2552
             + +   L+ +L    +D   ID    +  LGIDSI   +LR+ +     V++P+      
Sbjct  1861  EIMEAELKNILQYGEND--EIDPYQSLTELGIDSIMMMELRTILRNATNVNIPLVVFSTQ  1918

Query  2553  TLTLAELAEFAVEK  2566
              + L  L E+   K
Sbjct  1919  NICLYRLVEYVKSK  1932


Range 4: 1387 to 1422

Score:24.6 bits(52), Expect:0.23, 
Method:Compositional matrix adjust., 
Identities:12/42(29%), Positives:20/42(47%), Gaps:6/42(14%)

Query  954   TSVQHNGRSQGLVAPNSKAQVALQRTCLAAAGIMPSDVDFVE  995
             T +Q N +  G+ A        +++ CLA    M  D+D+ E
Sbjct  1387  TLIQQNLKDLGIRAS------GMEKDCLAVVNFMGMDLDYQE  1422


Range 5: 1489 to 1548

Score:23.1 bits(48), Expect:0.55, 
Method:Compositional matrix adjust., 
Identities:18/81(22%), Positives:35/81(43%), Gaps:22/81(27%)

Query  1877  LMRTIWKQKM-LSVEDLDTKKVSDILYVGSGRLLQTLEREASSLSMKVIAVNEVSTFLES  1935
             + R+ WK+ M + V DLD                  ++R  +   +      EV++ ++ 
Sbjct  1489  ISRSFWKEFMDIRVFDLD------------------VDRSVTQEDLAARVYAEVTSSVDH  1530

Query  1936  QNGPYQIVYDATSVDGLRVDG  1956
              N  Y+++YD +   G R +G
Sbjct  1531  YNVSYEVIYDKS---GKRYEG  1548


Range 6: 1884 to 1912

Score:21.2 bits(43), Expect:2.2, 
Method:Compositional matrix adjust., 
Identities:9/29(31%), Positives:17/29(58%), Gaps:0/29(0%)

Query  614   SFAELGMDSNMATRIVSKLNSRFTLDLPM  642
             S  ELG+DS M   + + L +   +++P+
Sbjct  1884  SLTELGIDSIMMMELRTILRNATNVNIPL  1912


Range 7: 1620 to 1651

Score:19.2 bits(38), Expect:8.5, 
Method:Compositional matrix adjust., 
Identities:10/37(27%), Positives:18/37(48%), Gaps:5/37(13%)

Query  1377  GLSEVVSIAAFNSDTQHVVSGDEQAVRKLVDDLAKKS  1413
             GL+E + I    ++      G E  ++K+ DD+   S
Sbjct  1620  GLNEAIQIKYITANV-----GSEADMKKIFDDINASS  1651


Range 8: 1969 to 1977

Score:19.2 bits(38), Expect:9.8, 
Method:Compositional matrix adjust., 
Identities:5/9(56%), Positives:8/9(88%), Gaps:0/9(0%)

Query  325   LTDSDTEKW  333
             ++D+D EKW
Sbjct  1969  ISDADVEKW  1977
