# Supplementary material for: Anaerobic gut fungi are an untapped reservoir of natural products
Source: Proc Natl Acad Sci U S A. 2021 Apr 27;118(18):e2019855118. doi: 10.1073/pnas.2019855118 (PMC8106346; doi:10.1073/pnas.2019855118)
Supplement: Supplementary File [file pnas.2019855118.sd16.txt]

Query: OCB83923.1 polyketide synthetase [Sanghuangporus baumii] Query ID: lcl|Query_13017 Length: 2572

>N_californiae_scaffold_6
Sequence ID: Query_13019 Length: 2088 
Range 1: 10 to 896

Score:358 bits(920), Expect:3e-103, 
Method:Compositional matrix adjust., 
Identities:272/1004(27%), Positives:445/1004(44%), Gaps:154/1004(15%)

Query  674   PGVRLTYDNDSDVVIVGQAFRLPGKVNTASAFWEALVHKKQVLEPMGNDRWDHASFYHPP  733
             PGV   Y N   V +VG A RLPG +NT                                
Sbjct  10    PGVNPEYQNLIQVAVVGIALRLPGGINTVD------------------------------  39

Query  734   TNPPSKPPPGKINFTQMGRIEVASYDNAFFGISPAEAYFVTPGARVAMEVAVEALEDANI  793
              N P   P             +  +D  FF ++P EA  + P  R  +E   E L+DA I
Sbjct  40    -NTPDAAP-------------ITDFDPMFFNMNPNEATVLDPKFRWVLETTYEVLQDAGI  85

Query  794   PLSGIKGSNMGVFVAQGPEFGYPDLIYTEKGFEVYD-RYYGTGVADSAISGRLSYFLDIH  852
                 + G++  ++ A G               +V +   Y T  + +  S        ++
Sbjct  86    NPDSLSGTHTNIYTAPG---------------QVDEMNAYATNASPTGYSV-------LN  123

Query  853   GPSVTLNTACSGGLVALDNALMSIRHGISETAIVCSVNVHVWPGNFGFLSANQMSSLHGR  912
             G    +NTACS GLVA+ +A   +  G ++ AIV +                        
Sbjct  124   G----MNTACSSGLVAIHDAFKDLNIGETDLAIVNA----------------------AH  157

Query  913   CATFSKDADGYVPSEGAMAFIVKSKRAALRDGDNIIGVVKSTSVQHNGRSQGLVAPNSKA  972
             C       +GYVP EG ++ I+K K  A+RD + I G++ +T+V  +G    +  P    
Sbjct  158   CPF----QNGYVPGEGCVSVILKRKDDAIRDHNKIYGLINATAVGQSGSRASMSTPTVLG  213

Query  973   QVALQRTCLAAAGIMPSDVDFVENHGTGTILGDMMEIQAINEVFGGSHSADSPLVLGAAK  1032
             Q  + +  L  A + P D+D++E HGTGT LGD +E +AINEVF G+HS   PL L + K
Sbjct  214   QKYIHKKVLEKANLTPGDIDYMEGHGTGTKLGDRIEAEAINEVFKGTHSESRPLTLASVK  273

Query  1033  TIFGHTESSAGLVGVAKALQSLHYHVVPGLAHLDGSNLSPRLDTSVTPLRISHLESQLRR  1092
             T  GHTE  +GL  + K L ++ +  VP   HL  +  SP +D    PL I   + +  +
Sbjct  274   TNIGHTEEVSGLASLVKVLLAMKHKTVP--PHLHFNKPSPLIDFDSVPLHIPTQKEEW-K  330

Query  1093  RADRVPLRALSLSFGFAGTIAAVILEEHLSNKAIESNIPETPARSIPHLFVVSAKTEKAL  1152
              A+     AL  S+G +G++   I+EE++  +  E      P     H+  +SAK   AL
Sbjct  331   PAEGKKRVALVSSYGLSGSVCDAIVEEYIDPEEREI----YPVNDTYHVLTISAKNHSAL  386

Query  1153  VEYMRSYVEYCKRAQ-ESDLADICYTTCIGREHYRFRFACTCATMQELLDQLNIALETSA  1211
             +     Y+   +  + ++ +AD+CY++ + R+H  +R+A T     EL  +L   +    
Sbjct  387   IAVAEQYISLLESLEADAPIADLCYSSNVCRQHMNYRYAVTGRNASELAAELTNYVSQGK  446

Query  1212  KEPFAAIPSKPRVAFAFPGQGSQWQGMGRAFSDVDKVFAGYLLEYAEQASDLLGFDLGPL  1271
             K        K  V  +F GQGS   G+G+       VF   +    E+   ++    G  
Sbjct  447   K---TIRTDKHEVGMSFTGQGSIKPGVGKELFRTQPVFRAAM----EKCDAVVKKSTGIS  499

Query  1272  LFDYAETERPSNAINETHVSQACIFVFQCAMVRWLEHLGIRPNAVVSHSLGEIAASVASG  1331
             + D    +   + + +  ++Q  +F ++ AM    +  GI+P  V  HSLGEI A+ A+G
Sbjct  500   ILDALYDQNQGHHLKKAQIAQPALFAYEYAMYMLWKSWGIKPVIVNGHSLGEIVAAAATG  559

Query  1332  SMEFNTALEFVIVRSNAMRPERTNGGIMAAIRAPAEPIKKRIAALGLSEVVSIAAFNSDT  1391
             +++ + A++F+I R+  M       G M ++    + +K+ I   G  E VSIAA N  T
Sbjct  560   AIDIDLAIDFIIERARCMGEYGEKPGAMVSVFQSEDVVKEAIEEFGYEEEVSIAAINGVT  619

Query  1392  QHVVSGDEQAVRKLVDDLAKKSIKATILSVNQGFHSHCIEPSLGPIREHLERNADEISKP  1451
               V+SG E  V  L +   +  +K   L+V   FHS  ++P++  +   +E   D   + 
Sbjct  620   HTVISGYEDEVDDLTEYFNEMKVKTKKLNVTDAFHSPLMDPAIEELNGWIEEKNDAQFRQ  679

Query  1452  T--IPYFSSVEGRALKNGERPDAGYWVKQARQAVRFVDAAHALF-SEANCNVVVDVGPQT  1508
             T  + + S+V+      G+R +  YW K AR AVRFVD   ++  SE     V++VGP  
Sbjct  680   TLKVKFISNVDSTIKPVGDRLEKDYWGKHARNAVRFVDGVKSMIESEKKLLAVIEVGPAA  739

Query  1509  VIAHL----LKDAGSRVSKPPSVI--SLCDRPTTDTLNPLVQSLAMLYTLGVTPDFQKV-  1561
              + ++    +++  S   K P+ I  S+ D+   ++   L  +LA  Y LG   D+    
Sbjct  740   TLTNMSSRFVRETESLRGKGPTFIASSVADQ---NSEQYLYNALAKFYMLGGNIDWTSFH  796

Query  1562  -----FAGRRTQAKKVAIPTYPWQRQRHYPSIIPSRTTKIKGMQQSDDYMKTWEIGKELG  1616
                   +G+        +P YP+QR R++   + +    +K +Q   +    W++ K + 
Sbjct  797   KRVDPVSGKAITLGLYDLPLYPFQRSRYW---LETEEQCLKPLQAGSN-AANWDLYKSIT  852

Query  1617  --------------------PFLEKDHTVEGVPIIPAAALAMFV  1640
                                  +L K+H V G   +PAAA   F+
Sbjct  853   VVNTGKNELVVTAPLTPQYVKYLCKNHVVSGNGCVPAAAYTEFI  896


Range 2: 1408 to 1781

Score:38.1 bits(87), Expect:2e-05, 
Method:Compositional matrix adjust., 
Identities:66/382(17%), Positives:147/382(38%), Gaps:44/382(11%)

Query  2113  GMNEVGIALAKHMVDRRGWSHIVFVDKRNRGDIEIASTLINLEAEG--VELDYVQTEIAL  2170
             G+  VG  ++++++ +     +V   +R   D ++A  L  L A    +++ YV   +  
Sbjct  1408  GLGGVGFDISRYLMRQPNLKALVLTGRRPETDEKVAGKLAELRALNPKIKITYVTANVGS  1467

Query  2171  GAAVRDTLVKIYDEYGPIQSIV---YAPDNVKDMPVRAATDQALSSVLNSTAIGAWNIHS  2227
                ++  +  I +   P +++V   +      D  +   + +  + ++NS   G   I  
Sbjct  1468  ETEMKKVIDDI-NAGSPEEALVGVFHTAGTNDDGLIFNQSYERFAKLINSKIEGTLCIAK  1526

Query  2228  ACEELKLAVDRLVMLSSISVPLGKPNQLLRVASYSFMDALAAYSSSISSRETYSVQLGSW  2287
                +L L     ++ SS++   G   Q+    +  F++ +  Y  +   ++  S++L  W
Sbjct  1527  LTNDLNLKF--TILFSSMTAFFGNRGQINYCTANMFINKVCDYYRNHGRKDILSLELAGW  1584

Query  2288  ESQ------------NGSDQL---------VGDIP----AIPQMSYE------LGIPLLV  2316
              S             NG + +         V DIP      P +++E      +  P+  
Sbjct  1585  PSGLSTIIKDLTFTLNGKNSISLISNLMLHVSDIPYAVLGSPVVNWENVYDTSICDPIF-  1643

Query  2317  RTLEDARPPVVSILAKTRFGLLHGNEPYSSDPYFSSVLASAAPEDSAIPGPKPAIVSSAK  2376
             R +  A  P V          +  +   S +  +SS+  S     +A         +   
Sbjct  1644  RAVRPANRPKVDWKTANDQDYIKDSSSRSLNASYSSI--SGNGNGNANANGNGNNTTETG  1701

Query  2377  RTTKIAIPAVEKTLTRSLQKILGLSSSDVENLDSSTPILSLGIDSISFTQLRADVSENYE  2436
                ++    + + +   L+K+L    +D   +D    +  LGIDSI   +LR  +     
Sbjct  1702  NVRELNEDNIFEVMELELKKVLQYGEND--EIDPYQSLSELGIDSIMMMELRTILKNVTG  1759

Query  2437  VDLPMTFLGEETLTLAEVAEFI  2458
             +++P+     + + L  + E++
Sbjct  1760  INIPLVVFSTQNICLYRLVEYV  1781


Range 3: 1719 to 1789

Score:34.3 bits(77), Expect:2e-04, 
Method:Compositional matrix adjust., 
Identities:21/73(29%), Positives:34/73(46%), Gaps:2/73(2%)

Query  2499  LQAVLGMSASDMENIDSSTPILSLGIDSISFTQLRSDVMKKYGVDVPMSFLGEDTLTLAE  2558
             L+ VL    +D   ID    +  LGIDSI   +LR+ +    G+++P+       + L  
Sbjct  1719  LKKVLQYGEND--EIDPYQSLSELGIDSIMMMELRTILKNVTGINIPLVVFSTQNICLYR  1776

Query  2559  LAEFAVEKAKEAK  2571
             L E+   K  + K
Sbjct  1777  LVEYVKTKLVKEK  1789


Range 4: 1736 to 1764

Score:21.2 bits(43), Expect:2.3, 
Method:Compositional matrix adjust., 
Identities:9/29(31%), Positives:18/29(62%), Gaps:0/29(0%)

Query  614   SFAELGMDSNMATRIVSKLNSRFTLDLPM  642
             S +ELG+DS M   + + L +   +++P+
Sbjct  1736  SLSELGIDSIMMMELRTILKNVTGINIPL  1764


Range 5: 1333 to 1381

Score:20.0 bits(40), Expect:4.5, 
Method:Compositional matrix adjust., 
Identities:13/49(27%), Positives:22/49(44%), Gaps:7/49(14%)

Query  658   IFEKLTASSTSPSELSPGVRLT-------YDNDSDVVIVGQAFRLPGKV  699
             +F+     +T+P ELSP +          Y+   +VV   +  R  GK+
Sbjct  1333  VFDLDVDYTTTPDELSPRLHTEVISSVDRYNVTYEVVYGKEGHRYEGKI  1381


Range 6: 1208 to 1215

Score:20.0 bits(40), Expect:5.0, 
Method:Compositional matrix adjust., 
Identities:6/8(75%), Positives:7/8(87%), Gaps:0/8(0%)

Query  2047  DIPTSEEC  2054
             D+PT EEC
Sbjct  1208  DMPTKEEC  1215


Range 7: 1251 to 1266

Score:19.6 bits(39), Expect:6.4, 
Method:Compositional matrix adjust., 
Identities:9/16(56%), Positives:10/16(62%), Gaps:0/16(0%)

Query  1480  RQAVRFVDAAHALFSE  1495
             RQ V  +DA  A FSE
Sbjct  1251  RQFVSSIDAKDAHFSE  1266


Range 8: 1466 to 1493

Score:19.6 bits(39), Expect:6.8, 
Method:Compositional matrix adjust., 
Identities:9/31(29%), Positives:18/31(58%), Gaps:3/31(9%)

Query  1397  GDEQAVRKLVDDLAKKSIKATILSVNQGFHS  1427
             G E  ++K++DD+   S +  ++ V   FH+
Sbjct  1466  GSETEMKKVIDDINAGSPEEALVGV---FHT  1493
