# Supplementary material for: Anaerobic gut fungi are an untapped reservoir of natural products
Source: Proc Natl Acad Sci U S A. 2021 Apr 27;118(18):e2019855118. doi: 10.1073/pnas.2019855118 (PMC8106346; doi:10.1073/pnas.2019855118)
Supplement: Supplementary File [file pnas.2019855118.sd17.txt]

Query: OCB83923.1 polyketide synthetase [Sanghuangporus baumii] Query ID: lcl|Query_14535 Length: 2572

>N_californiae_scaffold_428
Sequence ID: Query_14537 Length: 2133 
Range 1: 5 to 995

Score:437 bits(1124), Expect:1e-127, 
Method:Compositional matrix adjust., 
Identities:288/1012(28%), Positives:487/1012(48%), Gaps:61/1012(6%)

Query  674   PGVRLTYDNDSDVVIVGQAFRLPGKVNTASAFWEALVHKKQVLEPMGNDRWDHASFYHPP  733
             PGV   Y N   V +VG A RLPG +NT   +W++L   +  + P G +R  H +  H  
Sbjct  5     PGVNPEYQNLIQVAVVGIALRLPGGINTVDKYWKSLESGRFCISPTGTNRLLHHNLTHNE  64

Query  734   -TNPPSKPPPGKINFTQMGRIE-VASYDNAFFGISPAEAYFVTPGARVAMEVAVEALEDA  791
               NP          +     +  +  +D  FF ++P+EA  + P  R  +E   EA +DA
Sbjct  65    HLNPGEHYIFNYCRYDSTSDVSPITDFDPLFFNMNPSEATVLDPKFRWVLETTYEAFQDA  124

Query  792   NIPLSGIKGSNMGVFVAQGP--EFGYPDLIYTEKGFEVYDRYYGTGVADSAISGRLSYFL  849
              I    + G+   V+ A G   E     +  +  G+ + +       A +++ GR+S+  
Sbjct  125   GINPDTLSGTRTNVYTAPGQVDEMNTYTIDASPTGYSILNGMSMHSCAAASLPGRISFMY  184

Query  850   DIHGPSVTLNTACSGGLVALDNALMSIRHGISETAIVCSVNVHVWPGNFGFLSANQMSSL  909
             +++G + T++TACS GLVA  +A   +  G ++ AIV + +       F  LS  +M S 
Sbjct  185   NLYGAAHTVDTACSSGLVATHDAFKDLNIGETDLAIVNAAHCPFQSSGFSLLSVAKMVSR  244

Query  910   HGRCATFSKDADGYVPSEGAMAFIVKSKRAALRDGDNIIGVVKSTSVQHNGRSQGLVAPN  969
             + RCA + + ADGYVP EG ++ I+K K  A+RD + I G++ +T+V  +G    +  P+
Sbjct  245   NCRCAAYDEAADGYVPGEGCVSIILKRKDDAIRDHNKIYGLINATAVGQSGSRASMSTPS  304

Query  970   SKAQVALQRTCLAAAGIMPSDVDFVENHGTGTILGDMMEIQAINEVFGGSHSADSPLVLG  1029
             +  Q  +    L  A + P D+D++E HGTGT LGD +E +AINEVF GSHS   PL L 
Sbjct  305   AIGQKIIHEEVLKNANLTPKDIDYMEGHGTGTKLGDRIEGEAINEVFKGSHSESRPLTLA  364

Query  1030  AAKTIFGHTESSAGLVGVAKALQSLHYHVVPGLAHLDGSNLSPRLDTSVTPLRISHLESQ  1089
             + KT  GHTE  +GL  + K L ++ Y  +P   HL     S  +D    PL I   + +
Sbjct  365   SVKTNIGHTEEVSGLASLVKVLLAMKYKTIP--PHLHFHKPSSSIDFDSVPLHIPTQKEE  422

Query  1090  LRRRADRVPLRALSLSFGFAGTIAAVILEEHLSNKAIESNIPETPARSIPHLFVVSAKTE  1149
              +    +  + AL  S+G +G++   ++EE++  +  E      P  +  H+  +SAK  
Sbjct  423   WKAHDGKNRI-ALVSSYGLSGSVCDAVVEEYVDPEVKEV----YPVNNTYHVLTISAKNN  477

Query  1150  KALVEYMRSYVEYCKRA-QESDLADICYTTCIGREHYRFRFACTCATMQELLDQLNIALE  1208
              AL      Y+   +   + + +AD+CYT+ +GR+H+ +R+A       EL  +L   + 
Sbjct  478   TALTAVAEQYITLLESLDKNAPIADLCYTSNVGRQHFNYRYAVAGRNASELAAELTEFVN  537

Query  1209  TSAKEPFAAIPSKPRVAFAFPGQGSQWQGMGRAFSDVDKVFAGYLLEYAEQASDLLGFDL  1268
              + K   A    K  V  +F GQGS   G+G+       VF   + +       + G  +
Sbjct  538   QNKK---AVRTFKEEVGMSFTGQGSIKPGVGQELFRSQPVFHAAMEKCDAVVKKVTGVSI  594

Query  1269  GPLLFDYAETERPSNAINETHVSQACIFVFQCAMVRWLEHLGIRPNAVVSHSLGEIAASV  1328
                L+D ++    ++ + +  ++Q  +F ++ AM    +  G+ P  V  HSLGEI A+ 
Sbjct  595   IDALYDQSQ----AHHLKKAQIAQPALFAYEYAMCMLWKSWGVEPVIVNGHSLGEIVAAA  650

Query  1329  ASGSMEFNTALEFVIVRSNAMRPERTNGGIMAAIRAPAEPIKKRIAALGLSEVVSIAAFN  1388
              +G+++ + A++F+I R+  M       G M +I    + +K+ I   G  E V+IAA N
Sbjct  651   VTGAIDIDLAIDFIIERARCMGEYGEKPGAMVSIFQNEKTVKEAIEEFGYEEEVAIAAIN  710

Query  1389  SDTQHVVSGDEQAVRKLVDDLAKKSIKATILSVNQGFHSHCIEPSLGPIREHLERNADEI  1448
               T  V+SG E+ V  +    ++ +IK   L+V   FHS  ++P++  +   +E   D  
Sbjct  711   GVTHTVISGYEEEVDDITQYFSEMNIKTKKLNVTDAFHSPLMDPAIEELNNWIEEKDDAK  770

Query  1449  SKPT--IPYFSSVEGRALKNGERPDAGYWVKQARQAVRFVDAAHALF-SEANCNVVVDVG  1505
              + +  + + S+++G     G+R +  YW K AR AVRFVD    +  SE N   V++VG
Sbjct  771   FRQSLKVKFISNLDGTIKPVGDRLEEDYWAKHARNAVRFVDGVKTMIESEKNLLAVIEVG  830

Query  1506  PQTVIAHL----LKDAGSRVSKPPSVI--SLCDRPTTDTLNPLVQSLAMLYTLGVTPDFQ  1559
             P   ++H+    +++  S     P+ I  S+ D+   +    L  +L   Y LG   D+ 
Sbjct  831   PAATLSHMSARFVRETESLRGTGPTFIASSVADQ---NGEQYLFNALCKFYMLGGNIDWA  887

Query  1560  KV------FAGRRTQAKKVAIPTYPWQRQRHYPSIIPSRTTKIKGMQQSDDYMKTWEIGK  1613
                      +G+        +P YP+QR R++   + +    +K + +++     W++ K
Sbjct  888   SFHKRVDPVSGKTLPLGLYDLPLYPFQRSRYW---LQTEEECLKPINKNNS-AAHWDLYK  943

Query  1614  ELG--------------------PFLEKDHTVEGVPIIPAAALAMFVSLEAR  1645
              L                      +L  +H V GV  +PAAA   F+    R
Sbjct  944   SLTIVNTGKNELVVTAPLTPQYVKYLWSNHIVMGVGCVPAAAYTEFIIAATR  995


Range 2: 1405 to 1861

Score:46.2 bits(108), Expect:5e-08, 
Method:Compositional matrix adjust., 
Identities:93/482(19%), Positives:182/482(37%), Gaps:66/482(13%)

Query  2018  LLGNFCHGMVRVLRHESNFQSIFAIDLPRDIPTSEECAILTRELAIGVTRKESPIAYRYS  2077
             +L     G+ +    E  F   F +D+       E C  L  E    V R        Y+
Sbjct  1405  VLQGIISGISKSYWKEFPFIRTFDLDIDYTTKPEELCPRLYTEAISSVNRYNVSHEVIYT  1464

Query  2078  SERRLLRLESCLIEDGFWIPPTND---SVQKKACAVIF---GMNEVGIALAKHMVDRRGW  2131
              E   LR E  +      + PT D    V+  +   +    G   VG  + +++V +   
Sbjct  1465  KEG--LRYEGKIKR---VVVPTIDYFNEVELDSSGTVLITGGTGGVGFDICRYLVKQANL  1519

Query  2132  SHIVFVDKRNRGDIEIASTLINLEAEG--VELDYVQTEIALGAAVRDTLVKIYDEYGP--  2187
               +V   +R   D ++A  L  + A    +++ YV   +     ++    K++D+     
Sbjct  1520  KGLVLTGRRPETDEKVAGRLAEIRALNPKIKITYVTANVGSEQEMK----KVFDDINSGS  1575

Query  2188  ----IQSIVYAPDNVKDMPVRAATDQALSSVLNSTAIGAWNIHSACEELKLAVDRLVMLS  2243
                 +  +++      D  +   + +  + ++NS   GA  I    E L L     ++ S
Sbjct  1576  PEEALVGVIHTAGTNDDGLIFNQSYERFAKLINSKIEGALCIAKLTEGLNLKF--TILFS  1633

Query  2244  SISVPLGKPNQLLRVASYSFMDALAAYSSSISSR-ETYSVQLGSWESQNGSDQLVGDIPA  2302
             S++   G   Q+    +  F++ +  +  S + R +  S++L +W S  G   ++ D   
Sbjct  1634  SMTAFFGNRGQINYCTANMFLNKVCQFYRSHNGRKDIMSLELAAWPS--GLSSIIKDDTF  1691

Query  2303  IPQMSYELGIPLLVRTLEDARPPVVSILAKTRFG--LLHGNEPYSS---DPYFSSVLASA  2357
                M  E+    L+  L +    + +++    FG  +++ N  Y S   DP F +V  + 
Sbjct  1692  ---MFNEINSINLISNLLNHVADIPAVV----FGGPVINWNRVYDSSICDPIFRAVRPAD  1744

Query  2358  AP---------------------EDSAIPGPKPAIVSSAKRTTKIAIPAVEKTLTRSLQK  2396
              P                       S       A+ S  K  +K  I  + +T    L++
Sbjct  1745  RPRIDWRTANDSEYVKTVLTSGQNSSENIAEDAAVASDPKEISKDNIFEIMET---ELKR  1801

Query  2397  ILGLSSSDVENLDSSTPILSLGIDSISFTQLRADVSENYEVDLPMTFLGEETLTLAEVAE  2456
             IL    +D   +D    +  LGIDS+   + R  +     V++P+     + + L  + E
Sbjct  1802  ILQYGEND--EIDPYQSLTELGIDSLMMMEFRTILKNVTTVNIPLVVFSTQNICLFRLVE  1859

Query  2457  FI  2458
             ++
Sbjct  1860  YV  1861


Range 3: 1774 to 1860

Score:31.2 bits(69), Expect:0.002, 
Method:Compositional matrix adjust., 
Identities:22/89(25%), Positives:40/89(44%), Gaps:4/89(4%)

Query  2476  SEDTLVAD--INLSAKDAEKFISTSLQAVLGMSASDMENIDSSTPILSLGIDSISFTQLR  2533
             +ED  VA     +S  +  + + T L+ +L    +D   ID    +  LGIDS+   + R
Sbjct  1774  AEDAAVASDPKEISKDNIFEIMETELKRILQYGEND--EIDPYQSLTELGIDSLMMMEFR  1831

Query  2534  SDVMKKYGVDVPMSFLGEDTLTLAELAEF  2562
             + +     V++P+       + L  L E+
Sbjct  1832  TILKNVTTVNIPLVVFSTQNICLFRLVEY  1860


Range 4: 346 to 402

Score:24.6 bits(52), Expect:0.18, 
Method:Compositional matrix adjust., 
Identities:22/63(35%), Positives:29/63(46%), Gaps:12/63(19%)

Query  1925  AVNEVSTFLESQNGPYQIVYDATSVDGLRVDGDSIMVSSLASLAFV------KAIAPHLG  1978
             A+NEV     S++ P  +    T++      G +  VS LASL  V      K I PHL 
Sbjct  346   AINEVFKGSHSESRPLTLASVKTNI------GHTEEVSGLASLVKVLLAMKYKTIPPHLH  399

Query  1979  SHK  1981
              HK
Sbjct  400   FHK  402


Range 5: 1816 to 1844

Score:22.3 bits(46), Expect:1.1, 
Method:Compositional matrix adjust., 
Identities:10/29(34%), Positives:17/29(58%), Gaps:0/29(0%)

Query  614   SFAELGMDSNMATRIVSKLNSRFTLDLPM  642
             S  ELG+DS M     + L +  T+++P+
Sbjct  1816  SLTELGIDSLMMMEFRTILKNVTTVNIPL  1844


Range 6: 1438 to 1518

Score:21.6 bits(44), Expect:1.6, 
Method:Compositional matrix adjust., 
Identities:25/83(30%), Positives:34/83(40%), Gaps:11/83(13%)

Query  1407  DDLAKKSIKATILSVNQGFHSHCIEPSLGPIREHLERNADEISKPTIPYFSSVE----GR  1462
             ++L  +     I SVN+   SH +  +   +R   E     +  PTI YF+ VE    G 
Sbjct  1438  EELCPRLYTEAISSVNRYNVSHEVIYTKEGLR--YEGKIKRVVVPTIDYFNEVELDSSGT  1495

Query  1463  ALKNGERPDAG-----YWVKQAR  1480
              L  G     G     Y VKQA 
Sbjct  1496  VLITGGTGGVGFDICRYLVKQAN  1518


Range 7: 970 to 986

Score:21.2 bits(43), Expect:2.4, 
Method:Compositional matrix adjust., 
Identities:9/21(43%), Positives:13/21(61%), Gaps:4/21(19%)

Query  239  FTCHIVLSVGCYIFAVPPSTY  259
            ++ HIV+ VGC    VP + Y
Sbjct  970  WSNHIVMGVGC----VPAAAY  986


Range 8: 1559 to 1583

Score:20.0 bits(40), Expect:4.6, 
Method:Compositional matrix adjust., 
Identities:8/25(32%), Positives:15/25(60%), Gaps:0/25(0%)

Query  1397  GDEQAVRKLVDDLAKKSIKATILSV  1421
             G EQ ++K+ DD+   S +  ++ V
Sbjct  1559  GSEQEMKKVFDDINSGSPEEALVGV  1583
