# Supplementary material for: Anaerobic gut fungi are an untapped reservoir of natural products
Source: Proc Natl Acad Sci U S A. 2021 Apr 27;118(18):e2019855118. doi: 10.1073/pnas.2019855118 (PMC8106346; doi:10.1073/pnas.2019855118)
Supplement: Supplementary File [file pnas.2019855118.sd18.txt]

Query: OCB83923.1 polyketide synthetase [Sanghuangporus baumii] Query ID: lcl|Query_25307 Length: 2572

>P_finnis_scaffold_3
Sequence ID: Query_25309 Length: 2138 
Range 1: 5 to 974

Score:427 bits(1098), Expect:2e-124, 
Method:Compositional matrix adjust., 
Identities:301/1017(30%), Positives:483/1017(47%), Gaps:97/1017(9%)

Query  674   PGVRLTYDNDSDVVIVGQAFRLPGKVNTASAFWEALVHKKQVLEPMGNDRWDHASFYHPP  733
             P V   Y N   + +VG A                LV  +  + P+G +R       H  
Sbjct  5     PSVNPEYQNQVQIAVVGIA----------------LVDGRFCISPIGTNR-----HLHHY  43

Query  734   TNPPSKPPPGKINFTQMGRIE-------VASYDNAFFGISPAEAYFVTPGARVAMEVAVE  786
              +      PG+      GR +       ++ +D  FF ++P EA  + P  R  +E   E
Sbjct  44    MSKEENLKPGEHYIYNYGRYDSTPDAAPISDFDPMFFNMNPNEASALDPKFRWVLETTYE  103

Query  787   ALEDANIPLSGIKGSNMGVFVAQGP--EFGYPDLIYTEKGFEVYDRYYGTGVADSAISGR  844
             A +DA I    + G+N  V+ A G   E     ++ ++ GF V +       A +++ GR
Sbjct  104   AFQDAGIDPDVLSGTNTSVYTAPGQVDEMNRYAILASDTGFSVLNGMSMHSCAAASLPGR  163

Query  845   LSYFLDIHGPSVTLNTACSGGLVALDNALMSIRHGISETAIVCSVNVHVWPGNFGFLSAN  904
             +S+  ++ G + T++TACS GLVA  +A+  +  G ++ AIV + +       F  LS  
Sbjct  164   ISFMYNLLGAAHTVDTACSSGLVATHDAVKDLNLGETDLAIVNAAHCPFMSSGFSLLSVA  223

Query  905   QMSSLHGRCATFSKDADGYVPSEGAMAFIVKSKRAALRDGDNIIGVVKSTSVQHNGRSQG  964
             +M S + RCA + + ADGYVP EG +  I+K K  A+RD + I G++ + +V  +G    
Sbjct  224   KMVSRNCRCAAYDEAADGYVPGEGCVTIILKRKDDAIRDHNKIYGLINAAAVGQSGSRAS  283

Query  965   LVAPNSKAQVALQRTCLAAAGIMPSDVDFVENHGTGTILGDMMEIQAINEVFGGSHSADS  1024
             + +P    Q  + +  L  AG+ PSD+D++E HGTGT LGD +E +AIN VF GSHS + 
Sbjct  284   MSSPTVIGQTNIHKQVLKKAGVNPSDIDYMEGHGTGTKLGDRIEAEAINNVFKGSHSKER  343

Query  1025  PLVLGAAKTIFGHTESSAGLVGVAKALQSLHYHVVPGLAHLDGSNLSPRLDTSVTPLRIS  1084
             PLVL + KT  GHTE  +GL  + K L ++    V    HL   N SP +D    PL I 
Sbjct  344   PLVLASVKTNIGHTEEVSGLASLVKVLLAMKNKTVA--PHLHFKNPSPLIDFDSVPLHIP  401

Query  1085  HLESQLRRRADRVPLRALSLSFGFAGTIAAVILEEHLSNKAIESNIPET----PARSIPH  1140
               + +  + A+     AL  S+G +G+++ VI+EE++         PET    P     H
Sbjct  402   TQKEEW-KPAEGKKRTALISSYGLSGSVSDVIVEEYIE--------PETKEVYPINDTYH  452

Query  1141  LFVVSAKTEKALVEYMRSYVEYCKRAQ-ESDLADICYTTCIGREHYRFRFACTCATMQEL  1199
             +  +S K+  AL+   + Y+E  +     + +ADICYT+ + R+H ++R+A       EL
Sbjct  453   VLTISGKSNAALIAVAKQYIELLESLDSNAPIADICYTSNVCRQHMKYRYAVIGRNAAEL  512

Query  1200  LDQLNIALETSAKEPFAAIPSKPRVAFAFPGQGSQWQGMGRAFSDVDKVFAGYLLEYAEQ  1259
               +LN  +  + K    A   K  V  +F GQGS   G+G        VF   L +    
Sbjct  513   AAELNEYVNQNKKN---ARSDKTEVGMSFTGQGSIKSGVGLELYRTQPVFRDALNKCDVV  569

Query  1260  ASDLLGFDLGPLLFDYAETERPSNAINETHVSQACIFVFQCAMVRWLEHLGIRPNAVVSH  1319
                  G  L   L++ ++    S+ +N+  ++Q  +F ++ AM    +  GI P  V  H
Sbjct  570   VKKATGISLIDALYNPSQ----SHHLNKAQIAQPALFAYEYAMCMLWKSWGINPTIVNGH  625

Query  1320  SLGEIAASVASGSMEFNTALEFVIVRSNAMRPERTNGGIMAAIRAPAEPIKKRIAALGLS  1379
             SLGEI A+ ++G+M+ + A++F+I R+  M       G M ++    + IK+ I   G  
Sbjct  626   SLGEIVAAASTGAMDIDLAIDFIIERARCMGEYGEKPGTMVSVFEKEDVIKEAIEEFGYD  685

Query  1380  EVVSIAAFNSDTQHVVSGDEQAVRKLVDDLAKKSIKATILSVNQGFHSHCIEPSLGPIRE  1439
             E VS+AA N  T  V+SG E  V  + +  ++ +IK   L+V   FHS  ++P++  + +
Sbjct  686   EEVSVAAINGVTHTVISGYEDEVDDITEYFSQMNIKTKKLNVTDAFHSPLMDPAVSELNK  745

Query  1440  HLERNADEISKP--TIPYFSSVEGRALKNGERPDAGYWVKQARQAVRFVDAAHALF-SEA  1496
              +ER  D   +    + + S+V+G     G R +  YW K AR AVRFVD   ++  SE 
Sbjct  746   WIERKDDSKFRQDLKVKFISNVDGNIKPVGSRLEEDYWGKHARNAVRFVDGVKSMIESEK  805

Query  1497  NCNVVVDVGPQTVIAHL----LKDAGSRVSKPPSVI--SLCDRPTTDTLNPLVQSLAMLY  1550
                 V++VGP   + ++    +++  S     P+ I  S+ D+   ++   L  +L   Y
Sbjct  806   KLLAVIEVGPAATLTNMSSRFVRETESLRGTGPTFIASSVADQ---NSEQYLFNALCKFY  862

Query  1551  TLGVTPDFQKVFAGR--RTQAKKV-----AIPTYPWQRQRHYPSIIPSRTTKIKGMQQSD  1603
              +G   D+  VF  R   T  K +      +P YP+QR R++          I G     
Sbjct  863   MIGGNIDWN-VFHQRIDPTSGKVIPHSLYDLPLYPFQRSRYWLETAEQCAQPIDGGSNK-  920

Query  1604  DYMKTWEIGKE----------------LGP----FLEKDHTVEGVPIIPAAALAMFV  1640
                  W++ K                 L P    +L K+H + G   IPAAA   F+
Sbjct  921   ---ANWDLYKSVTIISNNESELIVAAPLTPQYVEYLFKNHVITGYGCIPAAAYTEFI  974


Range 2: 1482 to 1831

Score:47.0 bits(110), Expect:4e-08, 
Method:Compositional matrix adjust., 
Identities:64/358(18%), Positives:141/358(39%), Gaps:20/358(5%)

Query  2113  GMNEVGIALAKHMVDRRGWSHIVFVDKRNRGDIEIASTLINLEA--EGVELDYVQTEIAL  2170
             G+  VG  +++ ++ +     +V   +R   D ++A+ L ++    + +++ Y+   +  
Sbjct  1482  GLGGVGYDISRFLMKQPNLKGLVLTGRRPETDEKVAAKLSSIREVNKAIKVTYITVNVGS  1541

Query  2171  GAAVRDTLVKIYDEYGPIQSIVYAPDNVKDMPVRAATDQALSSVLNSTAIGAWNIHSACE  2230
                +++ +  I      +  I++      D  +   + +  + ++NS   G+  I    E
Sbjct  1542  QTEMKEVISGIKASGSKLTGIIHTAGVNDDGLIFNQSYERFAKLINSKIEGSHCIAKITE  1601

Query  2231  ELKLAVDRLVMLSSISVPLGKPNQLLRVASYSFMDALAAYSSSISSRETYSVQLGSWESQ  2290
              + L  + +++ SS++   G   Q+    +  F++ +A Y  S   ++  ++QL  W S 
Sbjct  1602  GMNL--EFILLFSSMTSFFGNRGQINYCVANMFVNKIAHYYRSHGRKDIITLQLAVWPSG  1659

Query  2291  NGSDQLVGDIPAIPQMSYELGIPLLVRTLEDARPPVVSILAKTRFGLLHGNEPYSSDPYF  2350
               S  L          S  L +  L+    D  P V          +   N     DP +
Sbjct  1660  LTSKILDNTFQFNEYNSINL-VSNLISHPGDIAPVVFGTPIVQWENVFDHN---ICDPIY  1715

Query  2351  SSVLASAAPE-DSAIPGPKPAIVSSAKRTTKIAIPAVEKTLTRS---------LQKILGL  2400
              SV  +  P+ D      +  I      T K+     +K ++           L+ +L  
Sbjct  1716  RSVRPANRPKLDFKTANDQNYIREDTTTTQKVTESNSKKEISEDNIYEIMEHELKNVLQY  1775

Query  2401  SSSDVENLDSSTPILSLGIDSISFTQLRADVSENYEVDLPMTFLGEETLTLAEVAEFI  2458
               +D   +D    +  LGIDSI   +LR  +     +++P+     + + L  + E++
Sbjct  1776  GEND--EIDPYQSLTELGIDSIMMMELRTIMRTATGINIPLVVFSTQNICLYRLVEYV  1831


Range 3: 1756 to 1845

Score:35.8 bits(81), Expect:8e-05, 
Method:Compositional matrix adjust., 
Identities:25/92(27%), Positives:42/92(45%), Gaps:7/92(7%)

Query  2486  LSAKDAEKFISTSLQAVLGMSASDMENIDSSTPILSLGIDSISFTQLRSDVMKKYGVDVP  2545
             +S  +  + +   L+ VL    +D   ID    +  LGIDSI   +LR+ +    G+++P
Sbjct  1756  ISEDNIYEIMEHELKNVLQYGEND--EIDPYQSLTELGIDSIMMMELRTIMRTATGINIP  1813

Query  2546  MSFLGEDTLTLAELAEFAV-----EKAKEAKA  2572
             +       + L  L E+       EK +EA A
Sbjct  1814  LVVFSTQNICLYRLVEYVKSKMVNEKKEEADA  1845


Range 4: 1273 to 1363

Score:26.2 bits(56), Expect:0.073, 
Method:Compositional matrix adjust., 
Identities:28/98(29%), Positives:44/98(44%), Gaps:8/98(8%)

Query  1653  VVDMRFLKPLLLENPSKETLKLEIHDSSFTCVHYRE-GVEKGKICSGNLLPASAPSSTAT  1711
             V D R +K   +  P+K+    E+   +   +  +E G+E+  I   N +        A+
Sbjct  1273  VSDFRHVK---INMPTKDECSKELIQQNLKELGIKESGMEEETIAVVNFMAMGLEVQEAS  1329

Query  1712  ESGRPSQTVIKEAVYEKFSNNLVRFGPNFQCIQSIDMY  1749
              S  PS T   + +   + NNLV F  NF   Q ID+Y
Sbjct  1330  -SIDPSSTAFNDILRSTYENNLV-FIQNF--TQIIDVY  1363


Range 5: 475 to 529

Score:20.4 bits(41), Expect:3.9, 
Method:Compositional matrix adjust., 
Identities:17/64(27%), Positives:30/64(46%), Gaps:10/64(15%)

Query  2510  MENIDSSTPILSLGIDSISFTQLRSDVMKKYGVDVPMSFLGEDTLTL-AELAEFAVEKAK  2568
             +E++DS+ PI  +   S      R  +  +Y V      +G +   L AEL E+  +  K
Sbjct  475   LESLDSNAPIADICYTS---NVCRQHMKYRYAV------IGRNAAELAAELNEYVNQNKK  525

Query  2569  EAKA  2572
              A++
Sbjct  526   NARS  529


Range 6: 1786 to 1814

Score:20.0 bits(40), Expect:4.8, 
Method:Compositional matrix adjust., 
Identities:8/29(28%), Positives:17/29(58%), Gaps:0/29(0%)

Query  614   SFAELGMDSNMATRIVSKLNSRFTLDLPM  642
             S  ELG+DS M   + + + +   +++P+
Sbjct  1786  SLTELGIDSIMMMELRTIMRTATGINIPL  1814


Range 7: 1514 to 1534

Score:19.2 bits(38), Expect:9.0, 
Method:Compositional matrix adjust., 
Identities:7/21(33%), Positives:14/21(66%), Gaps:0/21(0%)

Query  660   EKLTASSTSPSELSPGVRLTY  680
             EK+ A  +S  E++  +++TY
Sbjct  1514  EKVAAKLSSIREVNKAIKVTY  1534
